# Supplementary material for: Classification of rat mammary carcinoma with large scale in vivo microwave measurements
Source: Sci Rep. 2022 Jan 10;12:349. doi: 10.1038/s41598-021-03884-7 (PMC8748494; doi:10.1038/s41598-021-03884-7)
Supplement: Supplementary file 1 — Supplementary Information 1. [file 41598_2021_3884_MOESM1_ESM.xlsx]

## Sheet: Sheet1
32.133	31.5264	31.6327	31.4541	30.9011	30.4007	30.5165	30.4272	30.5353	30.6025	30.6325	30.3378	30.1897	29.9616	29.737	29.4688	29.5345	29.4858	29.3695	29.4475	29.5663	29.7699	29.7487	29.9093	29.7377	29.7586	29.4696	29.3607	29.2289	28.996	29.0051	28.8489	28.9493	28.8249	28.7244	28.7113	28.7052	28.5015	28.5419	28.6322	28.5735	28.551	28.6379	28.6009	28.4657	28.4034	28.4373	28.1888	28.1476	28.0787
26.3532	25.8446	25.9583	25.8254	25.3976	24.9457	25.1133	25.0409	25.2172	25.2749	25.3269	25.0622	24.9285	24.7167	24.4945	24.2796	24.3208	24.2651	24.1933	24.3479	24.3964	24.6053	24.5473	24.7479	24.6483	24.6347	24.3503	24.1944	24.1012	23.8963	23.8848	23.749	23.8383	23.699	23.6034	23.5985	23.5892	23.3991	23.4468	23.5574	23.4729	23.4651	23.5746	23.5572	23.4194	23.3408	23.4298	23.1473	23.1276	23.0652
23.1226	22.4923	22.6789	22.5879	22.1454	21.7685	21.8974	21.8582	22.0008	22.0743	22.1728	21.9722	21.7662	21.5428	21.3414	21.1226	21.1712	21.1465	21.05	21.1344	21.239	21.4454	21.3704	21.4844	21.4707	21.4657	21.1977	21.0919	20.9627	20.7387	20.7604	20.6317	20.7219	20.5763	20.5189	20.5214	20.54	20.3362	20.3981	20.5091	20.4477	20.4414	20.5666	20.5238	20.4141	20.3578	20.4174	20.1407	20.1335	20.0566
53.8111	53.25	52.7037	52.8908	51.9173	51.715	51.5411	51.3375	51.1916	51.141	50.9271	50.3912	50.3108	50.0288	49.8578	49.5063	49.6093	49.4533	49.3377	49.4188	49.3081	49.3823	49.187	49.2777	49.0448	49.0016	48.7176	48.5233	48.4376	48.0929	48.0675	47.7439	47.8069	47.549	47.4499	47.3174	47.3064	47.039	47.0703	47.1145	46.9762	46.9178	46.8839	46.8047	46.5634	46.5061	46.4372	46.1371	46.0491	45.9558
50.0338	49.552	49.1144	49.3688	48.5562	48.3335	48.2747	48.1538	48.0373	47.989	47.8231	47.3247	47.2818	47.0399	46.8612	46.5478	46.6676	46.5758	46.4335	46.5765	46.4979	46.6327	46.4348	46.486	46.3466	46.3697	46.1104	45.9062	45.8363	45.5675	45.5415	45.234	45.3125	45.0323	44.9491	44.8662	44.8692	44.627	44.6733	44.7778	43.5338	43.5074	43.5155	43.4333	43.2506	43.1858	43.1662	42.8724	42.7828	42.7073
56.9797	56.4511	56.0453	56.1039	55.2907	54.9477	54.9261	54.7073	54.6204	54.5152	54.3189	53.8078	53.7686	53.5155	53.3135	52.9726	53.0934	52.9942	52.8535	53.0117	52.9451	53.0994	52.8931	53.0196	52.8647	52.8636	52.5722	52.4418	52.3289	52.0347	52.0103	51.7418	51.8247	51.5663	51.4904	51.3994	51.4101	51.1434	51.1948	51.2625	51.1402	51.0765	51.0951	50.9862	50.7691	50.6909	50.6506	50.3206	50.2428	50.1525
52.8679	52.2825	51.9166	52.0584	51.2106	50.8828	50.8808	50.6634	50.6136	50.3697	50.3348	49.8822	49.7292	49.4824	49.308	48.9965	49.0942	48.9825	48.8716	49.0046	48.9495	49.1017	48.8826	48.9501	48.829	48.8288	48.5249	48.3814	48.2531	47.9401	47.9121	47.6409	47.7086	47.4274	47.3917	47.2877	47.2896	47.0639	47.1077	47.1718	47.0566	47.0102	47.0227	46.9	46.7272	46.6415	46.6214	46.2796	46.2076	46.1338
50.6654	50.0866	49.656	49.7562	48.9577	48.6227	48.5992	48.3716	48.2788	48.0665	48.0297	47.6016	47.4647	47.1777	47.0264	46.6622	46.8095	46.7271	46.5695	46.6061	46.6532	46.8108	46.5963	46.7505	46.5094	46.5471	46.2499	46.0748	45.9948	45.7032	45.6595	45.3868	45.4488	45.2395	45.1344	45.051	45.0541	44.8186	44.87	44.9347	44.827	44.7775	44.8021	44.6868	44.5114	44.427	44.4025	44.0582	44.012	43.9134
50.8898	50.2694	49.8655	49.9324	49.1067	48.7727	48.711	48.495	48.4309	48.3216	48.1816	47.6595	47.617	47.3727	47.1977	46.9105	46.9746	46.873	46.758	46.7946	46.8392	46.9868	46.7965	46.8209	46.6425	46.6522	46.3186	46.1772	46.0251	45.7536	45.7213	45.4162	45.4936	45.217	45.1962	45.1121	45.1362	44.8916	44.9586	45.0417	44.9462	44.9002	44.9507	44.8404	44.6754	44.6016	44.6152	44.2905	44.2263	44.165
49.6498	49.0159	48.5687	48.6485	47.879	47.5584	47.5607	47.3493	47.2944	47.0753	47.0453	46.6141	46.4945	46.2444	46.0617	45.7524	45.8606	45.7857	45.6673	45.782	45.73	45.8738	45.6682	45.8295	45.5887	45.6164	45.3158	45.2069	45.0576	44.7876	44.7433	44.4663	44.5157	44.3375	44.2256	44.1584	44.1669	43.9396	44.0001	44.1098	43.9593	43.9246	43.9615	43.8683	43.6746	43.5926	43.5912	43.2338	43.1857	43.1032
51.3342	51.3091	50.5919	50.2593	49.8578	49.4481	49.3836	49.3124	49.2217	48.8931	48.8132	48.5085	48.4565	48.2077	48.1102	47.7693	47.6714	47.5603	47.3646	47.4551	47.1068	47.1585	46.8495	46.8187	46.6037	46.5297	46.3156	46.1475	46.1517	45.9354	45.9579	45.7082	45.7231	45.5841	45.4942	45.3676	45.3129	45.15	45.0946	45.0781	44.9572	44.9066	44.7884	44.7942	44.5525	44.5282	44.4132	44.2887	44.2078	44.0561
47.7245	47.7357	47.0824	46.7594	46.3856	46.0208	45.9333	45.8248	45.7971	45.4328	45.3354	45.005	44.9615	44.6907	44.5705	44.26	44.1106	43.9826	43.7858	43.9018	43.5313	43.5532	43.2343	43.1825	43.0764	42.9691	42.7576	42.6016	42.589	42.4019	42.4119	42.1873	42.1885	42.0267	41.9742	41.8513	41.8036	41.646	41.6102	41.5863	41.5013	41.4542	41.3519	41.3776	41.1579	41.152	41.0498	40.9285	40.8581	40.7081
45.9085	45.8549	45.2495	44.9224	44.5693	44.126	44.1342	44.028	43.9608	43.6221	43.5439	43.2267	43.1575	42.9283	42.7893	42.4941	42.366	42.2443	42.0696	42.0569	41.7967	41.8563	41.557	41.5386	41.3408	41.2876	41.0823	40.9011	40.9145	40.7094	40.7188	40.49	40.4743	40.3522	40.2659	40.139	40.0717	39.9169	39.8607	39.851	39.7312	39.6782	39.5694	39.5544	39.3364	39.3137	39.2076	39.0758	39.0137	38.8525
51.3311	51.363	50.6025	50.1989	49.7772	49.3495	49.243	49.1311	49.1083	48.6287	48.6466	48.3272	48.2361	47.9903	47.8725	47.5645	47.4642	47.3577	47.1902	47.1965	46.934	47.012	46.6595	46.5844	46.5252	46.4432	46.2068	46.0669	45.9887	45.8253	45.8122	45.5911	45.5962	45.4263	45.3895	45.2691	45.2173	45.0577	45.0159	45.0095	44.9243	44.8715	44.7574	44.7411	44.5291	44.4998	44.3984	44.251	44.1706	44.0157
39.489	39.5533	39.0987	38.7226	38.5083	38.0894	38.1195	37.983	38.0621	37.7136	37.6621	37.3715	37.3638	37.1356	37.0615	36.7705	36.727	36.6371	36.5148	36.6294	36.3423	36.4465	36.1535	36.107	36.0218	36.0141	35.8191	35.6441	35.6684	35.5189	35.528	35.3209	35.3114	35.2382	35.1373	35.0965	35.0365	34.9315	34.9023	34.9386	34.8499	34.8168	34.7509	34.7707	34.5886	34.5611	34.5041	34.3734	34.3275	34.2147
34.3478	34.6518	33.9184	33.9271	33.5501	33.3095	33.261	33.1381	33.0981	32.7962	32.6871	32.4282	32.2782	32.0603	32.0221	31.6602	31.6041	31.4261	31.269	31.3291	30.956	30.9645	30.6692	30.5046	30.406	30.2996	30.1012	29.8166	29.842	29.6593	29.7026	29.508	29.5704	29.5055	29.5069	29.5092	29.5158	29.4633	29.4604	29.5066	29.3538	29.2811	29.1485	29.1229	28.8917	28.8952	28.7647	28.6333	28.5876	28.4358
41.5327	41.8817	40.9969	41.061	40.6485	40.4509	40.2876	40.2939	40.1932	39.8959	39.8089	39.5607	39.4455	39.2227	39.2323	38.9126	38.8888	38.7504	38.641	38.7415	38.4343	38.4932	38.2093	38.1636	38.0924	38.0099	37.8625	37.6616	37.673	37.4624	37.5274	37.2706	37.2726	37.135	37.029	36.9678	36.9486	36.8539	36.8159	36.8567	36.7166	36.6629	36.4971	36.5357	36.2963	36.2772	36.187	36.0398	35.9722	35.81
40.7251	41.0117	40.1916	40.1915	39.7404	39.5581	39.3964	39.3279	39.2575	38.8507	38.8481	38.5954	38.4446	38.1929	38.212	37.8714	37.827	37.6668	37.559	37.6485	37.3247	37.3926	37.1228	37.1159	36.9514	36.9189	36.7595	36.5879	36.6188	36.3688	36.4232	36.1719	36.1837	36.0187	35.9318	35.8599	35.8181	35.7533	35.6895	35.7005	35.6071	35.5597	35.4333	35.4764	35.2283	35.2505	35.1356	35.0038	34.9462	34.7893
49.2435	49.4067	48.5587	48.3913	48.0172	47.6393	47.5274	47.346	47.2709	46.9241	46.8023	46.5125	46.3401	46.1047	46.0492	45.6956	45.629	45.4526	45.3323	45.3308	45.0649	45.0924	44.7802	44.662	44.5494	44.4758	44.269	44.0119	44.0231	43.7557	43.7767	43.5095	43.4548	43.3314	43.1859	43.1107	43.0484	42.9571	42.9393	42.9404	42.8247	42.7616	42.6455	42.6504	42.3725	42.3331	42.2069	42.0229	41.9599	41.788
45.359	45.3624	44.5865	44.3077	43.951	43.4711	43.4072	43.0975	43.0531	42.492	42.4374	41.9804	41.8643	41.579	41.4964	41.0946	40.9764	40.7366	40.5702	40.6171	40.1799	40.193	39.8144	39.7761	39.559	39.4402	39.192	38.9103	38.8431	38.6285	38.5441	38.2583	38.1462	38.0062	37.8412	37.7468	37.6593	37.5502	37.4785	37.4859	37.3189	37.2252	37.0887	37.0344	36.7872	36.7026	36.5978	36.3613	36.3077	36.0659
39.3508	39.4411	38.7385	38.7463	38.2781	38.0641	37.8803	37.8333	37.7525	37.547	37.3195	37.1416	37.063	37.0297	36.94	36.7495	36.7381	36.5911	36.5603	36.6499	36.344	36.443	36.1172	36.171	36.1527	36.0748	35.9435	35.7073	35.7754	35.5292	35.6055	35.34	35.3641	35.1997	35.2727	35.2934	35.3067	35.2275	35.2384	35.1647	35.0347	34.9307	34.8196	34.7699	34.6186	34.6001	34.5003	34.3538	34.3149	34.1606
43.8812	44.0016	43.2071	43.2582	42.6882	42.4837	42.2428	42.2308	42.0056	41.6771	41.4869	41.2515	41.107	40.9577	40.8153	40.5427	40.4373	40.2851	40.1641	40.1538	39.9757	40.0563	39.7277	39.748	39.6913	39.5738	39.4367	39.1565	39.2251	38.9621	38.9905	38.6984	38.6526	38.4241	38.3548	38.2768	38.249	38.143	38.1518	38.1079	38.0345	37.9767	37.8511	37.8175	37.6072	37.5644	37.4348	37.2563	37.1892	37.0039
43.1433	43.2474	42.5071	42.4508	41.8974	41.6949	41.4149	41.4554	41.2357	41.0232	40.7614	40.5891	40.4066	40.2796	40.1674	39.8884	39.8343	39.6963	39.5567	39.5674	39.3639	39.4181	39.1433	39.0955	39.0291	38.9513	38.7961	38.4995	38.5564	38.3043	38.3228	38.0198	38.0275	37.8303	37.7849	37.7207	37.6996	37.6009	37.5955	37.5449	37.4818	37.4331	37.3243	37.3615	37.1933	37.197	37.0867	36.8963	36.8217	36.6319
41.43	41.5097	40.843	40.8652	40.3318	40.1381	39.8803	39.9142	39.6896	39.3812	39.2601	39.0373	38.9365	38.7976	38.711	38.4643	38.3923	38.2471	38.1401	38.1462	37.9345	38.0241	37.7071	37.675	37.6409	37.5319	37.379	37.0838	37.1628	36.9226	36.9143	36.6394	36.6053	36.4657	36.3686	36.3162	36.2817	36.1826	36.1918	36.1666	36.096	36.0352	35.9134	35.9064	35.7185	35.6799	35.5829	35.3892	35.3311	35.1653
42.7664	42.8915	42.1468	42.1973	41.6554	41.4492	41.197	41.1506	40.9411	40.6318	40.477	40.2464	40.1203	40.0187	39.8524	39.5935	39.5094	39.3261	39.2092	39.2614	38.9623	39.0017	38.7201	38.715	38.5782	38.447	38.2814	37.9528	38.02	37.7547	37.7694	37.4607	37.4273	37.2607	37.1743	37.1328	37.0953	36.9872	36.9663	36.9359	36.8538	36.7937	36.6638	36.6408	36.4573	36.4116	36.3154	36.121	36.0527	35.8774
43.9781	43.3414	43.1551	42.4287	42.4231	41.7274	41.5866	41.496	41.3126	40.9988	40.8098	40.7184	40.4822	40.4178	40.379	40.0413	40.0601	39.7943	39.8421	39.8155	39.603	39.5923	39.3578	39.3069	39.1834	39.2121	38.9438	38.7601	38.7059	38.6633	38.4978	38.3897	38.1452	38.1925	37.9286	37.9924	37.9244	37.798	37.8498	37.7197	37.8103	37.6117	37.6801	37.4973	37.4421	37.2718	37.2314	37.0367	36.9941	36.8154
38.2488	37.5382	37.3932	36.6848	36.7438	36.0217	35.9411	35.7904	35.6262	35.3018	35.13	35.1364	34.8111	34.7835	34.7148	34.4054	34.4356	34.1444	34.2284	34.1836	33.9941	33.9867	33.7167	33.7736	33.6091	33.6126	33.3245	33.1696	33.0978	33.0845	32.8968	32.7926	32.5311	32.5845	32.3378	32.3895	32.3224	32.1931	32.2382	32.1285	32.2011	31.9816	32.0508	31.8623	31.8283	31.6685	31.6299	31.4513	31.4018	31.2323
36.9768	36.2079	36.0928	35.3908	35.4264	34.7812	34.6589	34.5236	34.3428	34.0508	33.8595	33.7877	33.5837	33.5392	33.4826	33.133	33.1954	32.92	32.9915	32.8668	32.7639	32.7348	32.5061	32.5287	32.3255	32.3656	32.0949	31.9367	31.8706	31.8568	31.6692	31.5804	31.335	31.3977	31.1211	31.179	31.1035	30.9911	31.0122	30.8795	30.9842	30.7632	30.827	30.6701	30.6148	30.4307	30.4212	30.2172	30.1807	30.0027
35.6257	34.8918	34.7998	34.1395	34.1704	33.4787	33.383	33.2357	33.0849	32.7621	32.591	32.5896	32.2501	32.2229	32.1714	31.7966	31.8642	31.6014	31.6527	31.5144	31.4091	31.4035	31.1395	31.1825	30.9902	31.0315	30.7715	30.6013	30.5416	30.5188	30.3322	30.2398	29.9863	30.039	29.781	29.8349	29.7444	29.6361	29.6602	29.5254	29.6299	29.3981	29.4796	29.2989	29.259	29.0984	29.0921	28.8721	28.8205	28.66
34.9622	34.1855	34.1325	33.4058	33.4426	32.7386	32.6574	32.4906	32.3443	32.0248	31.818	31.7801	31.5493	31.5003	31.4716	31.1255	31.1886	30.9002	30.9673	30.9354	30.7419	30.7342	30.4707	30.5245	30.3013	30.3524	30.082	29.9138	29.864	29.8277	29.6489	29.5673	29.2826	29.3584	29.0914	29.1396	29.0795	28.9584	28.9946	28.8681	28.9524	28.734	28.7969	28.6212	28.5887	28.4105	28.4188	28.1925	28.1608	27.9864
49.3388	48.5279	48.34	47.3078	47.3116	46.5611	46.5851	46.5221	46.0517	46.2188	45.5281	45.6723	45.0725	45.1295	44.8708	44.7325	44.6549	44.3409	44.398	44.2819	44.2215	44.0156	43.8714	43.6484	43.6376	43.5637	43.3906	43.1191	43.0808	43.031	42.8022	42.7304	42.3983	42.5201	42.2295	42.2635	42.1816	42.0007	42.1623	41.944	41.9996	41.7454	41.8312	41.5488	41.5383	41.3434	41.2834	41.128	41.0174	40.8902
39.6206	38.8143	38.8194	37.8607	37.9004	37.2099	37.2154	37.0569	36.6301	36.6443	36.0741	36.2079	35.5882	35.6832	35.3836	35.2295	35.196	34.8821	34.9721	34.8542	34.8031	34.6055	34.4276	34.2757	34.241	34.1922	33.983	33.7707	33.7014	33.6281	33.3855	33.3217	32.9913	33.0859	32.7953	32.8392	32.7421	32.5756	32.7364	32.5425	32.6765	32.4105	32.5058	32.2395	32.2312	32.0345	31.9929	31.8241	31.7089	31.5757
44.4452	43.8443	43.9005	43.1766	43.1166	42.2976	42.2483	42.0853	41.6837	41.7161	41.1062	41.2904	40.6769	40.7547	40.4854	40.3007	40.2645	40.0714	40.2224	40.0632	40.0896	39.9498	39.8271	39.7165	39.6745	39.6035	39.4092	39.1851	39.0896	39.0138	38.8079	38.7616	38.4093	38.5208	38.2167	38.3315	38.2588	38.1256	38.2997	38.1431	38.291	38.0475	38.1872	37.9533	37.9552	37.7302	37.7379	37.558	37.5061	37.3399
45.2809	44.5974	44.5614	43.7274	43.637	42.8073	42.7994	42.5834	42.1593	42.2137	41.6218	41.7943	41.1873	41.3149	41.07	40.8896	40.8634	40.6632	40.8613	40.7942	40.7414	40.6127	40.4377	40.3118	40.297	40.1616	39.9158	39.6697	39.5191	39.3887	39.1633	39.0907	38.7232	38.7449	38.5075	38.5783	38.5036	38.358	38.5045	38.3221	38.431	38.1553	38.2874	38.0048	37.9747	37.7309	37.7223	37.4847	37.3765	37.1964
43.7899	43.279	43.2625	42.3527	42.3269	41.5064	41.4733	41.1478	40.78	40.7028	40.1562	40.2254	39.6614	39.7508	39.4834	39.2586	39.2448	39.0351	39.1962	39.1126	39.0329	38.8975	38.7616	38.6333	38.6002	38.493	38.274	38.0154	37.894	37.843	37.5761	37.5284	37.1322	37.1616	36.9063	36.9877	36.9155	36.7438	36.9019	36.7211	36.8808	36.6313	36.7654	36.5018	36.4822	36.2617	36.2442	36.0297	35.9375	35.7446
42.6433	42.1082	42.048	41.0985	41.0975	40.2649	40.2871	39.8961	39.4716	39.5182	38.801	38.8436	38.2306	38.3078	38.0023	37.7702	37.7357	37.4371	37.6485	37.5451	37.4955	37.3105	37.1677	37.0712	37.0264	36.929	36.703	36.501	36.325	36.2312	35.9897	35.9178	35.5167	35.5401	35.2641	35.3558	35.265	35.1155	35.2778	35.0881	35.2242	34.9812	35.123	34.8512	34.8573	34.6218	34.5965	34.4067	34.2751	34.102
39.9489	39.4669	39.4645	38.5008	38.4437	37.7599	37.6704	37.3375	36.8908	36.8245	36.2316	36.3545	35.6624	35.708	35.4121	35.1624	35.1291	34.8995	35.0561	34.9112	34.8977	34.7266	34.6188	34.5705	34.4277	34.3584	34.1444	33.8856	33.7573	33.6671	33.4363	33.3458	32.9463	33.009	32.6962	32.798	32.6944	32.5639	32.7141	32.5108	32.6804	32.4348	32.5821	32.3045	32.3103	32.0794	32.0538	31.8485	31.7585	31.5781
39.6785	39.1319	39.08	38.0852	38.0887	37.266	37.2405	36.9219	36.4504	36.4777	35.771	35.8032	35.1906	35.2528	35.0036	34.7768	34.7148	34.4794	34.6768	34.614	34.5387	34.3652	34.2607	34.1318	34.0497	33.9937	33.7831	33.526	33.3713	33.3028	33.0421	32.9585	32.5363	32.5829	32.2913	32.3792	32.2842	32.1425	32.2978	32.1417	32.266	32.0256	32.1591	31.8998	31.8932	31.6599	31.6485	31.4271	31.323	31.1405
39.1989	38.5544	38.5542	37.5149	37.5637	36.8123	36.7908	36.4236	35.9989	36.0105	35.3085	35.4427	34.747	34.8396	34.5528	34.3325	34.2646	34.0552	34.2373	34.0646	34.0733	33.9191	33.8026	33.6546	33.596	33.5307	33.3056	33.0855	32.9037	32.8407	32.583	32.4739	32.0927	32.159	31.8228	31.9194	31.8269	31.698	31.8302	31.6543	31.8145	31.5632	31.6957	31.4292	31.4368	31.1926	31.1838	30.9702	30.8571	30.669
35.999	35.2643	35.2088	34.1056	34.055	33.2374	33.1848	32.7902	32.3533	32.2077	31.5811	31.6579	30.8906	30.8855	30.5301	30.1843	30.0097	29.6451	29.6161	29.309	28.7914	28.5207	28.3236	28.2216	28.0276	27.9297	27.6992	27.4438	27.3214	27.2811	27.0329	26.9903	26.6189	26.7607	26.4753	26.6325	26.6128	26.5128	26.7049	26.5813	26.7718	26.5596	26.7526	26.5508	26.6092	26.4125	26.4758	26.3566	26.3416	26.2439
41.1517	40.3934	40.4139	39.91	39.9991	39.1222	39.0135	38.8309	38.5967	38.56	38.1865	38.4653	37.9184	37.9283	37.7196	37.4428	37.5202	37.2745	37.3715	37.1469	37.051	36.9222	36.6622	36.711	36.5306	36.5165	36.3666	36.1306	36.1684	36.0718	36.0038	35.8865	35.6369	35.7187	35.4515	35.4817	35.3595	35.2273	35.3242	35.1272	35.2182	34.9564	34.9973	34.8035	34.8284	34.6763	34.7114	34.5671	34.5118	34.3566
34.5286	33.8068	33.9663	33.4847	33.7328	32.8164	32.817	32.6662	32.3732	32.3686	31.9873	32.1728	31.7232	31.7523	31.5054	31.2304	31.2988	31.0308	31.131	30.8794	30.8245	30.6799	30.3923	30.4596	30.271	30.2712	30.1136	29.9397	29.925	29.8359	29.7456	29.6405	29.36	29.4529	29.1876	29.2218	29.0917	28.9566	29.0542	28.8639	28.957	28.6825	28.7597	28.567	28.5862	28.4327	28.4822	28.3234	28.27	28.1254
32.8438	32.1873	32.35	31.8314	32.1047	31.2371	31.1866	30.9844	30.729	30.8218	30.3484	30.6229	30.1179	30.1195	29.8836	29.6412	29.6925	29.4089	29.5342	29.3189	29.2527	29.1151	28.8266	28.8608	28.7627	28.7191	28.5741	28.4073	28.4116	28.3102	28.2094	28.1257	27.8501	27.9237	27.66	27.6841	27.5666	27.425	27.5068	27.3117	27.4066	27.1386	27.2006	27.0235	27.0324	26.8793	26.9216	26.7777	26.7141	26.5677
31.6718	31.0156	31.1832	30.7249	30.9655	30.0327	30.0255	29.8047	29.5698	29.6689	29.203	29.4931	28.9836	29.0054	28.7549	28.4947	28.5532	28.2784	28.3915	28.1591	28.09	27.9353	27.6842	27.7659	27.5539	27.574	27.3976	27.2581	27.2339	27.1186	27.0429	26.9492	26.6641	26.7723	26.4767	26.5296	26.3966	26.2762	26.3473	26.1659	26.2666	25.9982	26.0732	25.8921	25.9204	25.7724	25.824	25.6675	25.5975	25.4656
31.029	30.2873	30.5732	30.0413	30.2672	29.3288	29.3382	29.1087	28.9137	29.0012	28.5231	28.7379	28.3197	28.3701	28.1313	27.9128	27.9602	27.6747	27.8109	27.6586	27.5014	27.3729	27.11	27.1579	26.9635	26.9735	26.8126	26.5888	26.6177	26.5606	26.4409	26.3444	26.046	26.1312	25.8765	25.9203	25.7817	25.6583	25.7371	25.5786	25.6553	25.3788	25.4514	25.2519	25.2776	25.1376	25.1976	25.017	24.9628	24.8189
35.5902	35.3822	35.4625	35.1769	35.2411	34.2969	34.0512	33.8816	33.53	33.637	33.1625	33.5816	33.0036	33.1148	32.9546	32.7985	32.894	32.6356	32.7478	32.5604	32.514	32.4661	32.2077	32.187	32.1545	32.076	31.9293	31.71	31.7539	31.5682	31.5876	31.4219	31.2564	31.3223	31.1063	31.1305	31.0509	30.9279	31.0685	30.9514	31.0558	30.8437	30.8844	30.7748	30.6836	30.5876	30.5908	30.4285	30.372	30.2055
36.6218	36.3999	36.4564	36.1456	36.2004	35.2025	34.9551	34.8157	34.4499	34.587	33.9879	34.3698	33.7558	33.8772	33.6973	33.5297	33.6059	33.3266	33.4712	33.3571	33.2286	33.154	32.9531	32.9235	32.8262	32.7613	32.6022	32.3421	32.3915	32.2056	32.1676	31.9834	31.7727	31.8226	31.6159	31.6304	31.5386	31.4268	31.5493	31.4264	31.544	31.3198	31.3944	31.2599	31.1791	31.0921	31.0898	30.9342	30.8448	30.6873
36.0277	35.7745	35.8575	35.5973	35.5993	34.675	34.4117	34.2109	33.8202	33.9077	33.3849	33.73	33.1319	33.2536	33.0814	32.8962	33.0112	32.7302	32.8622	32.6681	32.6297	32.5855	32.3235	32.4245	32.2541	32.18	32.0356	31.757	31.8162	31.6157	31.5733	31.3944	31.18	31.253	31.0064	31.0279	30.9364	30.8195	30.9278	30.7902	30.9293	30.7143	30.7596	30.6515	30.5512	30.4654	30.4556	30.2758	30.2128	30.0412
36.3799	36.0846	36.1819	35.9177	35.8839	34.9388	34.6936	34.5028	34.1083	34.1629	33.632	33.8948	33.383	33.4758	33.2965	33.1095	33.198	32.9538	33.0554	32.8591	32.8083	32.75	32.5313	32.5765	32.3967	32.3233	32.1705	31.9006	31.975	31.749	31.721	31.5324	31.3217	31.4028	31.1595	31.1598	31.058	30.9428	31.0719	30.9359	31.0438	30.8215	30.864	30.7393	30.6591	30.5649	30.5567	30.394	30.2979	30.1442
42.575	42.4116	42.3233	42.0026	41.9526	40.9943	40.6682	40.4633	40.0493	40.0874	39.5604	39.7969	39.2749	39.388	39.165	38.951	39.0581	38.7781	38.8783	38.7506	38.6281	38.5592	38.3283	38.2774	38.1507	38.0888	37.9191	37.6392	37.6669	37.4395	37.4009	37.1791	36.9736	37.0063	36.7745	36.7732	36.6728	36.5563	36.6667	36.5533	36.6639	36.4419	36.4895	36.3615	36.2704	36.1836	36.1758	36.0028	35.9103	35.7653
39.7106	39.1321	39.3206	38.8811	39.1984	38.2683	38.3222	37.9486	37.5733	37.5704	37.0211	37.3985	37.0045	37.1137	36.902	36.4975	36.61	36.1977	36.4233	36.324	36.2733	36.1548	35.8932	35.9366	35.6823	35.7152	35.577	35.4899	35.4328	35.277	35.141	35.054	34.786	34.9243	34.6305	34.6676	34.5614	34.4435	34.4762	34.3068	34.4479	34.1834	34.2991	34.0963	34.0861	33.9333	33.9645	33.7656	33.7078	33.5797
37.2451	36.632	36.8846	36.3599	36.7336	35.6638	35.7827	35.354	35.0595	34.9025	34.4452	34.7337	34.4448	34.5301	34.3247	33.9258	34.0246	33.6166	33.8824	33.7344	33.7148	33.6156	33.3232	33.3807	33.1553	33.1594	33.0003	32.8808	32.818	32.6902	32.5366	32.4433	32.1594	32.2712	31.9994	32.0635	31.9431	31.8286	31.9008	31.7311	31.8552	31.5843	31.6877	31.4756	31.4816	31.3363	31.3639	31.1577	31.1115	30.9633
38.2331	37.6177	37.8015	37.2589	37.6108	36.5423	36.6743	36.2268	35.9227	35.8932	35.3045	35.6022	35.2784	35.4002	35.1757	34.7854	34.8574	34.44	34.7013	34.5547	34.5269	34.3804	34.1082	34.152	33.9079	33.8991	33.7639	33.6582	33.5959	33.4349	33.2895	33.2031	32.923	33.0329	32.7424	32.7855	32.6645	32.5465	32.5966	32.4142	32.5421	32.2679	32.3729	32.1673	32.168	32.0134	32.0418	31.8359	31.7694	31.6372
34.1064	33.4952	33.7738	33.2681	33.6329	32.6605	32.7486	32.3757	32.0551	31.9106	31.4519	31.7506	31.4429	31.5885	31.3863	31.0279	31.1052	30.6969	30.9678	30.8491	30.8179	30.7053	30.4552	30.4928	30.2657	30.2846	30.1438	30.0774	29.9997	29.8536	29.7208	29.6395	29.3624	29.4811	29.206	29.2671	29.1431	29.0327	29.1052	28.947	29.0714	28.8028	28.9327	28.7142	28.7293	28.5944	28.6158	28.4248	28.3778	28.2318
32.902	32.2943	32.5958	32.0862	32.4906	31.4982	31.6108	31.1605	30.8521	30.8488	30.2787	30.6864	30.33	30.4332	30.2481	29.8719	29.9806	29.6035	29.8699	29.6643	29.7545	29.6358	29.3468	29.4277	29.1999	29.2425	29.0981	29.0255	28.9538	28.9083	28.7474	28.6602	28.3685	28.5122	28.233	28.2808	28.1755	28.049	28.1424	27.9649	28.1329	27.897	28.0038	27.8077	27.8344	27.6756	27.7317	27.5402	27.485	27.3347
54.7281	54.7519	54.2898	53.9099	53.9498	53.0281	52.8892	52.6932	52.3685	52.363	51.8306	52.1569	51.67	51.7206	51.6109	51.205	51.3372	50.9643	51.1641	50.988	50.9391	50.9075	50.5987	50.5946	50.4752	50.4723	50.3499	50.1796	50.2208	49.9847	50.062	49.8432	49.7277	49.6998	49.5574	49.5481	49.4939	49.3808	49.5059	49.3692	49.4698	49.2978	49.2869	49.1934	49.103	49.0254	49.0171	48.8442	48.8015	48.6308
52.6612	52.6189	52.2544	51.8876	51.9699	51.0327	50.9654	50.7574	50.4246	50.3515	49.9169	50.1675	49.7811	49.8397	49.7401	49.3474	49.5098	49.1371	49.333	49.2813	49.1303	49.0808	48.7775	48.7949	48.7149	48.6931	48.584	48.4354	48.5104	48.3283	48.3932	48.2176	48.1173	48.0956	47.985	47.9793	47.9225	47.787	47.9169	47.7693	47.8384	47.6583	47.6524	47.5587	47.4548	47.3888	47.3819	47.2047	47.2044	47.025
51.97	51.7694	51.4934	51.1028	51.1215	50.1793	50.1349	49.8917	49.5421	49.4557	49.0213	49.3368	48.8755	48.8793	48.7798	48.3909	48.5208	48.1308	48.3259	48.2414	48.0756	48.0214	47.7121	47.7231	47.5671	47.5476	47.3834	47.1724	47.2178	47.0228	47.0197	46.8138	46.6496	46.6655	46.4645	46.4613	46.3775	46.2352	46.3473	46.2284	46.2827	46.0899	46.0772	45.9831	45.875	45.7867	45.7791	45.5866	45.5647	45.3933
51.1186	50.8645	50.5529	50.2198	50.2755	49.3408	49.2831	49.0586	48.7185	48.6278	48.1942	48.511	48.0389	48.0468	47.9495	47.5588	47.6925	47.3027	47.5095	47.4036	47.2263	47.2049	46.8473	46.859	46.7551	46.6902	46.5358	46.3676	46.3919	46.1725	46.1594	45.9626	45.8291	45.7908	45.6286	45.6205	45.5454	45.405	45.5364	45.3702	45.4608	45.2631	45.2584	45.1479	45.0432	44.9459	44.9412	44.7253	44.7008	44.5108
49.7576	49.4796	49.2232	48.8429	48.9449	48.0439	47.9352	47.7393	47.3703	47.2769	46.8671	47.0759	46.7215	46.7296	46.6258	46.2408	46.3555	45.9711	46.1662	46.094	45.9012	45.8612	45.5026	45.5074	45.4041	45.3479	45.1816	45.0102	45.0256	44.7961	44.7887	44.5889	44.4303	44.4513	44.2261	44.2218	44.1402	44.0349	44.1143	43.9543	44.018	43.8449	43.829	43.7405	43.6177	43.5148	43.5069	43.3251	43.3079	43.0992
44.0435	43.7316	43.7041	43.2933	43.4108	42.5069	42.559	42.3842	42.1908	42.2944	41.7563	42.1314	41.6455	41.665	41.5964	41.255	41.4281	41.0867	41.2156	41.0267	40.95	40.9466	40.6418	40.7699	40.4936	40.5117	40.3691	40.1981	40.2697	40.0989	40.1508	39.9616	39.8408	39.8915	39.6548	39.6769	39.5673	39.4368	39.5184	39.3684	39.4489	39.2403	39.2476	39.1311	39.0528	38.966	38.9739	38.8275	38.826	38.623
38.0211	37.6987	37.6203	37.1802	37.4215	36.4033	36.559	36.3228	36.1799	36.155	35.718	35.9929	35.5971	35.6371	35.5623	35.2593	35.3963	35.0358	35.203	34.9811	34.951	34.9261	34.6079	34.7165	34.4547	34.4818	34.3251	34.1601	34.2557	34.0771	34.1035	33.9322	33.8057	33.8576	33.6149	33.6338	33.525	33.3893	33.4951	33.363	33.4245	33.2186	33.2413	33.0846	33.0579	32.9685	33.0005	32.8527	32.8526	32.6442
34.8402	34.3911	34.4608	33.9321	34.1633	33.1984	33.3137	33.1417	32.9217	33.0397	32.5054	32.8567	32.3736	32.4025	32.3209	31.967	32.1516	31.7709	31.9315	31.7373	31.6707	31.6524	31.3313	31.3513	31.1639	31.2048	31.0463	30.8818	30.9643	30.8063	30.832	30.6571	30.51	30.577	30.333	30.363	30.2586	30.1229	30.2007	30.0539	30.1386	29.9336	29.9605	29.7987	29.7651	29.6854	29.7278	29.539	29.5627	29.3755
30.9418	30.4818	30.5837	30.0601	30.2715	29.3148	29.4357	29.2494	29.0497	29.1318	28.586	28.9345	28.4734	28.5101	28.3962	28.0885	28.2265	27.8326	28.0086	27.8082	27.7674	27.7347	27.4211	27.5142	27.2765	27.3102	27.1403	27.0303	27.0613	26.9017	26.9117	26.7542	26.5976	26.6584	26.4306	26.4581	26.3251	26.1869	26.2972	26.1357	26.2037	25.9868	26.0392	25.8695	25.8413	25.7674	25.8069	25.6308	25.649	25.4497
26.3397	25.9243	26.0386	25.4277	25.7155	24.7672	24.9115	24.675	24.4774	24.5451	24.003	24.3591	23.8767	23.9042	23.8293	23.4971	23.6376	23.2713	23.4135	23.2131	23.1534	23.1313	22.7585	22.9104	22.6359	22.6871	22.5148	22.4248	22.4158	22.2546	22.2921	22.1424	21.9584	21.9999	21.8091	21.8373	21.7158	21.588	21.6714	21.5059	21.5932	21.3664	21.407	21.2501	21.2472	21.1637	21.216	21.0115	21.0632	20.8525
42.9443	42.3584	42.0415	41.9971	41.014	41.6138	40.7907	40.8712	40.8095	39.9467	40.2571	39.5872	39.7003	39.2864	39.0112	39.2057	38.8191	38.9866	38.7777	38.7105	38.6254	38.3031	38.395	38.1762	38.2649	38.2271	37.9017	37.9659	37.7348	37.7478	37.6364	37.2637	37.4011	36.8418	37.1302	36.7335	36.6249	36.6126	36.1996	36.549	35.9573	36.2899	35.9552	35.9681	36.018	35.7518	36.0189	35.5358	35.6921	35.5173
39.9076	39.4531	39.1306	39.1673	38.1828	38.7177	37.93	38.0788	37.8861	37.2069	37.2498	36.5788	36.6581	36.2391	35.9599	36.0748	35.7213	36.0003	35.6683	35.5952	35.5211	35.2043	35.3224	35.0727	35.1682	35.1395	34.8117	34.9951	34.6039	34.6448	34.5187	34.1346	34.2879	33.728	33.9707	33.5667	33.4478	33.445	33.0232	33.3873	32.7675	33.1228	32.7735	32.7919	32.8475	32.561	32.8284	32.336	32.5051	32.336
38.3467	37.8678	37.6554	37.6487	36.739	37.2735	36.4785	36.4916	36.3987	35.68	35.7368	35.0153	35.0922	34.5927	34.3499	34.478	34.1004	34.2347	34.0611	33.9698	33.896	33.5751	33.6913	33.4838	33.552	33.5443	33.2297	33.3639	33.003	33.072	32.9469	32.5622	32.7214	32.1221	32.4051	31.9819	31.8749	31.8954	31.4552	31.7884	31.2016	31.5723	31.2056	31.2379	31.2919	31.0061	31.2902	30.8258	30.9773	30.7901
37.4823	37.0197	36.8583	36.9478	35.9604	36.6133	35.7597	35.7874	35.6719	34.733	35.0055	34.1693	34.3231	33.7894	33.5271	33.6672	33.2553	33.5604	33.21	33.1338	33.0488	32.7596	32.9241	32.6768	32.7751	32.7516	32.4142	32.6179	32.2267	32.2712	32.1301	31.7358	31.8752	31.3233	31.5666	31.1543	31.03	31.0417	30.6091	30.9944	30.3624	30.754	30.3911	30.4163	30.4908	30.1907	30.4852	29.9899	30.1581	30.0017
37.1151	36.6597	36.4997	36.5806	35.6304	36.2874	35.4229	35.4607	35.3134	34.4028	34.6475	33.8669	33.9806	33.4738	33.1511	33.2675	32.8749	33.0209	32.8234	32.7525	32.684	32.3762	32.5106	32.3093	32.3734	32.3725	32.0457	32.2326	31.8379	31.8961	31.7425	31.348	31.487	30.8682	31.1681	30.7417	30.6287	30.6399	30.201	30.5783	29.9509	30.3477	29.9537	30.0297	30.0685	29.7895	30.061	29.5744	29.7556	29.5461
54.5495	53.1539	53.7421	52.9122	52.5289	52.6322	51.9987	52.0605	52.2933	51.3667	52.1283	51.2467	51.7638	51.1323	50.9697	50.932	50.3397	50.5834	50.1864	50.1079	50.0996	49.6959	49.8571	49.5387	49.441	49.6216	48.9296	49.4051	48.7244	49.2571	48.9265	48.8368	48.8991	48.4548	48.6489	48.2401	48.0785	48.1903	47.5681	47.9797	47.3357	47.6307	47.359	47.1845	47.474	46.8821	47.409	46.7614	47.0757	46.8362
52.4984	51.1448	51.7374	50.9147	50.6133	50.6148	50.0344	49.9391	50.3872	49.5947	50.2334	49.2926	49.8501	49.1622	49.0145	48.9242	48.3561	48.402	48.1986	48.1222	48.1142	47.7414	47.8971	47.6	47.4492	47.6948	46.963	47.5279	46.753	47.3447	46.9729	46.9141	46.9697	46.5315	46.7482	46.3524	46.1807	46.2849	45.6686	46.0998	45.4733	45.7862	45.5199	45.3603	45.6559	45.0403	45.6176	44.942	45.3127	45.0551
48.9479	47.5215	48.2086	47.3481	47.0956	47.0516	46.5437	46.4902	46.8815	46.0679	46.7585	45.8551	46.3961	45.7564	45.5581	45.4594	44.8943	44.9541	44.7342	44.652	44.6641	44.2961	44.4262	44.1537	44.0071	44.2475	43.4944	44.0907	43.2884	43.8481	43.4863	43.4347	43.4894	43.0755	43.2573	42.8649	42.6807	42.777	42.1828	42.6504	41.9824	42.3016	42.0227	41.8979	42.1748	41.5388	42.1112	41.4158	41.7844	41.5233
39.0904	37.9638	38.4427	38.3278	37.6861	38.2948	37.3703	37.6318	37.6112	36.8018	37.3354	36.6675	36.9606	36.6021	36.2912	36.4384	35.8219	36.1457	35.6914	35.5911	35.5313	35.0239	35.2939	34.8951	34.9632	35.0285	34.5737	34.8817	34.367	34.6909	34.5004	34.243	34.4392	33.8464	34.2245	33.7843	33.7058	33.7739	33.2092	33.7051	32.9459	33.3727	32.9225	32.9449	33.0821	32.5826	33.0606	32.4723	32.7335	32.5688
36.9663	35.9933	36.3188	36.2557	35.5871	36.1414	35.2315	35.4435	35.4181	34.7861	35.1481	34.4398	34.7814	34.4493	34.2024	34.3495	33.7172	33.8971	33.6173	33.4829	33.4488	32.9497	33.2119	32.8431	32.892	32.9528	32.492	32.8374	32.2437	32.6256	32.4	32.1552	32.3509	31.7577	32.1289	31.6773	31.6126	31.666	31.0985	31.5713	30.8212	31.2549	30.8198	30.7965	30.9785	30.4965	30.9904	30.3702	30.6388	30.4522
40.6997	39.3709	39.9324	39.642	38.9638	39.4572	38.5797	38.7684	38.7601	37.8186	38.5018	37.6894	38.2573	37.7814	37.6626	37.8192	37.2317	37.6104	37.1667	37.0829	37.1267	36.604	36.8624	36.5041	36.5357	36.6775	36.093	36.584	35.8807	36.3204	36.0863	35.8427	36.0535	35.4423	35.8692	35.4247	35.3646	35.4936	34.8894	35.4579	34.6235	35.0944	34.6524	34.6042	34.7976	34.2884	34.8241	34.1766	34.4818	34.2812
37.6205	36.4125	36.9662	36.6992	36.0743	36.6135	35.6061	35.7073	35.7836	35.0358	35.5407	34.6739	35.215	34.7129	34.5816	34.7548	34.1141	34.4633	34.0153	33.9204	33.9649	33.4311	33.6905	33.3206	33.367	33.4993	32.8951	33.3053	32.7077	33.1126	32.8738	32.6137	32.8461	32.2036	32.6379	32.1989	32.1197	32.2549	31.6397	32.2232	31.4275	31.9365	31.4684	31.4934	31.6405	31.1384	31.6692	30.9899	31.3472	31.1335
36.4446	35.2156	35.8849	35.5609	34.9559	35.4909	34.5487	34.6339	34.6768	33.9319	34.3768	33.5237	34.0491	33.5663	33.3879	33.5775	32.9382	33.1358	32.8521	32.7669	32.8099	32.3158	32.6023	32.2223	32.2577	32.3884	31.7792	32.2192	31.5774	31.9856	31.7166	31.4418	31.6595	31.0436	31.4468	30.9848	30.9119	31.0562	30.4734	31.0855	30.2861	30.802	30.3397	30.372	30.528	30.0219	30.5566	29.8756	30.2081	29.989
35.4458	34.2043	34.8013	34.5551	33.8506	34.3682	33.4226	33.5255	33.5019	32.7303	33.2141	32.4039	32.8593	32.4177	32.2088	32.3474	31.7128	32.0651	31.6326	31.5721	31.6183	31.0992	31.3914	31.0023	31.0462	31.1722	30.5761	31.0902	30.3254	30.7626	30.4824	30.2053	30.3965	29.7354	30.1466	29.6959	29.6138	29.7407	29.1269	29.723	28.9343	29.453	28.9852	28.995	29.1555	28.6387	29.1813	28.5044	28.8421	28.6161
34.3653	33.1951	33.7999	33.4409	32.7826	33.2983	32.3356	32.386	32.4087	31.4213	32.1275	31.2416	31.7799	31.2643	31.1079	31.2742	30.6348	30.8544	30.5595	30.5099	30.5624	30.0491	30.3626	29.9717	30.0003	30.1412	29.5427	29.9596	29.3239	29.7236	29.4549	29.1742	29.3479	28.7596	29.1585	28.6758	28.6059	28.7393	28.1167	28.7456	27.9176	28.4439	27.9681	27.996	28.1477	27.6487	28.1897	27.5051	27.8525	27.6328
42.5134	41.4795	41.9591	42.0341	41.0993	41.6742	40.4278	40.4524	40.3794	39.432	39.8814	38.8809	39.3925	38.8901	38.6113	38.8572	38.0765	38.5354	38.0229	37.9974	38.0852	37.5486	38.023	37.5333	37.6245	37.7187	37.0602	37.489	36.8015	37.1667	36.8867	36.5074	36.7568	35.9708	36.4348	35.8094	35.7481	35.8742	35.1703	35.8873	34.9165	35.5342	34.9641	35.0169	35.1964	34.6196	35.2314	34.4922	34.8493	34.5782
40.8272	39.7755	40.3184	40.4514	39.5251	40.1762	38.9159	39.0186	38.8759	37.6966	38.29	37.3251	37.7484	37.2784	36.926	37.1487	36.3889	36.7993	36.2949	36.2762	36.361	35.8445	36.3344	35.8485	35.9738	36.082	35.4326	35.9024	35.2005	35.5479	35.2812	34.9012	35.124	34.357	34.7935	34.1571	34.0835	34.2056	33.5073	34.2055	33.1952	33.8324	33.2653	33.3374	33.4975	32.9263	33.526	32.8092	33.1842	32.9113
39.6534	38.6962	39.2887	39.4203	38.4884	39.0846	37.8588	37.9636	37.7902	36.8037	37.1836	36.186	36.5931	36.0926	35.7293	35.9199	35.1693	35.5443	35.0428	35.0109	35.1267	34.6091	35.0814	34.6237	34.743	34.8761	34.2205	34.6429	33.9917	34.3737	34.0806	33.6923	33.9402	33.1046	33.5763	32.9508	32.8922	33.0028	32.2968	32.9724	31.9953	32.6481	32.0798	32.1636	32.3121	31.748	32.3563	31.6147	32.0271	31.7374
38.3783	37.3875	38.0207	38.2162	37.308	37.9717	36.6668	36.7371	36.6323	35.6374	36.0388	34.9354	35.4698	34.8378	34.5537	34.7616	33.9683	34.376	33.872	33.8371	33.9642	33.4452	33.9367	33.4673	33.6267	33.7133	33.0742	33.5265	32.8057	33.22	32.9267	32.556	32.7754	31.9426	32.4258	31.7857	31.7145	31.8375	31.1328	31.8522	30.8316	31.5011	30.9414	31.0084	31.1579	30.5889	31.219	30.4931	30.9054	30.5975
38.2976	37.2965	37.9519	38.0237	37.1634	37.8211	36.5931	36.5968	36.5053	35.5209	35.9298	34.8365	35.3434	34.813	34.4631	34.6665	33.8954	34.132	33.8163	33.7547	33.9191	33.383	33.8643	33.4209	33.5487	33.675	33.0221	33.5751	32.7678	33.1602	32.8592	32.4788	32.7166	31.8966	32.3568	31.7001	31.614	31.7502	31.0442	31.7279	30.757	31.4132	30.8559	30.9209	31.0919	30.5101	31.1467	30.4169	30.827	30.5407
44.2241	43.4619	43.1017	42.4702	42.3857	42.0726	42.077	42.0472	42.0557	41.6223	41.7032	41.5414	41.3853	41.0932	41.0584	40.9152	40.8899	40.8462	40.7093	40.5851	40.3763	40.2742	40.0437	39.9799	39.883	39.8739	39.6592	39.4872	39.5081	39.4672	39.3868	39.2892	39.1788	39.1602	39.0619	38.9791	38.8562	38.7173	38.6289	38.6313	38.5086	38.4072	38.3154	38.2345	38.1954	38.1074	38.0683	37.8866	37.8033	37.6881
41.3023	40.704	40.4762	39.9471	40.0031	39.6915	39.736	39.6869	39.7531	39.302	39.3762	39.1723	39.0476	38.7925	38.7208	38.5945	38.5734	38.5149	38.447	38.3474	38.1869	38.124	37.9096	37.8733	37.7708	37.7734	37.5308	37.3713	37.3776	37.3243	37.235	37.0973	36.9977	36.9042	36.7973	36.7116	36.5729	36.4386	36.2737	36.2085	35.9107	35.7088	35.5211	35.3241	35.2229	35.1073	35.0609	34.8803	34.8196	34.7493
41.7662	41.0809	40.9533	40.4693	40.3856	40.081	39.9477	39.8361	39.8118	39.5075	39.3618	39.0775	38.9941	38.6637	38.5903	38.4008	38.3457	38.4439	38.1523	38.0524	37.8574	37.7647	37.5827	37.4919	37.4116	37.4086	37.1777	37.0057	36.9603	36.9139	36.7838	36.6499	36.5161	36.4061	36.345	36.25	36.1321	36.017	35.9078	35.9594	35.8066	35.7508	35.6427	35.5821	35.5341	35.4522	35.3989	35.1877	35.0782	34.9569
39.3988	38.7472	38.589	38.1597	38.0292	37.6711	37.5905	37.4594	37.4152	36.8891	36.9434	36.7118	36.5274	36.2573	36.1153	35.8933	35.8392	35.7623	35.6539	35.5228	35.3507	35.2511	35.0891	34.9948	34.914	34.9004	34.6746	34.5043	34.4496	34.3825	34.2587	34.1057	33.9611	33.839	33.7779	33.6669	33.5452	33.4184	33.3359	33.3532	33.2183	33.1621	33.0594	33.0018	32.9685	32.8952	32.8572	32.6393	32.5553	32.4301
38.0454	37.4777	37.3394	36.9196	36.7799	36.4624	36.3493	36.2602	36.1402	35.6201	35.6712	35.4482	35.2866	34.9308	34.8442	34.652	34.5803	34.4857	34.3955	34.2792	34.1052	33.993	33.8736	33.755	33.6686	33.6584	33.416	33.2551	33.2015	33.1303	33.0023	32.8353	32.6985	32.6149	32.5169	32.4094	32.3054	32.1771	32.0738	32.124	31.9726	31.9229	31.8269	31.7321	31.7133	31.6298	31.5892	31.3924	31.2756	31.1335
40.9939	40.4391	40.5559	40.1445	40.0729	39.7021	39.4252	39.1256	39.0011	38.2115	38.1322	37.5919	37.3231	36.7666	36.5077	36.2	36.0222	35.9162	35.7799	35.6968	35.5825	35.5481	35.4957	35.4564	35.478	35.583	35.4201	35.3572	35.329	35.3309	35.2047	35.0623	34.8856	34.7493	34.6153	34.4382	34.267	34.1367	33.9497	33.994	33.8021	33.7314	33.6267	33.5464	33.5138	33.4286	33.4206	33.1963	33.1524	32.9826
38.9887	38.4988	38.7221	38.2617	38.1828	37.8214	37.5263	37.2541	37.0491	36.23	36.1266	35.5537	35.2757	34.6587	34.3822	34.0301	33.8574	33.8851	33.6003	33.4849	33.3727	33.3333	33.2871	33.2906	33.276	33.4208	33.258	33.2229	33.1884	33.1865	33.0701	32.9146	32.725	32.5821	32.4281	32.266	32.0797	31.9445	31.751	31.783	31.5845	31.5303	31.4367	31.3365	31.3453	31.2503	31.2901	31.0445	31.0036	30.8611
37.7931	37.2823	37.4043	37.015	36.9306	36.4982	36.2434	35.9044	35.7549	35.1641	34.8535	34.3	34.0249	33.4712	33.2147	32.8792	32.7539	32.6675	32.5264	32.4423	32.3549	32.3318	32.2559	32.2805	32.2957	32.423	32.2566	32.2623	32.1224	32.1575	31.9938	31.8355	31.6399	31.4473	31.3293	31.1588	30.9781	30.8394	30.6485	30.6823	30.5089	30.4708	30.3937	30.2949	30.3231	30.2567	30.2789	30.0726	30.0408	29.8711
37.597	36.9735	37.1062	36.6518	36.5173	36.1694	35.841	35.5681	35.4048	34.6203	34.5906	34.0872	33.8849	33.3772	33.168	32.9157	32.8068	32.7595	32.6686	32.6375	32.569	32.5641	32.5228	32.5175	32.5113	32.6107	32.4213	32.3161	32.2347	32.2473	32.0835	31.9314	31.7126	31.5506	31.4176	31.2481	31.0747	30.9264	30.7715	30.8175	30.6246	30.6144	30.5172	30.4763	30.4709	30.4228	30.4489	30.2306	30.2076	30.0663
37.2094	36.5799	36.6424	36.2067	36.1052	35.6863	35.4327	35.098	34.9786	34.4315	34.236	33.7883	33.5651	33.1233	32.9107	32.6407	32.5638	32.6419	32.3841	32.3238	32.2285	32.1722	32.0845	32.0567	32.0134	32.113	31.9001	31.8948	31.6694	31.6766	31.4961	31.3239	31.1335	30.9364	30.811	30.6704	30.5002	30.3958	30.2405	30.3112	30.136	30.122	30.0441	29.9754	30.0139	29.9274	29.9859	29.7482	29.72	29.5539
43.096	40.8402	42.4754	41.2677	41.8949	41.3899	41.3311	41.007	40.7672	39.9735	39.8624	39.4474	39.1018	38.6453	38.2619	37.9184	37.6626	37.4096	37.2811	37.0318	37.0172	36.8595	36.8959	36.8596	36.7899	37.0426	36.5858	36.9053	36.4942	36.9107	36.4461	36.599	36.2324	36.2043	36.005	35.8553	35.7172	35.5474	35.4107	35.4127	35.3541	35.1988	35.2671	34.9416	35.2724	34.8893	35.2042	34.7861	34.9338	34.7527
39.6533	37.456	39.0911	37.9286	38.5308	38.113	37.9969	37.6759	37.4464	36.6612	36.5311	36.1245	35.776	35.3234	34.9636	34.6579	34.3709	34.138	33.9939	33.7185	33.7591	33.6105	33.632	33.6229	33.4984	33.7926	33.3593	33.6994	33.2436	33.695	33.2193	33.357	32.9908	32.9677	32.7684	32.6142	32.4854	32.3132	32.1801	32.1568	32.1147	31.971	32.0418	31.7013	32.0431	31.6768	31.995	31.5511	31.7387	31.5456
38.5307	36.3339	37.9978	36.8659	37.4583	37.0572	36.8897	36.6346	36.3526	35.5649	35.4715	35.0452	34.7572	34.2819	33.9393	33.617	33.3461	33.1382	32.9642	32.7159	32.6873	32.5389	32.5597	32.5708	32.5026	32.7797	32.3301	32.6306	32.249	32.6719	32.1867	32.3177	31.9623	31.921	31.7268	31.5509	31.4153	31.2227	31.1248	31.1114	31.0288	30.8728	30.95	30.6405	30.9626	30.6187	30.9407	30.5056	30.6878	30.5059
38.2459	36.0084	37.7623	36.5822	37.1852	36.762	36.6197	36.3148	36.0149	35.4272	35.115	34.6487	34.3826	33.972	33.5856	33.2468	32.9897	32.9156	32.5907	32.3538	32.3118	32.157	32.1544	32.1948	32.1021	32.3863	31.9431	32.3193	31.8221	32.2607	31.8029	31.9227	31.5837	31.5195	31.322	31.1649	31.0234	30.8326	30.7105	30.6844	30.6224	30.4709	30.569	30.2055	30.5692	30.1938	30.5575	30.1047	30.2842	30.0975
37.7857	35.574	37.2725	36.0846	36.6745	36.1657	36.0897	35.7282	35.4654	34.8899	34.5815	34.1704	33.8254	33.4412	33.0277	32.6911	32.4469	32.3687	32.0559	31.8052	31.7844	31.6428	31.6897	31.6998	31.6405	31.906	31.4593	31.8449	31.3681	31.7906	31.3273	31.4573	31.0905	31.0162	30.8523	30.6679	30.5401	30.3459	30.2054	30.1847	30.115	29.9657	30.0335	29.7088	30.0451	29.6875	30.0086	29.5927	29.7544	29.5923
41.5289	39.7187	41.0334	39.7232	40.4057	39.6818	39.6173	39.3645	39.266	38.9805	38.8002	38.4939	38.3651	38.0095	37.7714	37.569	37.2615	37.1372	36.9646	36.8553	36.8396	36.6759	36.6364	36.5171	36.4462	36.6513	36.2444	36.5813	36.2164	36.5289	36.222	36.1276	35.9823	35.7929	35.6414	35.4086	35.2369	35.0578	34.7474	34.7655	34.4648	34.4481	34.3932	34.242	34.4536	34.1382	34.4381	34.1525	34.346	34.1973
37.8402	36.1085	37.3652	36.126	36.7939	36.0196	35.9614	35.6462	35.5238	35.1291	34.9202	34.5843	34.373	34.0171	33.7532	33.5144	33.1848	33.0428	32.8934	32.7664	32.7537	32.606	32.5895	32.4757	32.4294	32.6614	32.2356	32.5603	32.2215	32.4991	32.2172	32.0875	31.9484	31.7248	31.5972	31.339	31.1398	30.9634	30.6552	30.6806	30.3605	30.3205	30.269	30.1226	30.3455	30.0597	30.372	30.0686	30.2808	30.1282
34.3009	32.6088	33.8975	32.6181	33.3991	32.6447	32.6	32.2569	32.0838	31.6788	31.4758	31.1061	30.9229	30.5389	30.2657	30.0337	29.7006	29.6135	29.4373	29.3448	29.3373	29.215	29.2527	29.1136	29.0742	29.3004	28.9116	29.1445	28.8392	29.1103	28.8543	28.7091	28.5352	28.3012	28.2006	27.9302	27.7522	27.5643	27.256	27.2954	26.9683	26.9639	26.9024	26.7432	26.9791	26.7024	27.0002	26.7166	26.9061	26.7793
47.9971	46.1623	47.3713	46.1208	46.7378	45.9991	45.7826	45.4835	45.0938	44.4733	44.2761	43.9423	43.5472	43.189	42.7473	42.4565	42.0943	42.07	41.7446	41.5978	41.5876	41.3927	41.4615	41.3946	41.4213	41.6804	41.3557	41.6348	41.4048	41.6681	41.3564	41.2243	41.0266	40.6918	40.5649	40.1876	39.8937	39.6477	39.2446	39.2551	38.8673	38.8846	38.8035	38.6762	38.9508	38.7074	39.0787	38.8026	39.0157	38.8996
42.2576	40.4953	41.8265	40.5613	41.2351	40.5301	40.35	40.067	39.6954	39.2683	38.8447	38.4593	38.14	37.7516	37.3074	37.0007	36.6168	36.5827	36.2217	36.0635	36.0168	35.8319	35.9059	35.7899	35.8034	36.0744	35.7663	36.0858	35.771	36.0604	35.7742	35.6273	35.4523	35.139	34.9864	34.6246	34.3334	34.0682	33.6403	33.631	33.2686	33.2806	33.2093	33.1132	33.3598	33.1188	33.5079	33.2241	33.4778	33.3774
37.8311	37.3275	37.2961	36.7301	36.8448	36.3793	36.4789	36.0584	36.196	35.534	35.8651	35.5046	35.5665	35.3075	35.2485	35.1399	34.9654	34.9532	34.6742	34.6877	34.3944	34.4173	34.1483	34.1326	34.0327	33.9708	33.749	33.5562	33.565	33.5076	33.4375	33.3372	33.2838	33.1692	33.0875	33.0299	32.8845	32.8182	32.6456	32.6753	32.5266	32.4883	32.3199	32.3223	32.2459	32.1393	32.1819	31.9934	32.0038	31.8623
42.1431	41.6641	41.7253	41.2396	41.2895	40.8591	40.8907	40.4059	40.4631	40.0058	40.0297	39.5947	39.6572	39.3459	39.2814	39.1662	38.9908	38.8176	38.746	38.7028	38.5286	38.5466	38.3642	38.3797	38.2811	38.2253	38.0249	37.8301	37.8499	37.807	37.7111	37.5968	37.5237	37.4048	37.2824	37.2193	37.0806	36.9911	36.8407	36.8823	36.7064	36.6739	36.5257	36.4773	36.4498	36.3262	36.4042	36.1946	36.2197	36.077
36.2882	35.9855	36.0055	35.5711	35.6415	35.2322	35.228	34.7898	34.8002	34.2748	34.3542	33.8803	33.9375	33.6071	33.5186	33.358	33.1477	33.1463	32.8527	32.8459	32.6186	32.6363	32.4095	32.4442	32.3364	32.301	32.0882	31.9367	31.8806	31.8201	31.735	31.6014	31.5015	31.3551	31.2604	31.1943	31.0413	30.9374	30.7757	30.8342	30.6485	30.6496	30.4924	30.4779	30.4433	30.3601	30.4202	30.2387	30.2699	30.1409
40.8496	40.415	40.5467	40.1121	40.0954	39.7098	39.6316	39.1684	39.1397	38.3972	38.6298	38.1201	38.1751	37.7972	37.7177	37.5777	37.3492	37.1774	37.0593	37.0132	36.8255	36.8289	36.6397	36.6809	36.5785	36.5792	36.368	36.2766	36.1514	36.1297	36.003	35.8621	35.75	35.5979	35.5101	35.4277	35.2688	35.1865	35.03	35.0959	34.9197	34.9235	34.7601	34.7341	34.7335	34.6459	34.7316	34.517	34.5578	34.41
37.206	36.8541	36.993	36.5259	36.5497	36.1341	36.0776	35.5664	35.609	34.8204	35.0777	34.5559	34.6152	34.2308	34.1188	33.9433	33.7196	33.5655	33.4079	33.4026	33.1678	33.2001	33.037	33.0299	32.9638	32.9247	32.6923	32.524	32.4947	32.4563	32.2966	32.135	32.0156	31.8443	31.7463	31.6659	31.5059	31.4052	31.2426	31.3123	31.1086	31.1295	30.9703	30.9701	30.9341	30.8346	30.941	30.7339	30.7822	30.6364
40.7998	40.2	40.0075	39.4132	39.2566	38.7958	38.7985	38.3768	38.6307	38.0098	38.3248	37.6424	37.9498	37.5147	37.5233	37.4476	37.1739	37.0998	36.8974	36.868	36.6267	36.5499	36.3905	36.3187	36.2425	36.2805	35.9909	35.9826	35.8647	35.9279	35.8018	35.6728	35.7227	35.4593	35.4769	35.3071	35.2107	35.1511	34.8728	35.0485	34.6894	34.8033	34.5469	34.5597	34.5536	34.3935	34.652	34.3354	34.5322	34.3646
38.9583	38.3415	38.0885	37.5295	37.3846	36.993	36.9446	36.5426	36.8159	36.1564	36.4914	35.7852	36.1153	35.6912	35.6513	35.5914	35.3071	35.3848	35.0377	35.0565	34.7598	34.6978	34.5506	34.4537	34.3806	34.3867	34.0891	34.059	33.9427	34.005	33.877	33.7266	33.7739	33.4681	33.5301	33.3462	33.2522	33.1876	32.9007	33.1092	32.711	32.8592	32.5848	32.6126	32.589	32.4337	32.6685	32.3522	32.5447	32.3759
38.2758	37.6809	37.4326	36.8264	36.7351	36.2329	36.2703	35.824	36.085	35.4315	35.7306	35.0447	35.3182	34.8796	34.8751	34.8064	34.526	34.4455	34.2736	34.207	33.9671	33.897	33.7648	33.6993	33.5741	33.6018	33.3015	33.361	33.1399	33.1919	33.0724	32.9152	32.9474	32.6553	32.6836	32.5262	32.4079	32.3528	32.0638	32.2476	31.8745	32.0141	31.7501	31.7609	31.7326	31.5832	31.8132	31.4927	31.6901	31.5036
37.4506	36.7995	36.5647	36.0356	35.9058	35.4751	35.4795	35.037	35.2912	34.6106	34.9389	34.1976	34.4995	34.0893	34.0349	33.95	33.6666	33.7326	33.4085	33.3413	33.1073	33.0419	32.8961	32.7995	32.6997	32.7334	32.439	32.4887	32.2668	32.3168	32.1877	32.0196	32.0421	31.7693	31.7877	31.6117	31.5082	31.4599	31.1596	31.3418	30.961	31.1052	30.839	30.8499	30.8277	30.6661	30.907	30.5771	30.7583	30.566
36.7724	36.0853	35.9094	35.3453	35.2425	34.7449	34.8156	34.4576	34.6348	33.7474	34.258	33.5218	33.8421	33.391	33.3472	33.2652	32.9777	33.0719	32.7199	32.7217	32.4297	32.3762	32.2475	32.1557	32.0565	32.0709	31.7674	31.7681	31.589	31.6502	31.5109	31.3451	31.3891	31.0753	31.1153	30.9287	30.8349	30.7687	30.4693	30.6626	30.2766	30.4336	30.1477	30.1663	30.1494	29.9881	30.2501	29.9034	30.1031	29.908
41.2359	40.6784	40.413	39.8579	39.6572	39.211	39.1207	38.6779	38.8616	38.2062	38.4337	37.7414	38.0024	37.5478	37.5307	37.4507	37.1583	37.2148	36.9208	36.8996	36.6657	36.5929	36.479	36.372	36.2997	36.2862	35.9648	35.9223	35.7784	35.7811	35.6584	35.4631	35.4906	35.1862	35.203	35.0313	34.9109	34.8695	34.5986	34.7822	34.427	34.5674	34.2952	34.3506	34.3218	34.157	34.359	34.0519	34.2432	34.0539
37.9014	37.4081	37.1907	36.7077	36.5832	36.2009	36.1105	35.6628	35.8924	35.1869	35.4106	34.7219	34.9897	34.5327	34.486	34.3951	34.0888	34.1419	33.8285	33.8283	33.5758	33.5037	33.3776	33.3134	33.2277	33.2221	32.9239	32.873	32.7558	32.7737	32.6293	32.4543	32.4725	32.1682	32.2252	32.0428	31.9349	31.91	31.6242	31.8349	31.4853	31.6455	31.4011	31.4072	31.3998	31.2188	31.4695	31.1423	31.3322	31.1542
36.1812	35.6376	35.473	35.0016	34.8643	34.4961	34.4374	34.0235	34.2726	33.5476	33.8048	33.067	33.3423	32.8421	32.84	32.7106	32.4356	32.4895	32.1617	32.1356	31.9334	31.8655	31.7407	31.64	31.5888	31.5926	31.2907	31.3346	31.0824	31.1246	30.9735	30.7875	30.7896	30.4731	30.5186	30.3343	30.2189	30.1788	29.8826	30.1183	29.7254	29.9062	29.6348	29.7081	29.6712	29.5106	29.7443	29.436	29.6105	29.4389
35.4319	34.9586	34.7552	34.2755	34.2016	33.7911	33.7503	33.3264	33.558	32.6325	33.1065	32.3878	32.6278	32.1724	32.096	31.9993	31.702	31.6156	31.4358	31.4115	31.2115	31.1261	31.0016	30.9283	30.8863	30.8725	30.5934	30.6291	30.3806	30.4193	30.2808	30.082	30.0991	29.8166	29.8352	29.64	29.515	29.4922	29.1939	29.4012	29.0295	29.2088	28.951	28.9841	28.9589	28.8103	29.0271	28.7111	28.8993	28.7218
36.367	35.8073	35.6459	35.1128	34.985	34.549	34.4931	34.0189	34.2529	33.5071	33.7585	33.0124	33.2329	32.7882	32.7106	32.6074	32.3133	32.2332	32.0645	32.0144	31.8438	31.777	31.6843	31.6161	31.5293	31.5338	31.2297	31.2966	31.0175	31.0486	30.9111	30.7097	30.7022	30.3932	30.4282	30.2439	30.1101	30.0843	29.7768	29.9831	29.6193	29.7873	29.5213	29.5777	29.5479	29.3806	29.6288	29.3011	29.4952	29.3049
45.3236	44.5943	44.394	43.6531	43.5331	43.0511	42.9618	42.5954	42.6635	41.893	42.1727	41.4742	41.5714	41.0846	40.9975	40.8846	40.6337	40.5158	40.4381	40.3276	40.227	40.096	40.0275	39.9584	39.9032	39.9273	39.6197	39.7329	39.4303	39.5121	39.3407	39.1558	39.1342	38.8103	38.8681	38.646	38.5432	38.513	38.1984	38.47	38.0705	38.249	37.988	38.0064	38.0386	37.8615	38.0755	37.787	37.9812	37.8119
41.8259	41.1895	40.9819	40.2382	40.1756	39.6744	39.5786	39.2532	39.3008	38.7157	38.8276	38.0971	38.1971	37.7365	37.5826	37.4787	37.2364	37.2557	37.015	36.9726	36.8	36.6832	36.6844	36.5309	36.5189	36.5416	36.2234	36.2564	36.0498	36.1321	35.9478	35.7515	35.7497	35.3995	35.4379	35.2236	35.1118	35.0611	34.7512	34.9996	34.6195	34.8086	34.5369	34.5609	34.6057	34.3967	34.6522	34.3397	34.5526	34.38
41.8922	41.2892	41.0784	40.4133	40.2447	39.8347	39.7158	39.2873	39.4198	38.8468	38.9559	38.2314	38.3198	37.8885	37.7317	37.6206	37.376	37.4062	37.1503	37.0853	36.9685	36.8576	36.8476	36.7415	36.6822	36.7186	36.4008	36.5201	36.2414	36.3062	36.1328	35.9349	35.938	35.5891	35.639	35.4271	35.3107	35.2619	34.9506	35.22	34.8385	35.0188	34.7678	34.7914	34.8393	34.652	34.8986	34.5872	34.79	34.6169
42.6444	41.9691	41.7676	40.9702	40.9178	40.4341	40.2946	39.9141	40.032	39.4237	39.5349	38.7801	38.895	38.4391	38.2899	38.1804	37.9227	37.8069	37.7	37.6379	37.5024	37.4065	37.3562	37.2649	37.2105	37.2672	36.9715	37.0725	36.7857	36.8766	36.7081	36.5245	36.4979	36.1694	36.2043	35.9887	35.871	35.8338	35.5202	35.7917	35.3874	35.5557	35.2898	35.3181	35.3497	35.1543	35.4056	35.0876	35.2923	35.1182
41.119	40.4412	40.2737	39.5322	39.4029	38.9115	38.8066	38.4215	38.5747	37.7565	38.087	37.3321	37.4296	36.966	36.8331	36.7526	36.4798	36.3718	36.2857	36.2239	36.072	35.9749	35.925	35.8109	35.7815	35.8206	35.5153	35.636	35.3261	35.4278	35.2458	35.0455	35.0504	34.7171	34.7133	34.5038	34.3744	34.3227	34.0098	34.2744	33.8793	34.0605	33.7911	33.8212	33.8509	33.6686	33.9036	33.5951	33.8104	33.6331
42.1482	41.3607	41.7878	41.0025	41.1727	40.5655	40.5813	40.0382	40.0821	39.6793	39.6465	39.3279	39.3537	39.0868	39.1237	38.878	38.8464	38.7181	38.5502	38.5154	38.3269	38.303	38.1525	38.1537	37.9186	37.9929	37.7022	37.685	37.4672	37.4437	37.1927	37.1586	36.9062	36.8993	36.7002	36.6764	36.5669	36.4725	36.3781	36.3513	36.289	36.1287	36.0882	35.9593	35.9275	35.778	35.7462	35.5248	35.4834	35.2877
37.9568	37.1798	37.6373	36.8939	37.0962	36.5091	36.5452	35.9743	36.0251	35.602	35.5998	35.2448	35.2713	35.0495	34.9943	34.7609	34.7224	34.6024	34.4163	34.3815	34.1747	34.1582	33.995	33.9987	33.7479	33.8332	33.5435	33.6082	33.2639	33.2648	33.0169	32.9716	32.7267	32.7012	32.5194	32.4885	32.3859	32.2967	32.2092	32.159	32.1038	31.9718	31.9022	31.7986	31.7622	31.6061	31.5896	31.344	31.3221	31.0955
36.2623	35.5845	35.9518	35.2424	35.4997	34.8912	34.9155	34.302	34.3806	33.9746	33.9181	33.6124	33.6003	33.364	33.3372	33.0692	33.0172	33.0439	32.7299	32.7425	32.4869	32.4719	32.2985	32.3125	32.0616	32.1727	31.8647	31.8174	31.5967	31.5854	31.3371	31.2919	31.0421	31.0362	30.8504	30.8017	30.7032	30.6011	30.5345	30.5079	30.4164	30.2956	30.2421	30.1141	30.0942	29.9183	29.9095	29.6639	29.6521	29.4421
35.1626	34.4359	34.8881	34.217	34.4391	33.8448	33.84	33.2428	33.3104	32.6807	32.8481	32.4653	32.4968	32.2031	32.2247	31.9095	31.8633	31.8892	31.5656	31.5875	31.3268	31.308	31.1547	31.1706	30.9011	31.0046	30.698	30.6824	30.4473	30.4438	30.1794	30.1131	29.884	29.8164	29.6789	29.628	29.5226	29.4347	29.3897	29.3402	29.248	29.1256	29.0715	28.9577	28.9326	28.7476	28.7347	28.507	28.4839	28.2676
33.8931	33.1414	33.6376	32.983	33.1673	32.5084	32.6056	32.014	32.055	31.5943	31.5821	31.1918	31.1992	30.9313	30.9216	30.6069	30.5595	30.6059	30.258	30.2953	30.0271	30.0302	29.8942	29.8947	29.6415	29.7378	29.4444	29.4984	29.1689	29.1633	28.8999	28.8486	28.5982	28.5661	28.3846	28.3289	28.2351	28.1406	28.0636	28.0491	27.9536	27.8377	27.747	27.7026	27.6342	27.4467	27.4328	27.2066	27.1882	26.9686
46.2553	45.7468	45.7617	45.196	45.1535	44.5519	44.3957	43.771	43.7429	43.2472	43.109	42.7629	42.7225	42.512	42.4093	42.1733	42.1115	42.0562	41.8958	41.9142	41.7628	41.7554	41.655	41.629	41.3917	41.4219	41.1252	41.0282	40.8077	40.7016	40.4772	40.3245	40.142	40.0306	39.8984	39.7876	39.6911	39.6152	39.5424	39.5515	39.4196	39.3567	39.2486	39.2096	39.0929	38.9665	38.8664	38.6463	38.5808	38.3779
45.1158	44.6001	44.669	44.0938	44.0403	43.3994	43.2567	42.6797	42.6531	41.9114	42.022	41.6187	41.5463	41.2888	41.2454	41.0038	40.9483	40.9041	40.759	40.761	40.6415	40.6309	40.4929	40.5106	40.2642	40.3106	40.0099	39.9932	39.6773	39.577	39.3283	39.1611	38.9505	38.8437	38.7115	38.6069	38.523	38.4399	38.3548	38.376	38.2467	38.1895	38.0663	38.0424	37.9117	37.7854	37.6957	37.4723	37.4015	37.1927
44.8337	44.264	44.3402	43.7716	43.7472	43.1544	43.0227	42.4199	42.3756	41.6424	41.7201	41.2795	41.2206	40.9108	40.8799	40.6079	40.5755	40.5063	40.3878	40.3691	40.2445	40.2536	40.1188	40.1203	39.9254	39.9644	39.6494	39.6618	39.308	39.1874	38.9507	38.7696	38.5627	38.4519	38.3261	38.2165	38.1097	38.0426	37.9615	37.9565	37.8522	37.7834	37.6754	37.613	37.5463	37.4194	37.3353	37.0854	37.019	36.8229
44.6045	43.959	44.1393	43.5123	43.5038	42.8321	42.7238	42.0844	42.0873	41.4974	41.4052	40.8942	40.8691	40.5535	40.4759	40.2065	40.1655	40.1253	39.9997	40.0163	39.9036	39.9086	39.7651	39.7803	39.5842	39.6285	39.3123	39.3231	38.9663	38.8863	38.5904	38.4293	38.2077	38.0687	37.93	37.8197	37.7063	37.6344	37.5539	37.5445	37.4377	37.3925	37.2781	37.2571	37.1342	37.0033	36.9135	36.6655	36.6106	36.3974
43.8507	43.2501	43.3926	42.7423	42.7548	42.1295	41.9767	41.3377	41.3664	40.5395	40.6136	40.1492	40.0736	39.7412	39.6851	39.4157	39.3967	39.3418	39.2186	39.3141	39.1409	39.1626	39.0408	39.0261	38.8349	38.8979	38.5551	38.5118	38.21	38.105	37.8423	37.6517	37.4199	37.3088	37.1248	37.0423	36.9171	36.8474	36.7663	36.7646	36.6616	36.6104	36.5104	36.4528	36.3828	36.2315	36.1557	35.9301	35.8544	35.6364
43.8688	43.6991	43.5513	43.346	42.8924	42.4953	42.1028	41.6648	41.6259	41.2373	41.2312	40.9088	40.9427	40.6961	40.6248	40.3577	40.2946	40.3893	40.0897	40.1702	39.9983	40.0171	39.9169	39.9719	39.8078	39.8432	39.6041	39.5473	39.2867	39.1771	39.045	38.8572	38.7632	38.6655	38.6558	38.5628	38.5205	38.4677	38.375	38.4255	38.2449	38.2631	38.1448	38.1279	38.0522	37.9354	37.9213	37.6845	37.6283	37.4331
35.6777	35.6922	35.6185	35.573	35.2104	34.8193	34.5226	34.0895	34.1165	33.745	33.7804	33.4717	33.5814	33.3254	33.3041	33.0782	33.0341	33.1626	32.8882	32.9341	32.8413	32.8921	32.8353	32.8796	32.7346	32.7965	32.5405	32.4323	32.2834	32.1572	32.0265	31.8551	31.8027	31.6709	31.6743	31.6015	31.5971	31.535	31.4531	31.5033	31.3356	31.3931	31.2698	31.2931	31.2209	31.137	31.1182	30.8911	30.8313	30.6644
35.6698	35.6436	35.5338	35.4067	35.0314	34.7045	34.3847	33.9253	33.9872	33.6398	33.6616	33.3676	33.4947	33.2412	33.2485	33.0121	32.9732	33.1351	32.8602	32.9688	32.8021	32.8393	32.7852	32.8304	32.7034	32.7456	32.4902	32.483	32.2247	32.1041	31.9582	31.796	31.7308	31.6048	31.594	31.5198	31.5	31.4435	31.3512	31.4206	31.2449	31.3065	31.161	31.1984	31.0996	31.0146	30.9663	30.7386	30.6799	30.4902
36.038	35.8805	35.8302	35.7198	35.2966	34.9575	34.5996	34.1409	34.2036	33.6049	33.8334	33.5044	33.5994	33.3204	33.3229	33.1118	33.0712	33.0939	32.9535	33.0225	32.941	33.0028	32.9883	33.0318	32.8929	32.9426	32.6866	32.6822	32.4314	32.3076	32.1908	32.0277	31.9751	31.8563	31.8552	31.8181	31.8421	31.8541	31.8019	31.9404	31.7079	31.7454	31.6166	31.6575	31.5669	31.4765	31.4494	31.205	31.1678	30.9909
35.5218	35.3809	35.353	35.2293	34.8748	34.5351	34.2468	33.8593	33.8744	33.3412	33.5758	33.2579	33.4178	33.1479	33.1977	32.9763	32.9502	33.1112	32.8541	32.8848	32.8499	32.9131	32.8637	32.9315	32.7789	32.8446	32.5783	32.5656	32.3185	32.2148	32.0605	31.8772	31.7913	31.6961	31.6815	31.6074	31.577	31.5217	31.3993	31.4638	31.2706	31.3769	31.2023	31.1876	31.1034	30.9929	30.9254	30.6488	30.5249	30.2502
46.3367	46.2649	45.7526	45.6376	44.9227	44.6115	44.1752	43.7903	43.7027	43.3229	43.182	42.8162	42.7261	42.4537	42.2856	42.1055	42.0261	42.1564	41.8741	41.9062	41.714	41.6776	41.5772	41.5311	41.3548	41.3436	41.1018	41.0463	40.8139	40.6314	40.4973	40.2069	40.139	39.9304	39.9259	39.7656	39.7139	39.6457	39.5368	39.665	39.4874	39.5387	39.3762	39.4054	39.2497	39.1258	39.0449	38.7927	38.7173	38.517
43.2777	43.214	42.8135	42.8173	42.0964	41.7974	41.3954	41.0302	40.918	40.3158	40.3778	39.9273	39.8589	39.5328	39.4003	39.1938	39.09	39.26	38.9619	38.9554	38.8324	38.8088	38.7187	38.6901	38.563	38.5479	38.2857	38.1393	37.9785	37.7853	37.6597	37.3686	37.2868	37.0696	37.0452	36.8869	36.8268	36.7655	36.6709	36.757	36.5927	36.6591	36.4872	36.523	36.364	36.2421	36.1696	35.9057	35.8314	35.6197
43.004	42.9429	42.5113	42.4754	41.7676	41.5026	41.0686	40.7128	40.5844	40.1596	40.0079	39.5673	39.5233	39.1777	39.0489	38.8417	38.7591	38.9433	38.6419	38.7439	38.5436	38.5402	38.4804	38.4621	38.3259	38.2916	38.0378	37.8891	37.7163	37.5491	37.3845	37.0867	37.019	36.7418	36.7402	36.5721	36.5157	36.4486	36.3572	36.4293	36.2941	36.3644	36.1804	36.22	36.0821	35.9931	35.899	35.6214	35.5603	35.3567
43.4077	43.3217	42.8637	42.8282	42.1518	41.9065	41.4525	41.0837	40.9367	40.3078	40.3551	39.8929	39.8365	39.4723	39.3471	39.1428	39.0502	39.0741	38.9143	39.0276	38.8293	38.826	38.7555	38.7449	38.5811	38.5691	38.3263	38.1758	38.0091	37.8258	37.6564	37.3533	37.2764	37.0367	37.0072	36.8198	36.7536	36.691	36.5972	36.6932	36.5092	36.5729	36.39	36.4356	36.2867	36.1971	36.1076	35.8351	35.7681	35.561
42.5259	42.4062	41.9693	41.9279	41.2162	40.9605	40.4678	40.098	39.9487	39.5193	39.3175	38.8636	38.8292	38.46	38.304	38.0965	38.0195	38.2031	37.8898	37.9438	37.8119	37.824	37.7869	37.7653	37.6384	37.6092	37.3702	37.2304	37.0499	36.8644	36.7028	36.3986	36.314	36.015	36.029	35.8362	35.773	35.7071	35.5868	35.6947	35.5144	35.5704	35.4006	35.4454	35.2929	35.2016	35.1327	34.8382	34.7675	34.5821
39.4625	38.5785	38.7859	38.0362	38.386	37.7918	37.7694	37.5312	37.3438	37.0863	36.8582	36.4954	36.2808	35.9545	35.8624	35.5121	35.4856	35.3301	35.2189	35.117	35.0006	34.9895	34.9412	34.9396	34.895	34.9785	34.7141	34.6714	34.5701	34.628	34.3754	34.3415	34.1149	34.0582	33.8266	33.7189	33.5166	33.3706	33.2605	33.1703	33.1557	32.9733	33.0039	32.8873	32.9253	32.8073	32.8415	32.738	32.7208	32.6452
36.4045	35.6814	35.8671	35.1884	35.5326	34.9751	34.9507	34.7261	34.5327	34.2995	34.0511	33.719	33.4689	33.1576	33.0369	32.6892	32.6546	32.4704	32.3571	32.282	32.1405	32.1199	32.0312	32.0598	32.0051	32.0835	31.8321	31.8783	31.6672	31.7222	31.4769	31.4635	31.2022	31.1789	30.9461	30.8486	30.6582	30.5258	30.4018	30.3308	30.2818	30.0964	30.1198	29.9749	30.0255	29.9313	29.9488	29.8362	29.8099	29.7186
33.642	32.9229	33.1205	32.4418	32.8134	32.2014	32.2834	32.1134	31.9682	31.7285	31.5802	31.2264	31.0548	30.7131	30.6617	30.3529	30.2924	29.9563	29.965	29.7985	29.6926	29.6603	29.5261	29.5386	29.4469	29.5104	29.2378	29.2682	29.0532	29.1311	28.8714	28.8733	28.6277	28.6079	28.4177	28.3186	28.1507	28.0171	27.9048	27.8235	27.8074	27.6227	27.6311	27.534	27.535	27.4328	27.4498	27.3399	27.3297	27.2286
32.0362	31.2833	31.4378	30.7284	31.1194	30.5381	30.5835	30.3608	30.2974	29.8805	29.8964	29.5902	29.4362	29.1494	29.08	28.7257	28.6953	28.3514	28.3753	28.2043	28.0828	28.022	27.9175	27.9162	27.7771	27.8478	27.5493	27.6006	27.4013	27.4864	27.2271	27.2319	27.0023	26.9851	26.7933	26.7255	26.5509	26.4411	26.3298	26.2362	26.2053	26.024	26.0327	25.9154	25.9357	25.8223	25.8155	25.7189	25.6775	25.5991
30.4597	29.6975	29.8942	29.2075	29.5726	29.025	29.1046	28.9148	28.8671	28.4335	28.5142	28.2044	28.0721	27.7464	27.7097	27.3719	27.3204	26.961	26.9665	26.7783	26.6532	26.5736	26.4589	26.4458	26.3127	26.3789	26.0923	26.0673	25.9367	26.048	25.789	25.8005	25.5886	25.5869	25.4008	25.3199	25.1401	25.0378	24.9227	24.8611	24.791	24.6091	24.6131	24.4644	24.5007	24.3803	24.3931	24.29	24.2739	24.1765
41.1532	40.2083	40.3196	39.7551	39.9085	39.3708	39.3617	39.0989	38.9626	38.6418	38.4484	38.156	37.9491	37.6617	37.5267	37.2773	37.2013	36.9188	36.919	36.7528	36.7198	36.7203	36.5851	36.6331	36.5215	36.605	36.3481	36.2968	36.2074	36.2387	36.0088	35.9596	35.7317	35.6716	35.4529	35.3517	35.1795	35.042	34.9172	34.8364	34.7885	34.5957	34.6453	34.4837	34.5618	34.4347	34.4946	34.3307	34.3487	34.2683
36.9519	36.0837	36.3663	35.764	35.9175	35.3855	35.3432	35.0867	34.9119	34.3654	34.3862	34.0328	33.8311	33.4793	33.351	33.0738	32.9706	32.6756	32.6745	32.5507	32.4846	32.4927	32.3423	32.4211	32.3488	32.4264	32.1493	32.2091	32.0099	32.0729	31.8246	31.7792	31.5407	31.4707	31.2724	31.1368	30.9672	30.8216	30.71	30.6329	30.5657	30.3824	30.4327	30.2582	30.3472	30.2177	30.2991	30.1487	30.1658	30.0642
34.3789	33.5459	33.8241	33.2428	33.4664	32.9309	32.9368	32.6164	32.5081	32.1181	31.9295	31.5557	31.3515	30.9759	30.8287	30.4811	30.3929	30.2505	30.1064	30.0286	29.8979	29.9084	29.8083	29.8549	29.783	29.8682	29.5931	29.5808	29.4873	29.5606	29.2852	29.249	29.0195	28.9634	28.719	28.6109	28.4274	28.2978	28.1612	28.0993	28.0388	27.8659	27.9073	27.7513	27.8226	27.7136	27.7865	27.618	27.6583	27.5393
32.6966	31.8405	32.2081	31.6261	31.8376	31.3281	31.3167	30.9988	30.883	30.4785	30.302	29.908	29.709	29.3224	29.1831	28.8539	28.7728	28.4682	28.493	28.3575	28.3061	28.3229	28.1799	28.2403	28.1762	28.288	28.0065	28.0742	27.8476	27.9398	27.6709	27.6342	27.3713	27.3111	27.0958	26.9902	26.8006	26.671	26.5598	26.5027	26.4295	26.2696	26.3089	26.1752	26.2545	26.1329	26.2108	26.0582	26.0762	25.9751
31.4567	30.5529	30.9211	30.3166	30.583	30.0111	29.9805	29.6473	29.5086	29.1254	28.9394	28.5382	28.3293	27.9544	27.8404	27.481	27.4026	27.2431	27.158	27.0032	26.9698	26.9901	26.8838	26.9205	26.855	26.9876	26.708	26.7934	26.578	26.6282	26.3892	26.3487	26.0967	26.0383	25.8032	25.7017	25.5215	25.3987	25.2703	25.2226	25.1587	24.9745	25.0288	24.8908	24.9855	24.8579	24.9408	24.7882	24.8261	24.7147
40.3474	39.1968	39.5678	38.8268	39.0152	38.3528	38.3489	38.0635	37.8677	37.5447	37.2931	36.9493	36.6675	36.3185	36.1202	35.7282	35.6494	35.4544	35.3359	35.1182	35.0807	35.0304	34.8852	34.9391	34.8408	34.9538	34.6323	34.71	34.4591	34.5439	34.2507	34.2298	33.9618	33.8972	33.6262	33.5161	33.3342	33.1602	33.0415	32.9427	32.8696	32.6632	32.7055	32.4892	32.6212	32.4587	32.5457	32.3695	32.376	32.2916
38.599	37.3764	37.8499	37.024	37.2543	36.6097	36.5089	36.1403	35.9425	35.546	35.2678	34.8458	34.5387	34.1156	33.9099	33.5492	33.4235	33.2571	33.1392	32.9588	32.9518	32.9138	32.841	32.8784	32.8924	33.0052	32.7316	32.8464	32.5943	32.7261	32.4132	32.4423	32.122	32.0961	31.8375	31.7252	31.5586	31.3548	31.2279	31.1218	31.0619	30.8372	30.8911	30.6766	30.791	30.601	30.7168	30.5201	30.5557	30.4519
46.4091	45.0983	45.5645	44.7344	44.9353	44.2867	44.1965	43.8994	43.6908	43.16	43.0597	42.6885	42.3503	41.9798	41.7463	41.3677	41.2526	40.9473	40.9343	40.7395	40.7597	40.7152	40.6621	40.6804	40.6632	40.7582	40.451	40.4742	40.3293	40.4386	40.1219	40.1427	39.8466	39.8274	39.5325	39.4368	39.2666	39.0991	38.9833	38.8477	38.7854	38.5453	38.6208	38.395	38.5254	38.3265	38.4621	38.2481	38.262	38.1578
44.3106	43.0543	43.5623	42.8008	43.0865	42.4647	42.4266	42.1495	41.9564	41.6134	41.3313	40.9822	40.6598	40.2595	40.0367	39.662	39.524	39.3581	39.2069	39.0299	38.9677	38.8954	38.7998	38.8573	38.833	38.9488	38.6312	38.6741	38.5159	38.6357	38.3384	38.3576	38.0792	37.9996	37.7391	37.628	37.4156	37.2251	37.0795	36.9684	36.9693	36.7615	36.8773	36.7077	36.8525	36.6831	36.7996	36.6132	36.6707	36.5817
43.5517	42.297	42.7638	41.9764	42.2168	41.5428	41.5288	41.2227	41.0423	40.4699	40.3787	39.9861	39.699	39.3096	39.1012	38.7224	38.6242	38.4547	38.3202	38.1895	38.1388	38.0878	38.0068	38.1095	38.0431	38.1629	37.8615	37.9785	37.7395	37.8571	37.5362	37.56	37.2794	37.2353	36.9548	36.856	36.6697	36.4885	36.3736	36.2566	36.2251	35.9913	36.0782	35.8573	35.9742	35.8022	35.8921	35.6953	35.7133	35.624
42.6952	42.26	41.8437	41.7007	41.6134	41.2742	41.1877	41.061	40.9335	40.5815	40.6297	40.4562	40.2523	40.0725	39.8501	39.6616	39.4878	39.2768	39.1861	38.973	38.785	38.6523	38.4917	38.4122	38.3094	38.2271	38.03	37.8659	37.8653	37.7853	37.6884	37.5573	37.4858	37.3348	37.2388	37.0947	36.994	36.8812	36.7216	36.6823	36.5247	36.3743	36.3096	36.1862	36.1616	36.0465	36.0572	35.8803	35.8474	35.7344
37.9601	37.5614	37.1696	36.9982	36.9583	36.5251	36.4461	36.3079	36.1753	35.9878	35.8588	35.6389	35.4645	35.2395	35.046	34.8291	34.6571	34.465	34.3718	34.1678	33.9771	33.8416	33.6849	33.5861	33.4899	33.4077	33.2102	33.0654	33.0562	32.9744	32.8557	32.7383	32.6544	32.4872	32.3886	32.2321	32.1414	31.9915	31.8582	31.8154	31.6829	31.5664	31.4922	31.372	31.337	31.2399	31.2753	31.0847	31.0757	30.9563
36.2754	35.9185	35.5685	35.4387	35.3488	34.9962	34.7924	34.6523	34.5306	34.2929	34.1818	33.9442	33.7606	33.5292	33.343	33.1065	32.969	32.7713	32.6622	32.5126	32.2806	32.1403	31.9684	31.9185	31.8116	31.7601	31.5604	31.4648	31.3989	31.3035	31.1926	31.0444	30.9579	30.8017	30.7179	30.5542	30.4525	30.3205	30.1629	30.1434	29.9947	29.8843	29.8065	29.7288	29.6655	29.5749	29.5885	29.3997	29.4033	29.2675
35.1954	34.8667	34.5414	34.4113	34.3434	33.9869	33.7741	33.6495	33.5	33.0406	33.1187	32.8774	32.6876	32.4599	32.2613	32.009	31.8632	31.6413	31.5486	31.4073	31.1598	31.0303	30.8591	30.8445	30.7105	30.6503	30.4564	30.3926	30.2984	30.2124	30.11	29.9681	29.8642	29.6965	29.6163	29.4635	29.356	29.232	29.0586	29.0175	28.8843	28.756	28.6814	28.5857	28.5407	28.4526	28.4776	28.2931	28.2656	28.1486
34.5132	34.1904	33.838	33.7275	33.6438	33.3076	33.1207	32.9824	32.8018	32.5639	32.4371	32.184	32.0408	31.7801	31.6113	31.3424	31.2036	31.1278	30.9048	30.7503	30.5237	30.3858	30.2542	30.1839	30.0914	30.0213	29.8111	29.7752	29.6639	29.5675	29.4593	29.3048	29.2104	29.033	28.9613	28.7837	28.6797	28.5566	28.3855	28.3735	28.2218	28.1024	28.0238	27.9288	27.9025	27.7985	27.8324	27.6356	27.6331	27.5255
42.2143	41.6295	41.6662	41.0697	41.2855	40.6036	40.5405	40.2551	40.1972	39.7465	39.7841	39.5316	39.3238	39.0684	38.9049	38.6418	38.4679	38.175	38.0845	37.9177	37.8258	37.7965	37.736	37.688	37.628	37.6695	37.3623	37.4033	37.1424	37.1541	36.9787	36.8993	36.7615	36.6463	36.5223	36.3558	36.2072	36.0495	35.9095	35.8788	35.7441	35.6549	35.6055	35.529	35.5678	35.4831	35.5427	35.346	35.3811	35.2283
39.6581	39.0651	39.076	38.4038	38.6271	37.9329	37.922	37.6015	37.5774	37.0745	37.1533	36.8931	36.7138	36.4625	36.2927	36.0244	35.8675	35.5749	35.4976	35.3422	35.2545	35.2241	35.1219	35.1021	35.0132	35.0635	34.7229	34.7545	34.4854	34.4995	34.2827	34.1826	34.0303	33.9172	33.8034	33.6264	33.4716	33.3254	33.1727	33.1501	33.0018	32.9363	32.8704	32.8359	32.8399	32.7406	32.7896	32.5986	32.6347	32.4683
39.2081	38.6838	38.6797	37.9682	38.1852	37.4804	37.4482	37.1254	37.1044	36.8109	36.6782	36.4022	36.252	35.9957	35.859	35.5488	35.4511	35.2877	35.0671	34.9634	34.7902	34.7628	34.7036	34.6567	34.5787	34.6099	34.2616	34.2907	34.0349	34.0268	33.8104	33.7254	33.5947	33.4515	33.3484	33.1964	33.0363	32.9083	32.7404	32.7044	32.5688	32.4753	32.4192	32.3815	32.3788	32.2939	32.3346	32.1591	32.186	32.0038
38.6741	38.0963	38.0776	37.439	37.6844	36.9455	36.9428	36.6396	36.6265	36.2988	36.1703	35.9008	35.7072	35.4381	35.2518	34.9512	34.8165	34.6366	34.3925	34.2592	34.1021	34.0593	34.0066	33.943	33.8388	33.8785	33.5232	33.4564	33.2775	33.2811	33.0585	32.9759	32.8407	32.7098	32.5664	32.4294	32.2498	32.1136	31.945	31.9017	31.7644	31.6627	31.6215	31.5316	31.5781	31.4537	31.5324	31.3338	31.3472	31.1882
36.2332	35.6609	35.5985	34.9072	35.1127	34.3732	34.3485	34.0599	34.0061	33.4765	33.5564	33.2243	33.0551	32.7465	32.5906	32.2783	32.1254	31.8393	31.7705	31.6075	31.5013	31.4687	31.4088	31.3773	31.2714	31.2967	30.9371	30.8662	30.6815	30.6739	30.4574	30.3779	30.2086	30.1089	29.9583	29.8122	29.6306	29.5197	29.3387	29.3113	29.1669	29.0852	29.0231	28.9789	28.9929	28.8792	28.9123	28.7277	28.7451	28.5583
40.3087	39.7923	39.5989	39.3187	39.2247	38.8468	38.6042	38.4664	38.252	37.8281	37.7824	37.5087	37.2664	37.0604	36.8786	36.669	36.5866	36.4216	36.3754	36.2734	36.2235	36.2014	36.1343	36.1398	36.0802	36.1332	35.9099	35.8014	35.7784	35.7246	35.5843	35.4214	35.2753	35.1316	34.9703	34.8057	34.655	34.4993	34.3729	34.351	34.2163	34.1395	34.1263	34.0453	34.0905	34.0059	34.1001	33.9276	33.9587	33.8389
37.126	36.7173	36.5333	36.2786	36.2068	35.856	35.604	35.4571	35.2664	34.7723	34.7326	34.4346	34.1771	33.9736	33.7585	33.5374	33.4459	33.2363	33.225	33.1069	33.0753	33.0279	32.9203	32.9892	32.9303	33.0112	32.7865	32.7652	32.6389	32.607	32.4712	32.3165	32.1519	31.999	31.884	31.7033	31.5554	31.412	31.2844	31.2676	31.1177	31.0555	31.0235	30.9551	30.9958	30.9262	31.0074	30.8337	30.8733	30.7382
38.9058	38.4756	38.1881	37.9408	37.8496	37.5146	37.1741	37.025	36.7919	36.4967	36.1906	35.867	35.6404	35.3248	35.1519	34.856	34.7997	34.7358	34.5512	34.4865	34.3788	34.3572	34.2606	34.2955	34.2278	34.2812	34.0278	33.9155	33.8747	33.7916	33.6472	33.4638	33.2905	33.0812	32.9674	32.7745	32.6039	32.4436	32.2916	32.2663	32.1251	32.043	32.0153	31.9376	31.9628	31.8747	31.9422	31.7634	31.7899	31.6465
43.7167	43.0885	43.0839	42.5922	42.6744	42.1411	41.9459	41.6569	41.4036	40.989	40.6756	40.2645	39.9714	39.6159	39.4076	39.1068	39.0152	38.7298	38.7169	38.562	38.5325	38.5022	38.4317	38.5074	38.4694	38.5959	38.3283	38.3539	38.1541	38.1819	37.9519	37.8517	37.62	37.4755	37.2734	37.1298	36.9508	36.7889	36.6311	36.5789	36.4531	36.3179	36.3101	36.1421	36.2491	36.1096	36.203	35.9593	35.9974	35.8733
41.9575	41.2927	41.3474	40.9065	40.9495	40.4074	40.2537	39.9354	39.6969	39.033	38.9259	38.4944	38.1767	37.8155	37.6003	37.2843	37.1972	36.9443	36.9469	36.7868	36.7976	36.7844	36.7611	36.7761	36.7667	36.8763	36.5822	36.6148	36.3967	36.4289	36.1759	36.0703	35.8256	35.6911	35.4924	35.3564	35.1704	35.0307	34.8699	34.8139	34.7172	34.5935	34.5932	34.4302	34.5428	34.4024	34.508	34.2645	34.2946	34.1713
46.9559	45.463	46.1205	45.3004	45.5478	44.8964	44.7854	44.5277	44.1669	43.8472	43.3733	43.0845	42.5611	42.2281	41.8303	41.4696	41.2994	41.0405	40.8856	40.6578	40.6002	40.5284	40.4394	40.4984	40.4583	40.6095	40.2951	40.3794	40.1726	40.3504	40.0003	40.0682	39.7345	39.7129	39.4192	39.3095	39.0762	38.8799	38.7632	38.5827	38.5215	38.2566	38.3272	38.0255	38.2074	37.9243	38.0642	37.7754	37.8137	37.6723
44.2431	42.7897	43.4677	42.6232	42.9108	42.2503	42.1386	41.8316	41.5318	41.1831	40.7303	40.4242	39.8927	39.5509	39.1777	38.7586	38.5914	38.3441	38.1886	37.9319	37.9002	37.8058	37.7843	37.8179	37.7401	37.9104	37.5854	37.6628	37.4759	37.6525	37.3041	37.366	37.0512	36.9863	36.7161	36.6	36.3827	36.1718	36.0413	35.8773	35.8171	35.5347	35.6086	35.293	35.4933	35.2346	35.3953	35.1024	35.1383	35.0064
42.0693	40.5323	41.2788	40.4193	40.7675	40.0271	39.9913	39.6935	39.4016	39.0364	38.6112	38.2647	37.7654	37.4087	37.0421	36.6338	36.4756	36.2254	36.0822	35.8291	35.8146	35.729	35.6654	35.7302	35.6695	35.8549	35.5142	35.6	35.4083	35.5645	35.2253	35.2705	34.9603	34.8921	34.6138	34.5089	34.2713	34.0544	33.9316	33.7448	33.7163	33.4423	33.5328	33.2237	33.4261	33.1511	33.3271	33.0295	33.0948	32.9607
41.2258	39.6968	40.4805	39.6126	39.9334	39.2779	39.1909	38.8712	38.5643	38.2002	37.7827	37.3998	36.9339	36.552	36.1911	35.7641	35.6066	35.3547	35.2047	34.9895	34.9208	34.85	34.7976	34.8547	34.7512	34.9207	34.6203	34.6947	34.4883	34.6811	34.2883	34.333	34.0087	33.9464	33.671	33.5467	33.3111	33.1139	32.9739	32.7977	32.7426	32.4763	32.5384	32.2301	32.4409	32.1869	32.3345	32.0576	32.1055	31.9668
40.3819	38.9023	39.6597	38.7987	39.1433	38.4388	38.4046	38.0594	37.7757	37.3846	36.9363	36.5767	36.0729	35.7272	35.3383	34.9211	34.7737	34.5223	34.3814	34.1586	34.1074	34.0303	33.9859	33.9962	33.9386	34.1151	33.7819	33.9495	33.669	33.8265	33.4649	33.5078	33.1655	33.1339	32.8399	32.7175	32.4859	32.2809	32.1483	31.9941	31.9294	31.6505	31.7278	31.4271	31.6273	31.3712	31.5292	31.2482	31.2932	31.1552
44.2326	43.7134	43.3255	42.7959	42.638	42.2595	42.1078	41.9809	41.8171	41.5834	41.2875	41.064	40.7255	40.4906	40.2525	40.0542	39.9926	39.8946	39.6909	39.5163	39.3622	39.2635	39.1516	39.1497	39.0313	39.0538	38.7871	38.7007	38.5585	38.5273	38.3034	38.1834	37.9895	37.8072	37.712	37.564	37.4056	37.2677	37.116	37.059	36.9042	36.7823	36.7635	36.5974	36.6584	36.509	36.5862	36.3577	36.3534	36.1792
46.6497	45.9438	45.6334	45.2578	45.1552	44.652	44.5931	44.4448	44.2189	43.9397	43.5774	43.3127	42.9633	42.7171	42.4982	42.3079	42.2308	42.1488	41.9401	41.7432	41.5959	41.5171	41.4309	41.4178	41.3589	41.3908	41.1308	41.0306	40.9199	40.8875	40.683	40.5439	40.3601	40.2038	40.0343	39.891	39.7239	39.5705	39.4031	39.3153	39.2105	39.0922	39.0517	38.8943	38.9673	38.8563	38.9373	38.6987	38.7287	38.5733
42.8682	42.1449	41.9651	41.5241	41.5211	40.9872	40.9408	40.6555	40.4697	40.0923	39.7754	39.4673	39.1464	38.884	38.6812	38.4353	38.3686	38.2423	38.0413	37.7893	37.7514	37.6718	37.5722	37.6059	37.5248	37.5725	37.2615	37.1808	37.052	37.0306	36.7996	36.7314	36.5002	36.3644	36.1584	36.0322	35.8251	35.6773	35.4966	35.4427	35.3496	35.2127	35.2073	35.0673	35.1538	35.0122	35.0931	34.8536	34.892	34.7482
51.0398	50.2473	50.1623	49.6333	49.7951	49.0758	49.1259	48.7732	48.5817	48.212	47.864	47.6252	47.2573	47.0232	46.8075	46.5695	46.4802	46.2936	46.1198	45.787	45.7874	45.6851	45.6189	45.6238	45.5011	45.5434	45.2092	45.123	44.9801	44.9824	44.7309	44.6866	44.4511	44.3092	44.0781	43.9568	43.7488	43.5911	43.4422	43.3881	43.2715	43.1112	43.1109	42.933	43.0218	42.8703	42.9405	42.6897	42.7114	42.5413
47.1309	46.3417	46.2889	45.8233	45.9838	45.276	45.3301	44.9822	44.7705	44.1787	44.062	43.787	43.4885	43.245	43.0008	42.7361	42.666	42.5065	42.3353	42.1223	42.0418	41.9769	41.8645	41.9548	41.8209	41.8737	41.54	41.5605	41.317	41.3315	41.0886	41.0265	40.7756	40.6647	40.449	40.3088	40.0943	39.9725	39.8054	39.751	39.6517	39.5099	39.5157	39.3446	39.4431	39.263	39.3705	39.1257	39.1641	38.9808
37.9452	36.9988	37.2839	36.4132	36.7347	35.9572	36.2848	35.7206	35.9233	35.5218	35.6439	35.3437	35.3837	35.0774	35.1273	34.9271	34.7905	34.675	34.4503	34.3793	34.1775	34.1554	33.9078	33.9174	33.7689	33.7951	33.4934	33.4832	33.3192	33.3285	33.1348	33.1252	32.982	32.9646	32.7905	32.8124	32.6235	32.5342	32.4289	32.3664	32.2851	32.1403	32.0716	31.9319	31.8922	31.7857	31.7923	31.5932	31.6178	31.4602
42.5124	41.5993	41.8473	40.8922	41.2913	40.3858	40.7565	40.1026	40.3395	40.1061	40.051	39.769	39.8361	39.5232	39.5757	39.3167	39.2035	39.0331	38.8401	38.7716	38.549	38.5245	38.3082	38.3627	38.1713	38.2247	37.9237	37.9146	37.7577	37.781	37.5551	37.5937	37.4029	37.4606	37.2391	37.2891	37.0906	37.0304	36.9144	36.8871	36.8044	36.6426	36.5901	36.4785	36.4325	36.3039	36.3305	36.1128	36.1365	35.9792
41.2263	40.194	40.5051	39.5093	39.9048	38.9791	39.3089	38.6611	38.9261	38.4601	38.5967	38.3107	38.3754	38.0716	38.1398	37.8874	37.7949	37.6431	37.4484	37.3562	37.1785	37.1624	36.939	36.9987	36.8389	36.8758	36.5571	36.5692	36.3795	36.4334	36.1879	36.2049	36.0318	36.0696	35.858	35.9193	35.725	35.6485	35.5538	35.5263	35.446	35.2962	35.2601	35.1453	35.1321	35.0049	35.0393	34.8271	34.8619	34.7008
40.5143	39.5591	39.8768	38.923	39.3156	38.469	38.7948	38.1546	38.3825	38.1878	38.1244	37.8314	37.9379	37.6481	37.7491	37.509	37.4284	37.4348	37.1212	37.0319	36.9124	36.8826	36.7053	36.7556	36.583	36.6331	36.3238	36.3422	36.1588	36.2015	35.9524	35.9988	35.8192	35.8395	35.6767	35.7099	35.528	35.4871	35.3848	35.373	35.3032	35.1636	35.1253	35.0241	34.9984	34.8572	34.9017	34.6885	34.7327	34.5616
40.8164	39.8226	40.1349	39.1698	39.5371	38.714	39.018	38.3707	38.619	38.4099	38.3622	38.0563	38.1606	37.8764	37.9122	37.6967	37.587	37.592	37.2552	37.2336	37.0183	36.999	36.8068	36.8223	36.6519	36.7164	36.4152	36.4119	36.2531	36.2912	36.0696	36.1231	35.9248	35.9926	35.7923	35.8372	35.6588	35.6018	35.5099	35.4983	35.4287	35.2779	35.2348	35.1505	35.1116	34.9856	35.0104	34.8148	34.8517	34.6852
50.9957	49.9946	49.8197	49.3155	49.0429	48.5111	48.5025	48.3826	48.263	48.1267	48.0444	47.7229	47.5314	47.3003	47.1878	47.0433	46.8636	46.8326	46.7777	46.7185	46.646	46.6161	46.5702	46.5467	46.5001	46.5192	46.3743	46.5202	46.2539	46.2325	46.0269	45.9439	45.8207	45.6077	45.4517	45.3484	45.1691	45.1303	44.9692	44.9634	44.7849	44.7773	44.6805	44.5992	44.5792	44.3596	44.351	44.1925	44.1583	44.0754
43.3332	42.4146	42.2178	41.7521	41.5649	41.013	41.0517	41.0036	40.765	40.3652	40.4229	40.026	39.8326	39.5431	39.5026	39.3764	39.2298	39.2018	39.2123	39.1681	39.1808	39.1797	39.07	39.0259	38.8938	38.8665	38.622	38.686	38.4166	38.3249	38.1027	37.9921	37.9142	37.7333	37.5752	37.5525	37.467	37.5184	37.4397	37.534	37.4581	37.481	37.3926	37.3319	37.3197	37.0855	37.0635	36.8269	36.7438	36.5935
41.9542	40.9818	40.8801	40.4499	40.2377	39.7945	39.8561	39.8698	39.6536	39.2887	39.3773	38.967	38.8307	38.5145	38.4851	38.3166	38.1516	37.9937	38.086	38.0304	37.9722	37.9617	37.843	37.7906	37.6911	37.6393	37.4126	37.4542	37.1978	37.1345	36.9113	36.7884	36.6989	36.5267	36.368	36.3106	36.2031	36.2001	36.0743	36.1097	35.8955	35.9094	35.7896	35.7555	35.7158	35.5209	35.4743	35.2666	35.2156	35.0677
42.0797	41.0866	40.9528	40.4547	40.2361	39.7849	39.7632	39.7859	39.5152	39.3081	39.2482	38.8666	38.6701	38.3999	38.3338	38.1266	37.9997	37.9887	37.9483	37.8685	37.8542	37.8333	37.7375	37.6599	37.5577	37.4907	37.2759	37.2679	37.0358	36.9617	36.7725	36.6629	36.5799	36.3793	36.2837	36.2427	36.1461	36.1653	36.072	36.1375	36.0399	36.0835	35.9756	35.9272	35.9042	35.6641	35.6499	35.4202	35.3506	35.1976
41.853	40.8136	40.7036	40.2207	39.9786	39.5175	39.4968	39.3973	39.245	39.0106	38.97	38.5703	38.3905	38.0549	38.0324	37.8307	37.7018	37.5236	37.6067	37.5423	37.4861	37.4898	37.3917	37.29	37.1601	37.1391	36.9041	36.9248	36.6706	36.606	36.3938	36.2791	36.2147	35.9799	35.8705	35.8449	35.7437	35.7982	35.6607	35.7295	35.6376	35.6879	35.5736	35.5219	35.4791	35.2505	35.2196	34.9957	34.9333	34.7932
43.606	42.4771	42.5194	41.8235	41.6754	40.8776	41.0336	40.7457	40.8373	40.3817	40.6796	40.2096	40.0351	39.6763	39.5372	39.2554	39.0345	38.8331	38.9173	38.7783	38.8234	38.7922	38.6733	38.5792	38.4293	38.4387	38.0801	38.1332	37.8003	37.7917	37.5223	37.4969	37.3587	37.2542	37.0541	37.0539	36.8803	36.9476	36.7265	36.7921	36.6939	36.7243	36.6425	36.5843	36.5996	36.2983	36.3629	36.0438	35.9799	35.7628
39.3272	38.2079	38.4133	37.6364	37.5807	36.8062	36.9421	36.837	36.7242	36.44	36.5732	36.0483	35.9593	35.5304	35.4616	35.157	34.9658	34.7767	34.8883	34.7841	34.8084	34.8269	34.7101	34.6768	34.4883	34.5428	34.179	34.2364	33.8395	33.8815	33.5874	33.5478	33.438	33.2781	33.137	33.1492	32.984	33.0423	32.849	32.9183	32.8346	32.8948	32.8106	32.7731	32.7984	32.5167	32.5473	32.2465	32.1947	31.9886
39.4622	38.3064	38.4436	37.7733	37.7115	36.9052	37.1265	37.0249	36.902	36.6131	36.7338	36.2524	36.0566	35.6828	35.5144	35.2511	34.9992	34.9737	34.8987	34.8381	34.8467	34.8551	34.7216	34.6988	34.515	34.5572	34.1913	34.3033	33.8804	33.9472	33.6541	33.6381	33.536	33.371	33.2349	33.2368	33.0789	33.1033	32.9019	32.9712	32.8954	32.9336	32.8806	32.8018	32.8534	32.5628	32.6233	32.3206	32.2652	32.0623
39.7298	38.5889	38.7605	38.0871	37.9808	37.1941	37.3062	37.1409	37.046	36.4926	36.7291	36.1623	36.0031	35.5583	35.4465	35.2026	34.9618	34.8344	34.9289	34.8873	34.9216	34.9674	34.8631	34.8323	34.6956	34.6972	34.3128	34.3551	34.0152	34.0126	33.7059	33.6369	33.5169	33.3499	33.2069	33.1888	33.0295	33.0491	32.8945	32.9843	32.8956	32.9674	32.9148	32.8654	32.8993	32.6347	32.6615	32.3505	32.312	32.1221
44.0617	43.1303	43.5059	42.9893	42.936	42.2214	42.3048	42.1503	41.8515	41.4543	41.2971	40.6517	40.3522	39.7986	39.5416	39.1897	38.8808	38.668	38.725	38.6319	38.732	38.7675	38.7518	38.779	38.7195	38.8089	38.5269	38.6125	38.3368	38.353	38.0731	37.9982	37.8924	37.6968	37.5205	37.4722	37.2831	37.3151	37.1138	37.2014	37.0735	37.14	37.0652	37.0117	37.0737	36.8136	36.8843	36.5846	36.5248	36.3528
33.8987	34.2481	34.2503	34.3457	34.2686	34.0203	34.1877	33.7518	33.7526	33.2955	33.3519	32.9659	32.8752	32.6593	32.4855	32.259	32.1262	31.888	31.8145	31.7096	31.5478	31.5465	31.3877	31.393	31.2871	31.2465	31.1682	31.0557	31.0095	30.8255	30.7154	30.6023	30.5389	30.4181	30.2511	30.2292	30.1239	30.0475	29.951	29.9568	29.8147	29.843	29.7513	29.7321	29.6493	29.6158	29.5488	29.4585	29.492	29.3592
27.4173	27.8208	27.8076	27.9678	27.837	27.6573	27.8656	27.5814	27.5047	27.0764	27.2125	26.8751	26.8591	26.6214	26.5663	26.3913	26.2672	26.0435	25.9888	25.8765	25.7099	25.7109	25.5802	25.588	25.4892	25.4373	25.3974	25.2723	25.2208	25.0921	24.9845	24.8873	24.8508	24.7371	24.6242	24.6351	24.537	24.4917	24.3929	24.3819	24.2375	24.2756	24.172	24.1818	24.1038	24.0956	24.0463	23.9732	23.9971	23.9054
27.7488	28.1516	28.1376	28.3312	28.2253	28.0289	28.2023	27.7729	27.826	27.3423	27.4701	27.0933	27.0739	26.8316	26.7196	26.5035	26.3968	26.3075	26.1554	26.0837	25.953	25.9784	25.8603	25.8699	25.7852	25.7316	25.6827	25.5167	25.5057	25.3506	25.2499	25.1506	25.0625	24.9494	24.8227	24.807	24.7098	24.6552	24.5812	24.5886	24.4668	24.5153	24.4304	24.4376	24.3599	24.3525	24.3028	24.2319	24.2881	24.1706
35.3976	35.6936	35.584	35.6483	35.5705	35.3004	35.4245	34.9385	34.9385	34.5833	34.4213	34.0239	33.9131	33.6627	33.4778	33.2099	33.0851	32.9711	32.7774	32.674	32.5553	32.5527	32.4045	32.4158	32.3411	32.2922	32.2157	32.0424	32.0275	31.836	31.7142	31.5698	31.4772	31.319	31.1964	31.1442	31.0181	30.9548	30.8505	30.8687	30.7022	30.7058	30.6046	30.5845	30.4905	30.4406	30.3775	30.2629	30.2867	30.176
36.8763	37.1706	37.0598	37.0587	36.8996	36.5503	36.7246	36.2222	36.1999	35.8409	35.6913	35.3381	35.1735	34.8831	34.7475	34.4892	34.3794	34.1287	34.0671	33.9724	33.8321	33.8397	33.7114	33.6983	33.5711	33.5335	33.4301	33.2573	33.2351	33.0228	32.8769	32.732	32.6282	32.504	32.3253	32.2774	32.1644	32.0958	31.9819	31.9895	31.8328	31.8535	31.7607	31.7205	31.6235	31.571	31.4973	31.3889	31.4029	31.2925
45.8248	45.7925	45.6223	45.5729	45.263	45.0156	44.9984	44.6899	44.485	44.047	44.0899	43.7067	43.5962	43.2502	43.1076	42.8634	42.6937	42.5411	42.3207	42.2131	42.0639	42.0793	41.9384	41.9759	41.8186	41.7742	41.6589	41.4991	41.3572	41.1488	41.0125	40.8523	40.7745	40.5715	40.431	40.3824	40.2415	40.1511	40.0116	39.9715	39.8475	39.8996	39.7631	39.6976	39.6463	39.5612	39.4622	39.3162	39.3007	39.1711
40.3259	40.26	40.0409	39.9515	39.5691	39.2822	39.2085	38.7467	38.6167	38.2848	38.1892	37.7926	37.6729	37.2992	37.203	36.9495	36.8102	36.5458	36.5102	36.3934	36.2723	36.3048	36.1717	36.2513	36.132	36.0746	35.9602	35.8026	35.7356	35.5341	35.3877	35.2464	35.1434	34.9563	34.8195	34.7634	34.6236	34.5226	34.37	34.3604	34.1854	34.2128	34.0958	34.0568	33.9621	33.8729	33.7734	33.6254	33.629	33.4689
39.638	39.5111	39.2568	39.1447	38.7837	38.4807	38.4274	38.0274	37.8285	37.3178	37.3852	36.963	36.8986	36.5462	36.441	36.1913	36.0566	35.9136	35.7294	35.6594	35.5189	35.5592	35.4464	35.4654	35.379	35.2905	35.1895	35.0661	34.9107	34.7538	34.5906	34.4496	34.3365	34.1585	34.0047	33.9452	33.7993	33.7331	33.5417	33.5238	33.3433	33.3744	33.2525	33.2219	33.1082	33.0201	32.9312	32.7738	32.7876	32.6344
44.8124	44.6584	44.3196	44.1508	43.6568	43.2954	43.1409	42.607	42.4344	41.9829	41.9783	41.5848	41.5238	41.2242	41.1118	40.8461	40.7661	40.5198	40.5077	40.44	40.3277	40.3419	40.2049	40.2723	40.1539	40.077	39.9448	39.767	39.6407	39.3919	39.2362	39.0517	38.9558	38.792	38.615	38.5588	38.4224	38.346	38.1942	38.1913	38.0322	38.0824	37.9466	37.9272	37.8348	37.7499	37.6313	37.477	37.4526	37.2877
42.0013	41.9317	41.551	41.3982	40.9645	40.6076	40.4208	39.9992	39.7463	39.3763	39.2739	38.8732	38.7908	38.4759	38.3754	38.1267	38.0202	37.7901	37.7766	37.7135	37.5889	37.6054	37.4967	37.5137	37.4368	37.3134	37.1874	36.9386	36.8557	36.6152	36.4378	36.2565	36.159	35.9401	35.7916	35.7345	35.6036	35.5046	35.3569	35.3705	35.1991	35.2629	35.1292	35.0908	35.0131	34.9066	34.8099	34.6373	34.6303	34.4312
38.2303	38.1875	38.0247	38.0071	37.6115	37.3232	37.216	36.7761	36.6869	36.3679	36.3167	35.959	35.9415	35.6286	35.6375	35.4564	35.4221	35.216	35.2677	35.2047	35.205	35.27	35.1565	35.2461	35.1511	35.0773	34.9762	34.8213	34.7506	34.542	34.3954	34.2512	34.1504	33.9571	33.7962	33.706	33.5467	33.4511	33.2589	33.2409	33.0127	33.0647	32.9101	32.91	32.8491	32.7824	32.7391	32.6179	32.6309	32.4765
40.7119	40.6089	40.3065	40.1789	39.7729	39.4004	39.2997	38.8023	38.6691	38.3145	38.2107	37.8276	37.7512	37.4013	37.3283	37.0173	36.9579	36.8251	36.6486	36.5293	36.4437	36.4668	36.3469	36.3612	36.2777	36.1724	36.0572	35.8624	35.744	35.5393	35.3884	35.2243	35.129	34.9417	34.7888	34.7489	34.6142	34.5476	34.3755	34.3807	34.1991	34.2563	34.1196	34.0535	34.0024	33.891	33.7968	33.6263	33.6236	33.4392
39.6419	39.5955	39.2452	39.0797	38.7084	38.313	38.2268	37.797	37.5666	37.061	37.1436	36.727	36.6747	36.3401	36.2791	36.0121	35.9175	35.6311	35.5963	35.4894	35.3916	35.3851	35.2902	35.2952	35.162	35.0773	34.9612	34.7948	34.6646	34.4667	34.3283	34.1768	34.1119	33.9144	33.7579	33.7354	33.5918	33.5371	33.3152	33.3044	33.1445	33.1979	33.05	33.0048	32.9264	32.8135	32.731	32.5703	32.5509	32.3887
39.0637	38.9461	38.6756	38.4663	38.0667	37.7812	37.6328	37.2567	37.0077	36.6951	36.6214	36.2624	36.198	35.88	35.7814	35.5191	35.4357	35.2886	35.1208	35.0054	34.9129	34.9005	34.791	34.7815	34.6476	34.5899	34.4579	34.3409	34.1712	33.9852	33.8215	33.6597	33.6026	33.3978	33.2528	33.2143	33.0687	33.0204	32.8247	32.8302	32.6449	32.6954	32.5629	32.5051	32.4184	32.3021	32.2066	32.0482	32.0522	31.9076
39.0378	38.9158	38.6349	38.4697	38.0735	37.7213	37.6148	37.12	36.9918	36.6669	36.6161	36.2225	36.1834	35.8155	35.7745	35.4827	35.4245	35.2951	35.1031	34.9932	34.8716	34.8689	34.7598	34.7414	34.6263	34.5287	34.3893	34.2681	34.1009	33.8973	33.7533	33.6115	33.534	33.342	33.2182	33.1818	33.037	32.9907	32.7972	32.8136	32.6183	32.6715	32.5079	32.4726	32.3835	32.2671	32.1727	32.0172	32.0046	31.8122
40.1973	40.1544	39.6694	39.7909	39.2511	39.1128	38.9624	38.715	38.4437	38.0557	38.005	37.56	37.4319	37.0488	36.8831	36.7001	36.6385	36.6161	36.5681	36.5017	36.4523	36.5117	36.4055	36.4634	36.3466	36.3429	36.2921	36.1665	36.1625	36.0236	35.9444	35.7561	35.7409	35.469	35.3313	35.2322	35.1008	35.0202	34.864	34.864	34.7348	34.8301	34.7232	34.7028	34.6683	34.5779	34.5449	34.3914	34.4355	34.3168
36.7973	36.8686	36.389	36.5148	36.0138	35.8805	35.7175	35.3241	35.1444	34.8465	34.6252	34.1687	33.9736	33.5348	33.35	33.1695	33.0773	32.9285	33.0241	32.9582	32.9129	32.963	32.8925	32.9422	32.8379	32.8351	32.793	32.6658	32.6952	32.5503	32.4839	32.2893	32.2752	32.0213	31.8426	31.7427	31.608	31.5147	31.382	31.3838	31.2434	31.3451	31.2368	31.2482	31.2033	31.1413	31.1186	30.9704	31.003	30.9057
36.7724	36.7749	36.3571	36.4439	35.9488	35.78	35.6253	35.3299	35.0312	34.7348	34.4826	34.0031	33.8002	33.3689	33.1627	32.9436	32.8581	32.7047	32.7902	32.6903	32.6424	32.6957	32.6083	32.6736	32.5676	32.5568	32.5174	32.4009	32.386	32.2621	32.1795	31.9824	31.9815	31.6627	31.5292	31.4052	31.2599	31.1359	30.9961	30.9861	30.8143	30.9147	30.7992	30.7847	30.7696	30.695	30.6746	30.5437	30.5656	30.4599
40.6285	40.5877	40.1191	40.1995	39.6255	39.4847	39.2697	38.9597	38.6346	38.1186	38.0097	37.4772	37.296	36.8301	36.6356	36.4313	36.3041	36.1467	36.2389	36.1632	36.115	36.1975	36.1015	36.1834	36.0835	36.0739	36.0175	35.8627	35.8813	35.7336	35.6353	35.4349	35.3859	35.1265	34.9439	34.8154	34.6768	34.566	34.4161	34.4213	34.2473	34.3438	34.2232	34.2231	34.1626	34.0684	34.0245	33.8754	33.9154	33.8314
36.7815	36.8071	36.4122	36.5982	36.0506	35.9285	35.7407	35.3375	35.125	34.8098	34.5643	34.0539	33.8719	33.3587	33.1971	32.9626	32.8528	32.8285	32.7507	32.6568	32.5815	32.6226	32.5391	32.5624	32.4813	32.4544	32.3989	32.2598	32.2517	32.1479	32.0605	31.8643	31.8379	31.5401	31.4101	31.293	31.1404	31.0471	30.8925	30.9077	30.7159	30.8267	30.6765	30.7022	30.649	30.5939	30.5585	30.4118	30.4275	30.3255
41.3103	41.3165	40.895	40.9758	40.4471	40.2965	40.1082	39.6954	39.5033	39.2581	39.1032	38.7287	38.6638	38.3606	38.2502	38.1256	38.0188	37.8745	37.8839	37.8434	37.6972	37.8061	37.6115	37.6889	37.5267	37.5279	37.4536	37.3131	37.2709	37.1314	37.0919	36.8905	36.9269	36.6398	36.5733	36.4386	36.3818	36.2757	36.1503	36.1745	35.9662	36.0627	35.926	35.9019	35.8506	35.7873	35.7416	35.6114	35.6291	35.516
39.9766	39.9238	39.4819	39.567	39.0487	38.8526	38.7584	38.3851	38.2401	37.841	37.9136	37.5463	37.5745	37.2895	37.2174	37.0676	37.0141	36.8616	36.8739	36.8134	36.6733	36.7316	36.5401	36.6055	36.4162	36.3936	36.2966	36.1539	36.1173	35.9882	35.9497	35.7437	35.7969	35.5041	35.4568	35.3566	35.2914	35.1909	35.0709	35.0843	34.9073	35.0089	34.8625	34.8619	34.7835	34.7082	34.6393	34.5221	34.5298	34.4241
41.1361	41.1042	40.5691	40.6186	40.1463	39.9588	39.7992	39.5396	39.3233	38.9245	39.0062	38.6468	38.6514	38.3584	38.3244	38.2045	38.1237	38.1304	37.9574	37.8858	37.7404	37.7904	37.5875	37.6316	37.4379	37.4034	37.3042	37.1729	37.1111	36.9751	36.9534	36.7516	36.7881	36.5011	36.4772	36.3749	36.3138	36.2061	36.1142	36.1297	35.9331	36.0197	35.8775	35.8503	35.7607	35.6799	35.6036	35.4679	35.4974	35.3901
40.4781	40.3706	39.8374	39.9078	39.3543	39.192	39.0368	38.6857	38.5679	38.3528	38.2859	37.9632	37.9396	37.6656	37.5867	37.459	37.3597	37.2129	37.1945	37.132	36.9507	36.9912	36.7906	36.8041	36.6341	36.56	36.4739	36.2957	36.3005	36.1428	36.1193	35.9314	35.9541	35.7276	35.6677	35.5468	35.4972	35.4015	35.2668	35.2961	35.0658	35.1584	35.0155	34.9752	34.8905	34.8159	34.7516	34.6055	34.6271	34.4822
39.6991	39.6322	39.0913	39.1593	38.6106	38.4955	38.3331	37.9899	37.8828	37.4959	37.6404	37.2375	37.2828	37.0118	36.9583	36.8005	36.7149	36.7046	36.5316	36.4333	36.2782	36.2957	36.0859	36.0966	35.8955	35.8608	35.7661	35.6149	35.5858	35.4473	35.4365	35.2485	35.2883	35.0108	34.9815	34.8723	34.8009	34.696	34.5841	34.6086	34.3773	34.4745	34.305	34.2744	34.1842	34.1268	34.0495	33.9104	33.9237	33.8022
42.9324	42.8897	42.6627	42.5686	42.0572	41.8483	41.5325	41.1319	41.0715	40.63	40.7415	40.3608	40.4505	40.0846	40.0531	39.7683	39.7079	39.5945	39.3793	39.3242	39.0847	39.0744	38.8737	38.8939	38.7074	38.7115	38.5438	38.501	38.394	38.2458	38.2029	37.9873	38.0905	37.8643	37.8512	37.6886	37.5767	37.4303	37.1948	37.2037	36.874	36.9476	36.7444	36.7538	36.6697	36.5518	36.5512	36.312	36.4308	36.2516
42.7211	42.7152	42.5119	42.4193	41.9156	41.6943	41.3346	41.0143	40.8118	40.368	40.4851	40.0792	40.1413	39.738	39.7413	39.5028	39.4405	39.2343	39.2088	39.19	39.0218	39.0486	38.853	38.917	38.7349	38.7668	38.6048	38.5121	38.4175	38.297	38.262	38.0529	38.1468	37.898	37.9022	37.74	37.6442	37.5197	37.2655	37.301	37.0435	37.1365	36.9787	36.9961	36.961	36.8574	36.8902	36.7288	36.8452	36.7071
44.6508	44.5989	44.38	44.2626	43.7616	43.5672	43.1826	42.7768	42.64	42.3351	42.2264	41.8294	41.8776	41.4791	41.442	41.1523	41.1244	41.0666	40.8993	40.8848	40.7199	40.7652	40.5969	40.6393	40.4631	40.4854	40.3189	40.2041	40.1093	39.9654	39.9181	39.6661	39.7427	39.4368	39.4593	39.2598	39.1593	38.9988	38.7667	38.8007	38.5264	38.6296	38.4868	38.4764	38.4375	38.3156	38.3541	38.1684	38.2833	38.1474
42.5174	42.4703	42.2828	42.2369	41.6732	41.505	41.0865	40.7875	40.5528	40.0935	40.1399	39.7586	39.7581	39.4015	39.3604	39.1049	39.0781	39.0187	38.8905	38.8792	38.7243	38.7765	38.6232	38.6678	38.4851	38.5139	38.3662	38.2487	38.2038	38.0245	37.9883	37.7362	37.8175	37.5604	37.5486	37.339	37.2225	37.0545	36.8101	36.8349	36.5292	36.6203	36.4854	36.4504	36.4116	36.3097	36.3444	36.1609	36.2815	36.1364
43.2864	43.2974	43.0634	42.9606	42.4409	42.2347	41.86	41.555	41.292	40.8223	40.8654	40.4494	40.4523	40.0428	40.0056	39.7578	39.698	39.4639	39.4628	39.4371	39.2815	39.3214	39.1641	39.196	39.0122	39.0259	38.8588	38.6975	38.6251	38.4407	38.3816	38.1095	38.1693	37.8653	37.8664	37.6727	37.5666	37.4433	37.1897	37.2426	36.9737	37.0803	36.9324	36.9057	36.8581	36.7433	36.7445	36.5327	36.6309	36.4623
49.7042	48.5623	49.0426	48.2947	47.9778	47.6651	47.219	47.2329	46.6887	46.9824	46.5114	46.6202	46.299	46.1908	45.9347	45.6878	45.5231	45.3166	45.1681	44.8808	44.806	44.6075	44.5656	44.4359	44.2951	44.227	44.025	43.8934	43.7531	43.6531	43.5275	43.3889	43.3684	43.1372	43.0879	42.9157	42.8846	42.801	42.6167	42.6015	42.4167	42.4345	42.3395	42.2249	42.2383	42.0265	42.0263	41.7934	41.8545	41.7403
49.9103	48.683	49.0344	48.2527	47.8823	47.5379	47.0118	46.8265	46.384	46.6249	46.1421	46.2679	45.9617	45.8503	45.6808	45.4634	45.341	45.1788	45.0564	44.8529	44.7928	44.6359	44.6313	44.5138	44.4049	44.3345	44.1521	44.0563	43.9043	43.8551	43.7485	43.5872	43.5842	43.3148	43.3253	43.1364	43.08	43.0259	42.8194	42.8189	42.6242	42.6336	42.5622	42.4372	42.4525	42.2632	42.2671	42.0242	42.0793	41.9585
50.9641	49.7617	50.1233	49.2465	48.8714	48.5128	47.9572	47.8287	47.3964	47.4768	47.19	47.2571	47.0282	46.9357	46.7555	46.5321	46.4311	46.265	46.1326	45.893	45.8834	45.7365	45.6865	45.584	45.4773	45.392	45.2081	45.1892	44.9762	44.8726	44.7692	44.614	44.6157	44.3838	44.3382	44.1401	44.1065	44.0044	43.818	43.8236	43.6241	43.6336	43.5345	43.4216	43.3928	43.1947	43.1607	42.9167	42.9803	42.846
50.0293	48.7948	49.1252	48.2667	47.8178	47.5073	46.9413	46.7976	46.3349	46.5749	46.1391	46.1885	45.9856	45.8062	45.6514	45.4296	45.3244	45.1725	45.031	44.7903	44.7551	44.5897	44.5565	44.4479	44.3338	44.2776	44.0897	44.0663	43.8776	43.7728	43.6919	43.5342	43.5542	43.3162	43.2629	43.0746	43.0311	42.9408	42.7489	42.7461	42.5321	42.5555	42.4492	42.3207	42.3188	42.1296	42.1093	41.8737	41.9447	41.8061
49.6471	48.4622	48.7732	47.9559	47.4504	47.1046	46.5422	46.5056	45.9581	46.0303	45.7455	45.7929	45.6361	45.5333	45.3357	45.1492	45.0298	44.7256	44.7512	44.5549	44.4893	44.3187	44.2938	44.1645	44.0349	43.9347	43.7305	43.6215	43.469	43.364	43.2477	43.0764	43.0906	42.8317	42.8012	42.6071	42.5503	42.4586	42.2744	42.2748	42.0514	42.0616	41.9561	41.8371	41.8123	41.5952	41.5542	41.2983	41.3567	41.2176
43.4353	42.8278	42.9045	42.3197	41.6349	41.3593	40.8943	40.7925	40.6029	40.8171	40.7102	40.7204	40.6968	40.4403	40.3508	40.0407	39.9727	39.7815	39.6283	39.4858	39.4668	39.4221	39.3987	39.3859	39.293	39.2637	39.1153	38.9967	38.8937	38.7649	38.6797	38.544	38.6101	38.3796	38.3998	38.2715	38.2358	38.1649	37.9824	38.0613	37.8246	37.9531	37.8539	37.7726	37.7899	37.6124	37.6137	37.3828	37.4724	37.3674
44.1285	43.6479	43.6448	43.0983	42.4584	42.0941	41.6961	41.7081	41.363	41.4161	41.4369	41.4289	41.3524	41.1087	40.9662	40.6733	40.5187	40.1805	40.1453	40.0051	39.9676	39.9288	39.8708	39.8767	39.718	39.717	39.5616	39.463	39.3299	39.189	39.1256	38.9721	39.0656	38.788	38.8077	38.6762	38.6109	38.537	38.3034	38.3498	38.117	38.2114	38.092	38.0147	38.004	37.8249	37.8294	37.5941	37.6711	37.557
41.2275	40.7978	40.8889	40.4251	39.7348	39.4909	39.0982	39.0224	38.8761	39.0685	38.9676	38.9666	38.922	38.713	38.5767	38.2637	38.1493	37.8404	37.8181	37.6938	37.6403	37.5988	37.5472	37.5563	37.4586	37.4194	37.2577	37.2146	37.0946	36.9683	36.9146	36.7708	36.8784	36.677	36.6704	36.5311	36.4838	36.4009	36.1988	36.2731	36.017	36.1063	35.9977	35.92	35.9468	35.7869	35.8408	35.6047	35.6983	35.5992
40.1695	39.6625	39.8002	39.3258	38.7111	38.44	38.1172	38.0493	37.8769	38.0842	37.9791	37.9992	37.9544	37.7428	37.5971	37.3076	37.2139	37.0228	36.903	36.766	36.7474	36.729	36.6989	36.6898	36.6036	36.5744	36.4362	36.404	36.2869	36.1582	36.1119	35.969	36.0915	35.8904	35.8678	35.7583	35.6985	35.6176	35.402	35.4893	35.2377	35.3412	35.2424	35.158	35.1994	35.0375	35.1039	34.8716	34.981	34.8677
38.1403	37.6667	37.8958	37.3365	36.8139	36.5335	36.2253	36.1404	36.0044	36.0637	36.158	36.1529	36.1315	35.9373	35.791	35.507	35.4278	35.1086	35.1003	34.9683	34.9262	34.9213	34.8881	34.8732	34.7534	34.7499	34.6163	34.5474	34.4457	34.3554	34.314	34.1885	34.3193	34.098	34.1205	34.0059	33.9604	33.9014	33.6634	33.7306	33.4828	33.598	33.4861	33.4057	33.4478	33.2879	33.3378	33.1088	33.2069	33.1073
38.7553	38.812	38.7851	38.8484	38.5364	38.3972	38.1374	37.8504	37.4865	37.1445	36.9443	36.511	36.4163	36.0026	35.909	35.5603	35.4995	35.3543	35.1792	35.0905	34.978	34.9854	34.8171	34.9126	34.8232	34.8863	34.7465	34.7135	34.6956	34.5823	34.5746	34.3398	34.43	34.0911	34.1069	33.9236	33.8022	33.6832	33.4456	33.5278	33.1746	33.2893	33.0875	33.0519	32.9893	32.8555	32.9665	32.7358	32.8985	32.7391
37.7087	37.6898	37.5646	37.5605	37.2038	37.0165	36.7946	36.4113	36.2072	35.9306	35.8321	35.4458	35.5134	35.1193	35.1568	34.8974	34.9117	34.8135	34.7007	34.6195	34.5171	34.49	34.2951	34.3885	34.2207	34.2857	34.096	34.109	34.0097	33.8505	33.8255	33.581	33.6848	33.3938	33.3854	33.2399	33.1293	33.0406	32.8054	32.9284	32.5815	32.7129	32.5091	32.4552	32.4027	32.2637	32.329	32.1047	32.2529	32.0835
43.4613	43.2608	43.1203	42.9995	42.673	42.4334	42.1931	41.8148	41.6179	41.3822	41.2646	40.937	40.9831	40.6771	40.6832	40.448	40.4798	40.236	40.2905	40.213	40.1092	40.102	39.9149	40.0182	39.8398	39.9029	39.6818	39.6056	39.5948	39.4253	39.3934	39.1588	39.2332	38.9233	38.9665	38.8317	38.7339	38.6453	38.4202	38.5608	38.2311	38.3508	38.1734	38.0957	38.0577	37.9018	37.9924	37.7506	37.9095	37.7267
43.9637	43.7528	43.6274	43.5032	43.1829	42.9681	42.7782	42.3989	42.2369	41.8144	41.8916	41.5385	41.6051	41.2736	41.2998	41.0873	41.1261	40.9116	40.9479	40.9213	40.8433	40.8537	40.6872	40.75	40.6201	40.6693	40.4796	40.41	40.3749	40.1863	40.1402	39.8737	39.9215	39.6257	39.616	39.4517	39.3779	39.3066	39.0844	39.2189	38.9398	39.0835	38.906	38.8863	38.8484	38.6943	38.7944	38.5603	38.6969	38.5025
41.4554	41.2442	41.0952	40.9234	40.5112	40.2616	40.0023	39.7523	39.4933	39.2577	39.2146	38.9264	39.0467	38.7583	38.8702	38.6669	38.7597	38.7287	38.6433	38.6019	38.5295	38.5177	38.3759	38.3966	38.2415	38.2703	38.0748	38.0063	37.9125	37.7577	37.6901	37.4398	37.5174	37.1915	37.2618	37.1254	37.07	37.0051	36.7723	36.8938	36.5997	36.7284	36.5272	36.4946	36.4065	36.2354	36.2925	36.0154	36.1414	35.9361
45.6521	44.8652	44.8307	44.493	44.0799	44.0235	43.6505	43.556	43.2889	43.2813	42.9903	42.7549	42.6204	42.3111	42.2714	42.0981	42.0877	42.0306	41.9447	41.8152	41.668	41.5472	41.3804	41.3727	41.1648	41.2242	41.0421	41.051	40.902	40.8027	40.7295	40.4957	40.5854	40.1919	40.2967	40.1205	40.0752	39.9991	39.7827	39.857	39.5458	39.6132	39.4365	39.3559	39.3192	39.1662	39.271	39.0004	39.1634	38.984
43.3521	42.4008	42.0575	41.8721	41.3334	41.3802	41.0452	41.1737	40.8178	40.7063	40.4599	40.161	39.9666	39.6551	39.6102	39.4863	39.5528	39.5871	39.4923	39.3857	39.1776	38.9798	38.7303	38.6779	38.4727	38.5135	38.4141	38.4051	38.3374	38.1883	38.1472	37.8105	37.9156	37.4738	37.5935	37.4319	37.4155	37.3822	37.1602	37.2448	36.8985	36.9906	36.7378	36.6732	36.6113	36.4668	36.5696	36.3422	36.4822	36.324
40.0429	39.569	39.4997	39.3897	39.1254	39.0875	38.9791	38.8633	38.5724	38.1847	38.1956	37.7916	37.8807	37.5924	37.6851	37.5247	37.5079	37.3042	37.2378	37.0851	36.9016	36.817	36.5458	36.5675	36.3874	36.4691	36.2954	36.2741	36.2164	36.0893	36.0907	35.8469	35.9838	35.6173	35.7003	35.529	35.4628	35.3992	35.1179	35.2051	34.8578	34.9503	34.7719	34.6869	34.6702	34.4984	34.6403	34.3428	34.529	34.3597
31.8635	31.4628	31.4593	31.3158	31.0359	30.9822	30.9784	30.7198	30.6534	30.401	30.2778	29.9545	30.0287	29.7274	29.8571	29.6468	29.7117	29.4703	29.4365	29.2834	29.0939	29.0021	28.7353	28.7627	28.6088	28.6569	28.49	28.4698	28.4796	28.361	28.3618	28.1288	28.2859	27.9518	28.028	27.8822	27.7971	27.7463	27.4576	27.5679	27.2161	27.306	27.1372	27.0692	27.0366	26.8916	27.0396	26.7601	26.9717	26.8036
40.5491	39.955	39.831	39.5695	39.358	39.1899	39.1288	38.9264	38.7414	38.2935	38.2131	37.828	37.8521	37.5694	37.6335	37.426	37.5145	37.222	37.1733	36.9279	36.7273	36.5585	36.3114	36.3297	36.1655	36.2418	36.0354	36.0112	35.9173	35.7938	35.7572	35.4938	35.6297	35.3061	35.3486	35.1792	35.0471	34.9699	34.6451	34.7443	34.378	34.4507	34.2644	34.2045	34.1566	33.9747	34.1051	33.7934	33.9589	33.8113
45.3196	45.0951	44.8284	44.678	44.4585	44.3426	44.1156	43.9942	43.8006	43.5434	43.533	43.2244	43.2408	42.9654	42.9753	42.7497	42.7705	42.4895	42.5027	42.2897	42.1185	41.9851	41.7367	41.7682	41.5423	41.5613	41.4061	41.4055	41.3698	41.269	41.3821	41.0758	41.2519	40.8829	41.0486	40.7688	40.7428	40.6416	40.339	40.4583	40.0758	40.1365	39.9165	39.8782	39.859	39.6576	39.8136	39.593	39.7493	39.5677
40.0864	39.8503	39.6823	39.5055	39.3934	39.2825	39.1001	39.0359	38.8316	38.7116	38.5531	38.2512	38.2839	37.909	37.9628	37.6959	37.7382	37.4451	37.4647	37.2507	37.0755	36.9189	36.6712	36.7117	36.4993	36.5149	36.3766	36.4192	36.3725	36.2896	36.3581	36.0504	36.2369	35.8871	36.007	35.7422	35.7072	35.6181	35.2888	35.399	35.0224	35.1132	34.8778	34.8464	34.8391	34.6663	34.8021	34.6008	34.7745	34.5846
38.2056	38.0234	37.7943	37.7138	37.5449	37.4018	37.2402	37.1525	36.9501	36.8178	36.6513	36.3445	36.3787	35.9855	36.0277	35.7609	35.799	35.6309	35.5068	35.3216	35.1403	34.9938	34.7418	34.8042	34.5847	34.6072	34.4713	34.4976	34.4493	34.3613	34.4658	34.1634	34.346	33.975	34.1181	33.8577	33.8108	33.7356	33.388	33.5457	33.1253	33.2465	32.9788	32.9884	32.9499	32.7908	32.9142	32.7254	32.8894	32.7095
35.6647	35.5011	35.3629	35.2399	35.1169	35.0509	34.8982	34.9193	34.6595	34.3239	34.3825	34.0106	34.1048	33.7264	33.7911	33.555	33.5849	33.327	33.3588	33.139	32.9809	32.8705	32.6321	32.6543	32.4323	32.4804	32.3608	32.3691	32.3404	32.2526	32.377	32.0724	32.2575	31.9099	32.0618	31.7963	31.7509	31.6733	31.3429	31.504	31.0797	31.1999	30.9602	30.9447	30.9222	30.7564	30.9254	30.7022	30.9043	30.717
37.3443	37.1645	36.9739	36.8208	36.6902	36.5768	36.4023	36.2572	36.0768	35.7563	35.7723	35.4108	35.4443	35.0823	35.0891	34.783	34.8249	34.4975	34.5372	34.2973	34.1511	34.005	33.7682	33.7909	33.5838	33.6208	33.4771	33.5086	33.499	33.3879	33.4736	33.1735	33.3573	32.9799	33.127	32.8573	32.8045	32.7023	32.3652	32.5174	32.0973	32.2079	31.9459	31.9422	31.9183	31.7556	31.882	31.6675	31.8489	31.6736
39.0434	38.2234	38.2416	37.9683	37.6341	37.5565	37.1502	37.1762	36.9278	36.7431	36.6052	36.3957	36.2779	36.174	35.9691	35.954	35.6738	35.6495	35.4414	35.2801	35.1446	35.0173	34.9238	34.8207	34.7023	34.6646	34.5709	34.5736	34.4291	34.3077	34.2372	34.0673	34.0153	33.8624	33.7798	33.6207	33.475	33.4765	33.3233	33.2935	33.1284	33.0033	32.9415	32.9671	32.9196	32.8207	32.7461	32.6623	32.5745	32.4837
34.718	33.9168	34.0821	33.8049	33.5427	33.4448	33.0997	33.1315	32.8473	32.663	32.4917	32.2474	32.168	32.0306	31.8501	31.8227	31.5711	31.6317	31.3692	31.1969	31.118	31.032	30.9439	30.8803	30.7821	30.7404	30.6425	30.6449	30.4908	30.372	30.2971	30.1019	30.0424	29.8822	29.78	29.613	29.4744	29.4624	29.326	29.2981	29.1443	29.014	28.9854	29.0233	28.9924	28.898	28.8214	28.7416	28.6736	28.5883
33.8001	32.9992	33.1327	32.9273	32.6295	32.5455	32.1778	32.2705	31.9178	31.7881	31.5692	31.2862	31.2388	31.065	30.9193	30.8859	30.6514	30.7306	30.4897	30.366	30.2648	30.1869	30.1226	30.0651	29.9487	29.9094	29.8146	29.7817	29.6593	29.5249	29.4504	29.2586	29.1947	29.0465	28.9562	28.797	28.6617	28.6443	28.5175	28.5177	28.3513	28.2265	28.1973	28.2308	28.2088	28.1159	28.0627	27.9948	27.9254	27.8297
34.4614	33.7143	33.853	33.4964	33.3109	33.1928	32.827	32.8207	32.5708	32.4046	32.1672	31.9733	31.8127	31.592	31.4901	31.4234	31.1759	31.2231	30.993	30.8358	30.7594	30.6718	30.6001	30.5331	30.4347	30.386	30.2878	30.2652	30.1367	30.0143	29.9123	29.7192	29.6714	29.4904	29.3794	29.2297	29.0785	29.0766	28.9294	28.924	28.7626	28.6292	28.6155	28.6491	28.6344	28.5237	28.4731	28.4067	28.3276	28.2336
33.0203	32.263	32.5037	32.2178	31.9502	31.8382	31.4909	31.5206	31.1922	31.054	30.8311	30.5191	30.451	30.2232	30.1412	30.0567	29.8172	29.8698	29.6376	29.4418	29.3976	29.3107	29.2264	29.1975	29.0512	29.0445	28.9429	28.9473	28.7823	28.6593	28.5911	28.3982	28.3313	28.1848	28.0934	27.9418	27.8047	27.8242	27.6843	27.6705	27.5508	27.423	27.4045	27.4322	27.4047	27.3012	27.24	27.1698	27.0818	26.9971
39.6319	38.4681	38.7039	38.2548	38.0771	37.8486	37.5141	37.5248	37.1617	37.0404	36.8059	36.6227	36.4132	36.1958	36.1255	35.9754	35.7931	35.7584	35.5598	35.3532	35.3307	35.2528	35.1818	35.1473	35.027	34.9837	34.8776	34.8691	34.6694	34.5117	34.4258	34.2188	34.1298	33.9912	33.8936	33.7311	33.6105	33.6198	33.4663	33.4484	33.2999	33.1823	33.1425	33.1451	33.1027	32.993	32.8859	32.8526	32.76	32.6678
35.9675	34.8053	35.0851	34.6594	34.438	34.2159	33.9607	33.961	33.6515	33.5251	33.3582	33.0801	33.0304	32.839	32.7649	32.6161	32.4552	32.352	32.2246	32.0746	31.9854	31.9195	31.8544	31.7942	31.665	31.6248	31.496	31.4871	31.3162	31.1797	31.0746	30.8718	30.8082	30.6443	30.5603	30.4325	30.2933	30.3102	30.1773	30.1757	30.0174	29.8819	29.8458	29.8432	29.8121	29.6903	29.591	29.524	29.4456	29.3396
34.0987	32.973	33.2353	32.8139	32.6317	32.4878	32.1628	32.1281	31.9086	31.8066	31.6619	31.4792	31.3571	31.0857	31.0775	30.906	30.6995	30.6575	30.4161	30.2474	30.0972	30.016	29.966	29.8965	29.7316	29.6787	29.548	29.5551	29.3263	29.1984	29.1117	28.9236	28.8564	28.7399	28.6266	28.5024	28.3902	28.3978	28.2664	28.2808	28.2246	28.0897	28.0561	28.048	28.0461	27.9119	27.8225	27.76	27.6766	27.564
34.1136	32.9612	33.2304	32.8188	32.5923	32.4277	32.1283	32.134	31.8932	31.8811	31.6912	31.5102	31.4053	31.1701	31.1713	31.0019	30.852	30.8436	30.6322	30.4376	30.3819	30.2979	30.2299	30.1593	30.0133	29.9765	29.8377	29.8207	29.6456	29.5034	29.429	29.2326	29.1448	29.0195	28.9257	28.8047	28.6913	28.6844	28.5603	28.5403	28.4059	28.2648	28.23	28.2232	28.1712	28.0529	27.9759	27.8977	27.8131	27.694
33.8366	32.648	32.9244	32.4631	32.3144	32.139	31.853	31.8867	31.6073	31.5531	31.4464	31.184	31.1626	30.9841	30.9453	30.7909	30.6322	30.5374	30.4076	30.2207	30.1126	30.0099	29.8819	29.8306	29.7123	29.6796	29.5216	29.5196	29.3423	29.2467	29.1513	28.9611	28.9145	28.8152	28.7091	28.58	28.4636	28.4644	28.3151	28.3181	28.1567	28.0008	27.9807	27.9626	27.9259	27.7901	27.6922	27.609	27.5151	27.384
39.4214	38.7313	38.6295	38.4996	37.8666	37.6129	37.2926	36.9438	36.9001	36.6234	36.5068	36.2574	36.0711	36.062	35.848	35.7948	35.6046	35.5811	35.4968	35.2382	35.3037	35.129	35.0893	35.0433	34.8137	34.8736	34.7164	34.7745	34.5981	34.4631	34.4351	34.1807	34.1012	33.9469	33.7177	33.5595	33.3395	33.4109	33.2186	33.2665	33.1668	33.0731	33.1228	33.1098	33.1278	33.0182	32.882	32.8115	32.7063	32.5667
40.2769	38.896	39.3527	38.9007	38.7182	38.7061	38.2434	38.4348	37.8784	37.854	37.4816	37.3714	37.1691	37.0014	36.819	36.6617	36.4118	36.4388	36.2316	36.094	36.1586	36.0157	36.052	35.882	35.7672	35.6487	35.614	35.589	35.4063	35.2431	35.1793	34.9073	34.8488	34.6393	34.5191	34.3991	34.2789	34.3381	34.1262	34.2065	34.0335	33.9197	33.9416	33.9548	33.9706	33.793	33.7117	33.5816	33.5025	33.3468
38.9301	37.6064	38.0572	37.6598	37.5281	37.4451	37.0622	37.1969	36.7217	36.7094	36.3696	36.3469	36.0537	35.8666	35.732	35.5796	35.3349	35.3079	35.1712	35.074	35.1237	34.9632	34.9756	34.8298	34.7058	34.5866	34.5386	34.4561	34.3524	34.2112	34.1232	33.8402	33.7834	33.5391	33.4884	33.3637	33.2351	33.295	33.1105	33.171	33.0217	32.9142	32.9247	32.9352	32.9523	32.7667	32.6845	32.5419	32.4717	32.3037
38.8371	37.5017	37.9255	37.5489	37.327	37.3211	36.8213	36.9849	36.4556	36.4412	36.1099	36.0203	35.8673	35.7046	35.5426	35.3902	35.1564	35.2112	34.9967	34.8362	34.9266	34.7747	34.7686	34.5958	34.4931	34.3838	34.3309	34.2289	34.1247	33.9926	33.8916	33.6218	33.5641	33.3667	33.2833	33.149	33.0374	33.0885	32.9041	32.9393	32.791	32.6746	32.6897	32.6918	32.7263	32.5483	32.4634	32.3199	32.2606	32.1171
38.5048	37.1766	37.6389	37.2379	37.0586	37.019	36.5858	36.7228	36.2746	36.2545	35.9309	35.9466	35.692	35.5132	35.3738	35.2067	34.9699	34.9223	34.7881	34.6747	34.6857	34.5297	34.5398	34.3654	34.2524	34.1218	34.0657	33.9685	33.8672	33.7197	33.6351	33.3555	33.309	33.0602	33.0023	32.8862	32.7657	32.82	32.6171	32.6729	32.5263	32.4118	32.4215	32.4305	32.4463	32.2545	32.1786	32.0491	31.9723	31.8294
37.2576	36.3241	36.6159	36.4771	36.0541	36.174	35.6802	35.8257	35.4524	35.3479	35.0785	34.7975	34.6598	34.3924	34.2847	34.1335	33.9035	33.8908	33.651	33.472	33.494	33.3517	33.4052	33.2796	33.1922	33.1285	33.058	33.0492	32.9196	32.7762	32.7761	32.4993	32.4897	32.2379	32.2366	32.0504	31.9682	32.0091	31.8118	31.9023	31.7059	31.6347	31.599	31.6168	31.6323	31.4768	31.3892	31.3015	31.2345	31.0992
34.2404	33.2068	33.5734	33.4401	33.0817	33.216	32.7297	32.9173	32.5585	32.4925	32.2463	32.071	31.9241	31.6517	31.6082	31.4094	31.2187	31.2069	30.9929	30.7964	30.8186	30.7104	30.7324	30.6122	30.4955	30.4658	30.3816	30.3705	30.2376	30.0943	30.0974	29.8281	29.8245	29.5709	29.5758	29.3832	29.2972	29.3415	29.1475	29.2124	29.0463	28.9728	28.9455	28.965	28.9915	28.8385	28.7766	28.6778	28.6219	28.4958
33.1952	32.2043	32.5209	32.3989	32.0089	32.1825	31.7124	31.931	31.5802	31.4202	31.2703	31.1025	30.9603	30.6731	30.6556	30.4923	30.2894	30.223	30.0453	29.9046	29.8756	29.7721	29.8037	29.693	29.5492	29.5239	29.4343	29.4752	29.2614	29.162	29.147	28.899	28.8857	28.6707	28.6263	28.4373	28.3458	28.3937	28.2008	28.3082	28.1071	28.0454	27.999	28.015	28.022	27.875	27.7979	27.7259	27.6629	27.5603
32.2435	31.1967	31.5123	31.3543	30.9727	31.203	30.7215	30.9151	30.5598	30.4508	30.2447	29.9545	29.9212	29.6661	29.6513	29.5062	29.2687	29.2421	29.0251	28.8319	28.845	28.7143	28.739	28.6444	28.5026	28.4811	28.3774	28.4184	28.1986	28.0951	28.0839	27.8478	27.8428	27.5989	27.5984	27.387	27.2932	27.3338	27.1632	27.2322	27.0656	27.0081	26.9557	26.9509	26.9538	26.7859	26.7264	26.6615	26.6203	26.5119
31.0015	29.9814	30.3161	30.1227	29.7784	29.9932	29.5054	29.768	29.3467	29.2941	29.0679	28.7868	28.7575	28.5258	28.4982	28.3726	28.1285	28.1398	27.8737	27.7277	27.708	27.5713	27.6055	27.5301	27.3609	27.3374	27.2337	27.2782	27.049	26.959	26.9442	26.7049	26.7225	26.4904	26.4496	26.2399	26.1596	26.1859	26.0281	26.119	25.9353	25.8609	25.8103	25.8081	25.8134	25.6626	25.6059	25.5142	25.4812	25.3585
36.16	35.2435	35.459	35.2635	34.9109	34.9728	34.4586	34.5371	34.1185	33.9398	33.739	33.5291	33.344	33.133	33.1241	32.9856	32.807	32.8699	32.6786	32.5254	32.554	32.4315	32.4843	32.3528	32.3076	32.2627	32.1776	32.2046	32.012	31.9261	31.8768	31.64	31.6288	31.3785	31.3303	31.096	30.9997	31.0174	30.8399	30.9316	30.7517	30.7216	30.6812	30.7264	30.7151	30.5941	30.5271	30.4556	30.4217	30.3081
33.0918	32.1946	32.4522	32.2114	31.8317	31.8799	31.4408	31.5666	31.1151	31.0367	30.8082	30.6024	30.475	30.2826	30.2883	30.2058	30.0304	30.111	29.8971	29.7222	29.7573	29.6486	29.6872	29.5851	29.4955	29.4714	29.3593	29.4026	29.1626	29.0885	29.0352	28.8026	28.794	28.5282	28.5199	28.3151	28.2227	28.2683	28.1044	28.1974	28.0254	27.9862	27.9419	27.9961	27.9781	27.8353	27.7931	27.7008	27.6595	27.5494
30.213	29.342	29.6072	29.3573	29.0305	29.0422	28.5997	28.7116	28.3225	28.1926	28.0543	27.8749	27.7564	27.5712	27.6316	27.5423	27.4048	27.426	27.3035	27.1794	27.1689	27.0634	27.1031	27.0081	26.9176	26.8758	26.7694	26.8328	26.6059	26.5263	26.4958	26.2967	26.2881	26.0503	26.0587	25.8399	25.7637	25.8088	25.6562	25.743	25.5669	25.5314	25.496	25.5547	25.5342	25.4219	25.3489	25.2693	25.2428	25.1172
28.9062	28.0421	28.3021	28.0206	27.6991	27.7842	27.3063	27.4128	27.03	26.9485	26.786	26.5886	26.5474	26.3519	26.4203	26.3204	26.19	26.2804	26.0909	25.9142	25.9464	25.8477	25.851	25.7657	25.6852	25.6407	25.5526	25.5807	25.4015	25.3451	25.3088	25.1014	25.1312	24.9154	24.9146	24.7172	24.6606	24.7191	24.5822	24.6974	24.5443	24.5396	24.5136	24.5805	24.5657	24.453	24.4107	24.3041	24.2856	24.1873
32.0076	31.0807	31.2387	30.9892	30.6342	30.6373	30.1865	30.2858	29.8815	29.7929	29.5972	29.4074	29.3175	29.1685	29.1836	29.0603	28.9027	28.8944	28.7592	28.625	28.6038	28.4884	28.4762	28.3884	28.2746	28.2262	28.091	28.1426	27.9056	27.8227	27.7749	27.553	27.5527	27.3252	27.3007	27.0787	27.0064	27.0345	26.8773	26.9875	26.7973	26.7444	26.7043	26.743	26.7331	26.5851	26.5327	26.4448	26.3873	26.2625
32.9854	32.6234	32.4319	32.2623	32.0435	31.6935	31.5786	31.5114	31.1295	30.8992	30.7822	30.5659	30.3611	30.1879	30.1416	30.0387	29.8655	29.8371	29.7648	29.6928	29.6264	29.5446	29.5857	29.4819	29.434	29.2828	29.2642	29.094	28.9993	28.8413	28.7853	28.571	28.4671	28.3319	28.3024	28.1341	28.0317	27.9578	27.9202	27.854	27.7886	27.7781	27.7208	27.6834	27.6108	27.5622	27.4493	27.4059	27.3207	27.2126
31.1749	30.8295	30.6725	30.4339	30.2603	29.9001	29.7499	29.6833	29.2964	29.011	28.9406	28.662	28.4748	28.2823	28.2339	28.1269	27.9397	27.9085	27.8386	27.7567	27.7131	27.6293	27.6678	27.5353	27.4754	27.361	27.342	27.1519	27.0514	26.9237	26.8295	26.617	26.5111	26.3624	26.3358	26.1495	26.0463	25.9747	25.9295	25.8604	25.7949	25.7888	25.7153	25.681	25.6045	25.563	25.4633	25.4022	25.3189	25.1904
34.0542	33.7561	33.5496	33.3749	33.2121	32.9441	32.6882	32.7466	32.2802	32.1133	31.9325	31.7573	31.4391	31.2506	31.2025	31.0795	30.9208	30.886	30.7867	30.6969	30.6677	30.604	30.6701	30.5585	30.5135	30.3874	30.4218	30.2684	30.1559	30.0683	29.9824	29.7902	29.7158	29.592	29.5434	29.3625	29.2823	29.209	29.1679	29.0886	29.0132	29.0063	28.9315	28.9222	28.8448	28.8074	28.7102	28.6601	28.5901	28.4716
34.536	34.1492	33.905	33.6914	33.4828	33.0753	32.8987	32.8794	32.419	32.1545	32.0146	31.85	31.5314	31.354	31.269	31.1039	30.9476	30.8159	30.8127	30.7325	30.6604	30.5891	30.6515	30.5326	30.4547	30.3133	30.2953	30.0503	30.0303	29.9262	29.8127	29.5969	29.525	29.385	29.304	29.1205	29.0122	28.9367	28.8751	28.808	28.7174	28.6968	28.6229	28.5854	28.4893	28.44	28.335	28.2839	28.2273	28.0798
33.7509	33.4125	33.1663	32.9093	32.7092	32.3114	32.1346	32.0839	31.6399	31.4244	31.2114	30.9414	30.6998	30.4759	30.4227	30.2396	30.0858	30.0152	29.9304	29.8194	29.7587	29.6829	29.7139	29.5779	29.5149	29.3935	29.3724	29.1246	29.0834	28.9953	28.879	28.6545	28.5604	28.4138	28.365	28.1724	28.0676	27.9919	27.9568	27.8623	27.7507	27.7062	27.634	27.5795	27.5074	27.4588	27.3543	27.282	27.2057	27.0946
26.2417	26.0343	26.1042	26.1777	25.9505	25.7383	25.5074	25.6632	25.211	24.8788	24.8134	24.4858	24.0744	23.8673	23.6883	23.5015	23.3014	23.1559	23.1943	23.1869	23.1475	23.0972	23.2068	23.129	23.1469	23.0635	23.0878	23.0114	23.0409	22.9911	22.9914	22.8286	22.8392	22.7559	22.7341	22.6242	22.5657	22.5604	22.5347	22.5311	22.4319	22.464	22.4688	22.4585	22.4785	22.4339	22.3421	22.3523	22.3085	22.1647
30.0125	29.7993	29.8251	29.8269	29.6169	29.3337	29.149	29.3093	28.8337	28.5068	28.3219	27.9568	27.4875	27.2463	26.9788	26.6939	26.4726	26.3218	26.2271	26.1644	26.0402	25.9337	25.9864	25.8637	25.8198	25.7165	25.6637	25.4627	25.4717	25.3553	25.3452	25.1462	25.0752	24.9798	24.9399	24.7727	24.6807	24.6639	24.621	24.583	24.4841	24.4663	24.4266	24.3759	24.3603	24.2781	24.1799	24.1374	24.0704	23.9167
29.3672	29.0787	29.121	29.1046	28.8827	28.6495	28.4329	28.5561	28.1746	27.8665	27.7625	27.3284	27.0354	26.7834	26.5989	26.3692	26.1925	26.089	26.0361	25.9563	25.9489	25.9135	26.0442	25.9869	25.9924	25.9786	25.9811	25.8362	25.8282	25.7646	25.7478	25.5607	25.4763	25.3686	25.305	25.1131	25.0117	24.9891	24.939	24.8998	24.8708	24.8943	24.8974	24.8713	24.8593	24.7682	24.6666	24.6352	24.5989	24.4581
30.7734	30.4865	30.4765	30.4317	30.2147	29.9194	29.7181	29.8481	29.4167	29.0985	28.9929	28.5918	28.2035	27.9354	27.7418	27.495	27.2956	27.0859	27.0967	27.0619	27.0019	26.9428	27.0571	26.9846	26.9741	26.9411	26.9196	26.7902	26.7818	26.7458	26.6713	26.4968	26.4411	26.3351	26.2934	26.1155	26.0165	25.9959	25.9414	25.9016	25.8311	25.8385	25.8025	25.7525	25.7381	25.6342	25.5348	25.5034	25.4478	25.3023
28.6	28.2643	28.2273	28.1848	27.9976	27.7697	27.5016	27.6739	27.2128	26.8909	26.8299	26.4535	26.1069	25.8967	25.7152	25.5179	25.3416	25.2797	25.2411	25.2462	25.178	25.1305	25.2765	25.1444	25.1255	25.0886	25.031	24.9475	24.8998	24.8298	24.7796	24.6003	24.5231	24.4184	24.3894	24.2168	24.0976	24.09	24.0348	23.9989	23.9232	23.93	23.9116	23.8384	23.8501	23.7552	23.6909	23.6338	23.6063	23.4673
26.9196	26.4047	26.4662	26.3966	26.1855	25.846	25.688	25.6962	25.3254	25.097	24.9968	24.6873	24.3485	24.3556	24.1466	24.1164	24.0111	24.08	24.1577	24.1592	24.2423	24.2581	24.4227	24.394	24.3391	24.3339	24.3228	24.2403	24.1406	24.0424	23.9903	23.7949	23.7007	23.5956	23.5133	23.3347	23.284	23.2632	23.2859	23.2906	23.2711	23.3227	23.3616	23.3491	23.3871	23.3826	23.2796	23.2863	23.2336	23.1553
30.3984	29.781	29.854	29.6734	29.5133	29.1499	28.9519	28.9307	28.591	28.2241	28.1837	27.8155	27.4817	27.4533	27.2303	27.1721	27.0456	27.001	27.1324	27.2138	27.2329	27.2254	27.3251	27.3351	27.2717	27.243	27.1821	27.1098	26.9723	26.8574	26.7849	26.5732	26.4603	26.347	26.2468	26.048	25.9765	25.9493	25.9751	25.965	25.9266	25.9617	26.0085	25.9996	26.0259	26.0008	25.9013	25.9074	25.8085	25.7222
31.1011	30.4654	30.5722	30.3863	30.151	29.8795	29.6254	29.6674	29.3032	29.0018	28.9111	28.652	28.2393	28.151	27.9727	27.9083	27.7725	27.823	27.8738	27.8735	27.9197	27.9206	28.0059	27.9735	27.9121	27.8991	27.844	27.7725	27.6396	27.5244	27.4485	27.2367	27.1132	26.9848	26.9095	26.7128	26.6435	26.6112	26.6241	26.5921	26.6	26.6176	26.6563	26.6255	26.6827	26.6315	26.545	26.5429	26.4521	26.3426
31.5778	30.9427	30.979	30.7746	30.5474	30.2223	30.0165	30.0611	29.6907	29.3348	29.3199	29.0645	28.6646	28.6071	28.4121	28.3524	28.2133	28.2637	28.2975	28.2753	28.3222	28.2855	28.3889	28.3351	28.2632	28.2342	28.1541	28.0584	27.946	27.8624	27.7451	27.5355	27.4273	27.3233	27.2291	27.0389	26.9546	26.9457	26.9528	26.9193	26.907	26.9377	26.964	26.9363	26.9744	26.9198	26.8278	26.8071	26.7196	26.6225
31.8052	31.0834	31.1837	30.9674	30.7484	30.4063	30.2452	30.2835	29.9119	29.6383	29.5754	29.298	28.8947	28.83	28.6642	28.5924	28.4703	28.4845	28.5474	28.5331	28.5581	28.533	28.6201	28.5597	28.4754	28.4434	28.3538	28.2129	28.1513	28.0242	27.9447	27.7305	27.6357	27.5045	27.4255	27.2521	27.1701	27.1651	27.1938	27.1471	27.1492	27.1778	27.2102	27.1908	27.2177	27.1711	27.0749	27.0475	26.9589	26.8644
35.5465	35.3289	35.2617	35.1663	35.1578	34.73	34.683	34.7023	34.1952	33.8995	33.7247	33.3083	32.9838	32.7079	32.516	32.2881	32.0413	31.9983	31.8439	31.7541	31.6981	31.5778	31.6317	31.5578	31.5399	31.4407	31.4154	31.3369	31.1879	31.1412	31.025	30.8601	30.7572	30.6676	30.5662	30.4078	30.309	30.2453	30.1916	30.161	30.0345	30.0555	29.9747	29.9289	29.8889	29.8149	29.7567	29.6524	29.627	29.498
34.6426	34.3311	34.1707	33.9592	33.9504	33.4684	33.4301	33.4203	32.9582	32.6947	32.5922	32.187	31.932	31.7543	31.5809	31.3953	31.1825	31.1624	31.0469	30.9282	30.9266	30.8125	30.8711	30.767	30.7253	30.6308	30.5757	30.4829	30.3222	30.2619	30.1269	29.9505	29.832	29.7047	29.6662	29.4907	29.3808	29.3364	29.2559	29.2174	29.1064	29.1173	29.034	28.9895	28.9244	28.8553	28.801	28.685	28.6503	28.529
33.8164	33.4103	33.2641	33.0495	32.978	32.5724	32.5557	32.4704	32.1109	31.9122	31.8401	31.5557	31.2582	31.1052	31.0047	30.8381	30.6396	30.6638	30.5382	30.4788	30.4408	30.3226	30.4057	30.2873	30.2137	30.1124	30.0385	29.9504	29.7646	29.7326	29.5771	29.4149	29.2952	29.2082	29.1294	28.9532	28.8371	28.7752	28.7166	28.6899	28.5424	28.5515	28.4842	28.4354	28.3641	28.2888	28.2373	28.1168	28.0778	27.9593
33.356	32.9986	32.8025	32.5673	32.5035	32.0745	32.0224	32.0026	31.6409	31.3953	31.3958	31.0341	30.8328	30.6814	30.5846	30.4156	30.2376	30.152	30.0821	29.9942	29.9659	29.8428	29.8632	29.7228	29.6659	29.5477	29.4761	29.3771	29.2344	29.1695	29.0271	28.8589	28.7695	28.6851	28.6273	28.4805	28.3858	28.3389	28.273	28.2397	28.1549	28.1506	28.0716	28.0221	27.9465	27.8513	27.7925	27.6664	27.6255	27.5021
33.7378	33.3289	33.1222	32.8897	32.7899	32.3962	32.2997	32.2582	31.9122	31.628	31.659	31.3902	31.1038	30.9538	30.8439	30.6704	30.4734	30.3881	30.3207	30.2508	30.1648	30.0219	30.0448	29.9343	29.8669	29.7151	29.6242	29.5089	29.3675	29.3326	29.1635	29.0176	28.9138	28.7836	28.7428	28.5966	28.483	28.4322	28.3616	28.3508	28.2186	28.2079	28.133	28.0649	27.9996	27.9087	27.8285	27.7107	27.6601	27.5324
32.2319	31.8118	31.7288	31.4723	31.4119	31.032	30.9114	30.8926	30.543	30.2992	30.2743	29.9395	29.7273	29.6377	29.5234	29.4283	29.2345	29.2088	29.1861	29.1282	29.1353	29.0353	29.1035	28.9848	28.9498	28.8677	28.792	28.6943	28.5399	28.4591	28.3402	28.1603	28.0658	27.9379	27.9313	27.7652	27.6885	27.6347	27.6131	27.567	27.489	27.4891	27.4512	27.4236	27.376	27.3155	27.2135	27.1733	27.0958	27.0086
30.8077	30.3814	30.2688	30.0199	29.9424	29.4672	29.4333	29.396	29.0899	28.8362	28.8402	28.5424	28.3769	28.2821	28.2049	28.1069	27.9097	27.8527	27.8432	27.8361	27.7809	27.6706	27.7141	27.6255	27.5663	27.4512	27.3666	27.2227	27.1162	27.0808	26.9536	26.7659	26.7	26.5675	26.5676	26.3997	26.3208	26.2607	26.231	26.214	26.1193	26.113	26.0605	26.0109	25.9694	25.9124	25.8011	25.7578	25.6801	25.5708
30.0026	29.4916	29.3854	29.1301	29.0974	28.658	28.6464	28.6658	28.318	28.156	28.1386	27.9188	27.6912	27.5855	27.5496	27.4344	27.2595	27.2586	27.181	27.1589	27.073	26.9645	26.992	26.868	26.8202	26.7189	26.6265	26.4835	26.3647	26.3109	26.2114	26.0351	25.9537	25.8334	25.8445	25.6706	25.6139	25.5393	25.514	25.4905	25.3804	25.3776	25.3295	25.2705	25.2233	25.1475	25.0347	24.9803	24.9203	24.8139
29.4112	28.8865	28.8198	28.5192	28.4859	28.0757	28.0328	28.079	27.7496	27.5694	27.5975	27.3665	27.1367	27.0212	26.9889	26.887	26.6914	26.7495	26.6246	26.6015	26.5366	26.3945	26.425	26.3362	26.2481	26.1535	26.0602	26.013	25.8016	25.7991	25.6816	25.5159	25.433	25.3535	25.3261	25.1701	25.1214	25.0494	25.0331	25.0065	24.8912	24.8918	24.8291	24.7822	24.7198	24.6511	24.5405	24.4928	24.427	24.3273
28.9313	28.511	28.3891	28.1759	28.1462	27.7535	27.7529	27.7695	27.483	27.2549	27.3476	27.0073	26.8718	26.7704	26.7205	26.5863	26.3881	26.3174	26.2897	26.2487	26.171	26.0347	26.0606	25.9597	25.8752	25.7816	25.699	25.5679	25.4668	25.4685	25.339	25.1879	25.1277	25.0237	25.0429	24.877	24.8237	24.7506	24.7441	24.6945	24.6016	24.5991	24.5401	24.4842	24.4417	24.3656	24.2543	24.2023	24.1489	24.0437
41.3494	40.3855	40.473	40.1039	39.9658	39.4967	39.3674	39.3423	38.9351	38.5635	38.5034	38.2215	37.7471	37.7055	37.4575	37.3996	37.1457	37.0574	37.066	36.9762	36.8959	36.7592	36.8366	36.7088	36.6156	36.5019	36.3872	36.2847	36.0925	35.9914	35.83	35.6289	35.5154	35.3816	35.2872	35.0685	34.96	34.892	34.8141	34.7695	34.6533	34.5994	34.5659	34.4924	34.4478	34.3626	34.2573	34.1834	34.0764	33.9674
38.1233	37.2212	37.2995	36.9519	36.8489	36.411	36.3357	36.2811	35.9589	35.6376	35.5584	35.2227	34.8463	34.8686	34.6108	34.5655	34.2998	34.3056	34.2232	34.1089	34.0271	33.8943	33.9065	33.7933	33.6836	33.5982	33.4792	33.4012	33.1882	33.0982	32.9689	32.7771	32.6813	32.5171	32.4729	32.2839	32.1903	32.1284	32.0527	32.0003	31.9075	31.8488	31.8054	31.7079	31.6765	31.5855	31.4461	31.3934	31.2856	31.2109
38.1854	37.2795	37.3174	36.997	36.8449	36.4134	36.3253	36.2155	35.9175	35.5709	35.5197	35.2468	34.8183	34.7958	34.5813	34.5685	34.3153	34.2567	34.2583	34.1593	34.1091	33.9739	33.9521	33.859	33.7531	33.6797	33.5493	33.3787	33.2358	33.1459	32.9866	32.7829	32.6841	32.5331	32.4587	32.3044	32.2071	32.144	32.0854	32.0504	31.9572	31.9164	31.8844	31.8139	31.7617	31.6813	31.5584	31.4892	31.3758	31.257
37.0651	36.2017	36.25	35.9798	35.8614	35.4864	35.3947	35.3426	35.0141	34.6312	34.6489	34.3484	33.9415	33.9534	33.7113	33.6909	33.4172	33.3353	33.325	33.2122	33.1358	32.9842	33.002	32.8869	32.7613	32.6707	32.5454	32.3718	32.2488	32.1781	32.0029	31.8305	31.729	31.5855	31.5293	31.3565	31.2522	31.2032	31.1253	31.0793	30.9984	30.9539	30.914	30.8446	30.7774	30.7045	30.5661	30.5102	30.394	30.2761
35.7875	34.9364	34.9786	34.7758	34.6751	34.2264	34.2157	34.086	33.7711	33.4426	33.3905	33.1132	32.7153	32.6791	32.5006	32.4778	32.2159	32.2252	32.1551	32.0084	31.9897	31.8503	31.8364	31.7492	31.6228	31.5786	31.449	31.376	31.1678	31.0685	30.9375	30.7529	30.651	30.5141	30.4646	30.2925	30.2008	30.147	30.09	30.0293	29.9681	29.918	29.8908	29.825	29.7562	29.691	29.5561	29.5212	29.4048	29.3087
26.3544	25.8326	26.0312	25.7443	25.5825	25.5371	25.0594	25.1642	24.8463	24.668	24.5609	24.3956	24.2692	24.1506	23.9276	23.9638	23.7328	23.7746	23.6923	23.6929	23.669	23.6502	23.6795	23.6902	23.6326	23.5891	23.5502	23.4724	23.4847	23.3342	23.3744	23.1498	23.1734	23.1063	23.0011	22.9123	22.7605	22.7292	22.6294	22.5853	22.6041	22.5101	22.5371	22.5109	22.5315	22.4809	22.4804	22.4854	22.4209	22.3804
30.2678	29.7669	29.8614	29.5765	29.4013	29.315	28.8346	28.8289	28.4993	28.2365	28.059	27.944	27.6756	27.4993	27.2363	27.2489	27.0301	26.9267	26.9177	26.9673	26.8408	26.7942	26.8019	26.8316	26.706	26.6704	26.6058	26.5661	26.515	26.3749	26.3613	26.1449	26.1409	26.0597	25.9085	25.7964	25.6479	25.5723	25.4564	25.403	25.3773	25.2434	25.2715	25.2165	25.228	25.1631	25.1515	25.1336	25.0642	25.0143
33.6143	33.0132	33.0996	32.7615	32.5723	32.4361	31.9239	31.9209	31.5302	31.1629	31.0268	30.8609	30.5631	30.3812	30.032	30.0169	29.7676	29.6209	29.6275	29.6346	29.5396	29.4905	29.4726	29.5179	29.3818	29.3292	29.2439	29.1075	29.078	28.9426	28.8742	28.6148	28.5929	28.4454	28.3332	28.2022	28.0303	27.9495	27.8325	27.7647	27.7154	27.5722	27.5819	27.5013	27.4926	27.4066	27.3657	27.3254	27.2349	27.1534
34.5664	33.9559	34.0462	33.7204	33.4863	33.3423	32.8082	32.7704	32.4139	32.0603	31.8723	31.6459	31.3438	31.1476	30.8075	30.7442	30.4922	30.4492	30.3135	30.3231	30.1856	30.1382	30.1354	30.1345	29.9847	29.9233	29.8285	29.7753	29.6332	29.4748	29.4286	29.1539	29.1244	28.9986	28.8313	28.6769	28.5166	28.4384	28.2785	28.209	28.1439	28.0017	28.012	27.93	27.8922	27.8097	27.746	27.7061	27.6102	27.5476
33.1668	32.5978	32.6971	32.3358	32.1312	31.9908	31.5103	31.4154	31.0425	30.6377	30.499	30.1944	29.9803	29.7335	29.4234	29.3636	29.0954	29.0365	28.9414	28.9115	28.8058	28.7393	28.7213	28.7331	28.5929	28.5381	28.4634	28.4055	28.2627	28.1101	28.0597	27.8021	27.7682	27.6442	27.4751	27.3273	27.1573	27.0628	26.9321	26.8565	26.7988	26.6681	26.6815	26.5789	26.5684	26.4813	26.4413	26.3881	26.2879	26.21
41.5244	40.9314	40.8041	40.5998	40.3174	40.1633	39.7378	39.6756	39.23	38.884	38.655	38.3029	38.0012	37.7965	37.476	37.4113	37.1783	37.0603	36.9665	36.8784	36.7888	36.6729	36.5881	36.6244	36.4302	36.3974	36.2594	36.178	36.0695	35.8672	35.7958	35.5181	35.4606	35.3394	35.1631	35.0209	34.8644	34.7723	34.6633	34.5726	34.4902	34.3226	34.3175	34.2139	34.1829	34.0664	33.9966	33.9299	33.8131	33.7466
39.8305	39.3631	39.2686	38.9904	38.7549	38.6345	38.1833	38.0663	37.6632	37.2885	37.044	36.764	36.3926	36.1549	35.843	35.7637	35.5524	35.4344	35.3556	35.2455	35.1874	35.0746	35.0122	35.0194	34.8335	34.8103	34.6516	34.5768	34.4772	34.2628	34.1615	33.8836	33.8156	33.6838	33.5393	33.3631	33.1968	33.099	33.0004	32.8885	32.8392	32.6733	32.6739	32.5723	32.5419	32.4292	32.3574	32.2966	32.1846	32.1119
38.9993	38.5112	38.4412	38.2021	37.9301	37.8273	37.397	37.3016	36.9019	36.474	36.2977	36.0129	35.6167	35.4312	35.0667	34.986	34.7849	34.5599	34.5769	34.4895	34.3917	34.2613	34.2345	34.2526	34.042	34.0017	33.842	33.7136	33.6622	33.4584	33.3506	33.0658	33.0049	32.8374	32.7224	32.5739	32.3887	32.3065	32.2116	32.119	32.0508	31.883	31.881	31.7818	31.7565	31.6367	31.5801	31.5043	31.3779	31.3078
37.8561	37.3682	37.3115	37.1031	36.8013	36.7142	36.2897	36.145	35.7776	35.3334	35.171	34.7941	34.5154	34.3002	33.9391	33.8776	33.6504	33.5452	33.4595	33.3615	33.2683	33.1591	33.0918	33.1304	32.9061	32.9103	32.7391	32.721	32.5326	32.3431	32.2498	31.9687	31.9089	31.7732	31.6258	31.4707	31.2982	31.2095	31.103	31.0246	30.9623	30.794	30.7929	30.6968	30.6726	30.5534	30.4732	30.4277	30.3078	30.2419
36.9844	36.4995	36.4311	36.2109	35.8817	35.715	35.2963	35.1515	34.7909	34.3639	34.1299	33.8172	33.4646	33.2278	32.8968	32.8289	32.6289	32.4933	32.4451	32.3258	32.2671	32.1665	32.0933	32.1234	31.9071	31.9156	31.75	31.7175	31.5494	31.3274	31.2402	30.9634	30.8832	30.7264	30.6119	30.4485	30.2756	30.2024	30.0888	29.9859	29.9402	29.7737	29.7814	29.6785	29.6611	29.5384	29.4773	29.4043	29.2837	29.2305
31.815	31.2029	31.187	30.8981	30.5676	30.4569	30.0637	30.0079	29.7933	29.5355	29.4977	29.3814	29.166	29.2157	28.8132	28.9716	28.6786	28.6376	28.6116	28.5661	28.5029	28.4207	28.4202	28.3943	28.2511	28.2496	28.1414	28.0915	28.0005	27.818	27.8533	27.6027	27.6261	27.5559	27.4228	27.3424	27.2256	27.1736	27.1076	27.0883	27.0774	26.9514	27.015	26.906	26.9462	26.8212	26.766	26.732	26.6234	26.5552
31.4415	30.7439	30.7991	30.4369	30.1251	29.9826	29.6586	29.5872	29.4129	29.1247	29.1311	29.0553	28.8228	28.8175	28.4558	28.589	28.303	28.2625	28.2145	28.2545	28.1386	28.0486	28.0223	27.9986	27.8552	27.8248	27.6824	27.6715	27.5275	27.3761	27.3544	27.134	27.1153	27.0699	26.9469	26.8432	26.7247	26.6662	26.5999	26.5791	26.5463	26.4066	26.4393	26.3345	26.3558	26.2111	26.1748	26.1173	25.9993	25.9295
31.507	30.8379	30.8373	30.5692	30.1891	30.0541	29.7321	29.6506	29.4672	29.2146	29.1521	29.0676	28.8436	28.808	28.4698	28.5967	28.3179	28.3231	28.2248	28.1811	28.1029	27.9962	27.9466	27.9092	27.7761	27.7317	27.5793	27.4623	27.4015	27.2287	27.2419	27.0014	26.9989	26.9126	26.8167	26.7193	26.5904	26.5473	26.474	26.4249	26.4136	26.27	26.3087	26.2013	26.2204	26.0755	26.0393	25.9908	25.879	25.8071
31.4353	30.7948	30.8559	30.5123	30.1689	30.0872	29.7191	29.6432	29.4681	29.2219	29.1999	29.0012	28.8616	28.846	28.4826	28.6145	28.3195	28.3414	28.2091	28.1774	28.0787	27.9621	27.9388	27.8915	27.7315	27.7095	27.5475	27.4347	27.3978	27.2405	27.2094	26.9746	26.9874	26.93	26.8105	26.7082	26.5742	26.5272	26.4532	26.4051	26.3846	26.2431	26.2892	26.1607	26.1742	26.0435	25.9827	25.9466	25.833	25.7576
31.1854	30.5374	30.5427	30.2543	29.8654	29.7853	29.4124	29.3144	29.1767	28.8408	28.8626	28.759	28.5238	28.4746	28.1467	28.2759	28.0005	27.9373	27.9412	27.9465	27.8277	27.7233	27.6979	27.6934	27.5435	27.4764	27.3166	27.1932	27.1498	26.9815	26.9473	26.7111	26.7122	26.6107	26.5082	26.421	26.2714	26.2329	26.1441	26.1251	26.091	25.9529	25.9936	25.8883	25.9121	25.7748	25.7228	25.6835	25.5713	25.4987
28.9712	32.4794	30.7774	29.4798	31.7684	28.4517	31.028	29.1796	29.1994	30.8563	28.3574	30.8648	28.9062	29.7493	29.9741	28.4807	30.457	28.4975	29.5783	29.0295	28.2169	29.5556	27.5141	29.053	27.942	27.8718	28.8818	27.0865	29.1493	27.4674	28.5282	28.5277	27.7698	29.234	27.6074	28.8248	28.1851	27.7118	28.7803	26.7877	28.6995	26.8715	27.9551	27.6316	27.1346	28.4678	27.0632	28.399	27.6142	27.7718
49.1653	52.1185	50.8129	48.8384	51.2101	47.7025	50.1739	48.0947	48.0039	49.5243	46.9182	49.4341	47.3803	48.027	48.3413	46.5891	48.6409	46.4977	47.5071	47.0147	46.0273	47.4228	45.2401	46.8421	45.6511	45.4683	46.5292	44.6024	46.693	44.8708	45.8819	45.9063	44.9909	46.5306	44.7862	45.9275	45.32	44.6912	45.8548	43.6888	45.6751	43.7218	44.7765	44.4856	43.8438	45.1492	43.663	44.9323	44.1654	44.0906
47.6135	50.6008	49.2382	47.3157	49.6856	46.159	48.6689	46.6435	46.5033	48.2012	45.3677	47.8861	45.7845	46.4457	46.7902	44.9953	47.0685	44.8909	45.9496	45.4358	44.4934	45.9126	43.7277	45.3021	44.1685	43.9875	45.0521	43.1878	45.1856	43.3625	44.3556	44.3662	43.4307	44.9475	43.2033	44.3735	43.7555	43.0974	44.3208	42.1527	44.1719	42.2121	43.2919	42.9866	42.3697	43.6927	42.1977	43.4509	42.6578	42.5936
48.6732	51.7151	50.3296	48.3283	50.7339	47.1844	49.692	47.5329	47.4272	48.9286	46.2181	48.7494	46.6266	47.2813	47.5989	45.7595	47.8778	45.6928	46.7368	46.2244	45.3016	46.7319	44.5013	46.198	44.9913	44.8123	45.8822	43.9753	46.0027	44.1385	45.1174	45.1095	44.161	45.7084	43.9295	45.1077	44.4885	43.8612	45.0936	42.8881	44.9507	42.9781	44.074	43.7528	43.104	44.4231	42.8879	44.1357	43.3358	43.2589
49.0009	52.0463	50.6768	48.741	51.0938	47.6215	50.0638	47.9186	47.8089	49.3161	46.5779	49.133	46.9513	47.5825	47.8887	46.0327	48.1509	45.9302	47.0202	46.6849	45.5671	47.0418	44.8379	46.4391	45.3021	45.0974	46.2058	44.252	46.307	44.408	45.3667	45.3599	44.3732	45.9518	44.1389	45.3281	44.7234	44.0546	45.3253	43.1299	45.2128	43.224	44.3235	43.9881	43.3345	44.6565	43.0895	44.3537	43.5233	43.4437
51.9002	54.7115	53.5486	51.3536	53.8748	50.2616	52.7778	50.5756	50.4257	51.9728	49.1234	51.6759	49.4412	50.0838	50.4089	48.4588	50.6672	48.26	49.5722	49.0467	48.1639	49.6196	47.4539	49.0238	47.9689	47.6633	48.8318	46.7597	48.9136	46.8737	47.9297	47.8579	46.8974	48.4507	46.6462	47.8622	47.2414	46.5689	47.8942	45.6923	47.7723	45.8099	46.889	46.6457	45.8856	47.3217	45.6236	46.9881	46.0199	46.0085
48.5409	51.6163	50.2635	48.1619	50.5949	47.0094	49.4198	47.353	47.0523	48.6702	45.7086	48.3464	45.9758	46.7296	46.915	45.0776	47.1824	44.9697	46.123	45.667	44.7414	46.2576	44.0976	45.6917	44.5952	44.3414	45.4821	43.4152	45.5505	43.5132	44.5739	44.49	43.5496	45.1058	43.2714	44.4906	43.8698	43.1988	44.5535	42.3165	44.4816	42.4448	43.5803	43.2692	42.5761	43.9803	42.296	43.6189	42.6964	42.6388
44.2677	47.4208	45.9425	44.0286	46.4159	42.8109	45.3457	43.2106	42.9869	44.5802	41.621	44.2543	41.8587	42.6344	42.7879	40.9481	43.0761	40.7493	42.0276	41.5464	40.6592	42.1859	40.0143	41.6493	40.494	40.2681	41.4158	39.3419	41.4687	39.4175	40.4757	40.3946	39.4198	40.9756	39.1235	40.3676	39.7193	39.0483	40.4118	38.1549	40.3381	38.2823	39.4522	39.1157	38.4228	39.7867	38.1398	39.4677	38.5053	38.4751
44.857	48.0643	46.6193	44.5879	47.0879	43.41	46.0172	43.9362	43.6201	45.2398	42.2522	44.9279	42.486	43.2307	43.4483	41.6011	43.7577	41.3963	42.6841	42.205	41.3157	42.8623	40.6517	42.3209	41.1541	40.9177	42.0658	39.9689	42.1259	40.0488	41.1081	41.011	40.0415	41.6117	39.7321	40.9855	40.3337	39.6837	41.0428	38.7726	40.982	38.9187	40.1034	39.7439	39.08	40.4746	38.7733	40.1151	39.1625	39.1293
45.1218	48.3477	46.8726	44.8704	47.3452	43.6719	46.3032	44.1502	43.9085	45.54	42.5066	45.2329	42.7524	43.5677	43.7599	41.8759	44.0942	41.8071	43.0396	42.5121	41.6467	43.2099	40.9777	42.7224	41.4847	41.2447	42.3883	40.1645	42.4423	40.3166	41.3957	41.2802	40.2783	41.899	40.0092	41.2698	40.605	40.0029	41.33	39.0657	41.284	39.1954	40.3924	40.0234	39.3639	40.7625	39.0679	40.4183	39.4524	39.4047
50.4234	53.5929	52.2539	49.9792	52.6294	48.9094	51.554	49.2561	49.1055	50.8394	47.5248	50.3452	47.7518	48.5007	48.8238	46.8626	49.1551	46.66	48.0691	47.723	46.6154	48.2654	45.9321	47.7807	46.5104	46.2547	47.4578	45.1365	47.4905	45.3552	46.4188	46.3752	45.3277	46.9974	45.0902	46.3791	45.7146	45.0894	46.5019	44.1498	46.4602	44.3528	45.5613	45.2483	44.5443	45.9887	44.272	45.5808	44.6537	44.5461
49.7001	52.8475	51.5522	49.2659	51.9612	48.1891	50.8767	48.5981	48.4251	50.2037	46.8763	49.6899	47.16	47.8888	48.2019	46.252	48.5856	46.1934	47.4885	47.1532	46.0254	47.7034	45.3462	47.2023	45.9184	45.6567	46.8602	44.6389	46.9138	44.7243	45.7894	45.7426	44.6783	46.3881	44.4348	45.7361	45.0643	44.4004	45.852	43.5093	45.8363	43.6946	44.9277	44.5989	43.8961	45.3506	43.6086	44.9508	44.0063	43.8882
48.2038	51.501	50.2054	47.9883	50.7214	46.9795	49.7559	47.5039	47.3141	48.9562	45.831	48.6908	46.0948	46.8636	47.1904	45.2175	47.5598	45.0369	46.4579	46.0811	44.9778	46.676	44.3101	46.1134	44.852	44.5971	45.7801	43.5354	45.8078	43.6169	44.6352	44.5568	43.4629	45.1449	43.1521	44.4467	43.7159	43.0401	44.4369	42.0378	44.3079	42.1224	43.3559	42.9953	42.2724	43.708	41.9395	43.2857	42.3037	42.1895
47.6067	51.048	49.6503	47.4037	50.1994	46.3404	49.1691	46.8746	46.68	48.502	45.0835	48.0077	45.3503	46.1779	46.4463	44.4722	46.8295	44.2873	45.7369	45.3506	44.2705	45.9617	43.5451	45.4244	44.1395	43.9043	45.1298	42.8846	45.1961	42.9805	44.0897	44.0214	42.958	44.6964	42.6883	44.0535	43.3696	42.7038	44.1655	41.7846	44.1633	41.9668	43.2321	42.8722	42.1742	43.6625	41.8864	43.2546	42.2722	42.1594
48.6841	52.1714	50.8145	48.5193	51.3451	47.4771	50.3104	48.0325	47.8159	49.6409	46.2395	49.1424	46.5199	47.3482	47.6482	45.6494	48.0472	45.476	46.9669	46.5757	45.489	47.2191	44.794	46.6701	45.4004	45.1666	46.3884	44.0076	46.4416	44.2264	45.3297	45.2623	44.1683	45.918	43.9091	45.2882	44.588	43.9229	45.4189	43.0204	45.2703	43.0623	44.3494	43.9642	43.2729	44.749	42.98	44.3561	43.3804	43.2419
38.6001	42.5746	40.9816	39.0248	41.8812	37.9112	40.9297	38.7115	38.5598	40.3724	37.2431	40.2025	37.5134	38.3801	38.6698	36.5531	39.0673	36.5071	37.9907	37.5825	36.5845	38.3461	36.0017	37.9249	36.6167	36.3752	37.6697	35.3039	37.7423	35.434	36.6602	36.5032	35.532	37.2351	35.2361	36.6796	35.9458	35.4024	36.8351	34.4172	36.8537	34.6401	35.9661	35.6342	34.9026	36.4884	34.5868	36.1056	34.9755	35.0089
38.9812	43.0993	41.3411	39.3689	42.2751	38.2293	41.2663	38.9509	38.8098	40.8529	37.4038	40.4257	37.6849	38.5803	38.8241	36.7739	39.264	36.584	38.1994	37.8071	36.8054	38.5742	36.1538	38.0984	36.8197	36.5987	37.8767	35.4383	38.0095	35.6869	36.9187	36.7728	35.7985	37.5324	35.5403	36.9986	36.2817	35.6749	37.1891	34.7653	37.2482	35.0194	36.392	36.0298	35.3018	36.9027	35.0154	36.5383	35.4382	35.4672
35.9948	40.2809	38.5372	36.6756	39.6418	35.6892	38.7546	36.517	36.3991	38.4709	35.0629	38.1819	35.4147	36.3442	36.6212	34.5714	37.089	34.4077	36.0538	35.643	34.6488	36.4602	34.0207	36.0896	34.7281	34.5668	35.8647	33.5205	36.0105	33.6873	34.9336	34.7984	33.7984	35.5217	33.5071	34.9862	34.2079	33.6352	35.111	32.66	35.1215	32.8501	34.2159	33.8561	33.1453	34.7135	32.8119	34.3753	33.2191	33.2125
59.6349	63.1962	62.0689	59.5135	62.5386	58.5143	61.3901	59.0755	58.7609	60.8991	57.1867	60.3337	57.641	58.3527	58.8637	56.6459	59.2863	56.7195	58.2266	57.9508	56.8706	58.7599	56.2391	58.1248	56.8366	56.4532	57.7806	55.2432	57.7023	55.2254	56.2978	56.0607	54.7923	56.3838	54.1499	55.355	54.543	53.691	55.3554	52.8421	55.6271	53.4932	54.9038	54.7513	54.0126	55.7268	53.8768	55.3458	54.3712	54.2066
44.3884	48.4765	46.9683	44.861	47.8371	43.8412	46.8722	44.6114	44.3715	46.5307	42.9503	46.0715	43.3135	44.1563	44.4755	42.3315	44.9183	42.1676	43.8147	43.4431	42.3962	44.2504	41.7546	43.7586	42.439	42.2029	43.5296	41.1029	43.6157	41.2357	42.4893	42.3515	41.3115	43.0574	41.0009	42.4803	41.7217	41.1001	42.6358	40.1215	42.653	40.3607	41.7258	41.4079	40.635	42.2666	40.3539	41.8684	40.7543	40.7088
49.6396	53.4803	51.9225	49.5787	52.5851	48.4116	51.4426	48.9354	48.6808	50.654	46.9411	50.0581	47.1878	48.078	48.4419	46.2678	48.8823	46.0683	47.6887	47.1092	46.1038	47.9817	45.4054	47.4431	46.1052	45.8478	47.1983	44.6925	47.2448	44.8016	46.0544	45.9304	44.829	46.6137	44.5551	45.9723	45.251	44.5646	46.1488	43.569	46.1075	43.7371	45.0944	44.744	43.9363	45.598	43.6094	45.1686	44.0568	43.9658
48.8107	52.6959	51.1255	48.722	51.7364	47.6056	50.6767	48.13	47.8576	49.8633	46.1255	49.2871	46.3927	47.2763	47.6327	45.4608	48.0719	45.2478	46.8925	46.4636	45.3111	47.1979	44.5744	46.6395	45.3048	45.0427	46.4034	43.8914	46.4603	44.0243	45.2521	45.1334	44.0443	45.818	43.7221	45.1778	44.4407	43.7676	45.3727	42.7725	45.3676	42.9703	44.3709	44.0138	43.183	44.8443	42.8393	44.3959	43.2924	43.2046
47.9604	51.8553	50.3099	47.938	50.9877	46.8243	49.9473	47.4659	47.2231	49.0436	45.4542	48.6712	45.7629	46.6585	47.0357	44.8336	47.4893	44.7899	46.286	45.7138	44.7181	46.6212	44.0627	46.1642	44.7104	44.4615	45.816	43.313	45.8756	43.4029	44.6546	44.5227	43.4199	45.2527	43.1139	44.583	43.8352	43.1335	44.7682	42.1327	44.7479	42.3483	43.735	43.3638	42.5527	44.2188	42.2355	43.7855	42.678	42.5907
48.2629	52.1284	50.605	48.2718	51.3471	47.1528	50.2921	47.79	47.5923	49.422	45.817	49.0297	46.1465	47.0372	47.4432	45.2226	47.9099	45.1616	46.6928	46.2727	45.1171	47.0227	44.4162	46.5069	45.09	44.8193	46.1886	43.5287	46.2355	43.7355	44.9807	44.8514	43.7204	45.6041	43.4453	44.9077	44.1681	43.4516	45.1128	42.4763	45.1049	42.7005	44.0959	43.7433	42.9095	44.5934	42.5682	44.1522	43.0227	42.929
47.5985	51.5558	50.0122	47.5457	50.7613	46.4499	49.6687	47.1302	46.9115	48.7523	45.1531	48.4014	45.4748	46.4108	46.8085	44.5758	47.2899	44.5695	46.0964	45.6409	44.5063	46.4276	43.7537	45.8726	44.4723	44.2018	45.5603	42.9043	45.6148	43.0881	44.366	44.2197	43.0884	44.9701	42.8093	44.3043	43.5402	42.8367	44.4942	41.8334	44.4938	42.0634	43.4877	43.1304	42.2913	43.9722	41.9635	43.5371	42.4177	42.323
40.0865	44.4862	42.664	40.4747	43.7128	39.2583	42.6283	40.0744	40.0033	41.9387	38.4415	41.6852	38.7941	39.7111	40.1194	37.8129	40.6241	37.6324	39.4534	38.7987	37.8857	39.8069	37.1719	39.3316	37.89	37.6757	39.0739	36.4703	39.1627	36.5795	37.9894	37.7637	36.7003	38.57	36.3683	37.9234	37.0911	36.4634	38.0344	35.4001	38.0288	35.6421	37.0414	36.692	35.817	37.6223	35.4827	37.2058	35.8975	35.9644
41.4539	45.8283	44.0929	41.8492	45.1653	40.7392	44.1045	41.6304	41.4561	43.4294	39.8304	43.1266	40.1261	41.0651	41.4287	39.0648	41.9046	38.9936	40.6731	40.0163	39.1096	41.067	38.4417	40.5908	39.1575	38.911	40.3305	37.5786	40.4034	37.7947	39.1982	38.9631	37.8981	39.7905	37.5903	39.1604	38.3563	37.6836	39.3505	36.6885	39.38	36.9629	38.3994	38.0676	37.1997	38.9756	36.8592	38.5459	37.3081	37.357
43.4474	47.7447	45.9766	43.6425	46.943	42.4324	45.8236	43.2455	43.0656	45.0035	41.3989	44.6743	41.6906	42.6033	42.9904	40.5973	43.4492	40.5396	42.2074	41.5553	40.6125	42.5914	39.8513	42.0712	40.6112	40.3499	41.7506	39.0697	41.811	39.173	40.5974	40.3766	39.2746	41.1981	38.9867	40.5774	39.7672	39.1306	40.7739	38.1073	40.8498	38.4154	39.8713	39.5325	38.6748	40.4692	38.343	40.06	38.8002	38.8033
42.0178	46.5021	44.7453	42.405	45.7405	41.2169	44.6349	42.0635	41.897	43.8832	40.2424	43.5883	40.5596	41.4533	41.8536	39.4602	42.3221	39.2497	41.1004	40.583	39.5028	41.4891	38.816	40.9436	39.5588	39.2946	40.737	38.0413	40.8236	38.1729	39.6084	39.3851	38.3119	40.2203	37.9937	39.6106	38.7584	38.1098	39.7821	37.0956	39.8323	37.4063	38.8474	38.523	37.6374	39.4849	37.3357	39.0776	37.7831	37.8351
41.9009	46.3071	44.5682	42.1751	45.5737	41.0027	44.4644	41.8667	41.6853	43.8687	40.0002	43.3174	40.3089	41.1742	41.5941	39.1666	42.0649	38.9358	40.8106	40.2205	39.0935	41.0873	38.3343	40.4917	39.0376	38.7844	40.2015	37.4869	40.2415	37.5184	38.9796	38.73	37.6371	39.4958	37.2545	38.8781	38.022	37.3668	38.9841	36.2806	38.9795	36.4772	37.9122	37.5565	36.6518	38.4974	36.2975	38.0376	36.711	36.774
48.3746	52.7328	51.0451	48.4031	51.856	47.2035	50.6653	47.9284	47.749	49.9556	45.9132	49.371	46.2595	47.16	47.6551	45.1659	48.1784	44.9773	46.8898	46.3555	45.2145	47.2877	44.4885	46.7657	45.3146	45.0255	46.524	43.6353	46.6276	43.8627	45.3452	45.147	43.9765	45.9974	43.6678	45.2931	44.4912	43.7687	45.5125	42.7192	45.5464	43.012	44.4913	44.1854	43.2457	45.1571	42.9226	44.7117	43.4099	43.4066
47.6019	52.0066	50.252	47.7246	51.1927	46.4511	49.9631	47.2619	47.0779	49.2552	45.2178	48.7204	45.5354	46.4963	46.9265	44.4245	47.4357	44.2184	46.1656	45.6199	44.4642	46.5619	43.7461	45.9866	44.5643	44.2949	45.8086	42.9039	45.91	43.1626	44.6235	44.4229	43.2716	45.2722	42.9418	44.602	43.7862	43.048	44.8476	42.0091	44.8722	42.3195	43.8183	43.4876	42.5738	44.4701	42.2297	43.9971	42.715	42.6928
47.1709	51.5326	49.8906	47.3436	50.8523	46.1323	49.6743	46.9392	46.7449	48.9925	44.8997	48.4419	45.1963	46.1929	46.6061	44.0866	47.1266	44.0211	45.8284	45.273	44.0972	46.1942	43.3898	45.6844	44.1751	43.9365	45.4745	42.5594	45.5723	42.7863	44.2933	44.0978	42.9234	44.9667	42.6298	44.2709	43.4627	42.7294	44.5062	41.6597	44.5326	41.958	43.4687	43.1372	42.1926	44.0887	41.8633	43.6569	42.358	42.3233
46.8316	51.3596	49.6324	47.0676	50.6113	45.8768	49.4654	46.7222	46.5002	48.7494	44.6088	48.1943	44.9247	45.9239	46.3587	43.8159	46.851	43.755	45.5198	44.9791	43.7993	45.925	43.0687	45.4086	43.8771	43.6452	45.1741	42.2299	45.2675	42.4688	43.9867	43.7858	42.603	44.6462	42.3022	43.9502	43.1333	42.3853	44.2106	41.3281	44.236	41.6111	43.1871	42.7919	41.8991	43.8017	41.5809	43.3456	42.074	41.9988
45.9641	50.5333	48.766	46.335	49.8099	45.0862	48.6497	45.9301	45.7273	47.7971	43.8303	47.4394	44.1633	45.1441	45.5841	43.0332	46.0784	42.7848	44.7223	44.0625	43.0124	45.142	42.2738	44.6136	43.078	42.851	44.3906	41.4355	44.4882	41.7132	43.2105	42.9908	41.8066	43.8629	41.5155	43.1752	42.3462	41.5936	43.4116	40.5176	43.4469	40.8106	42.3803	41.9614	41.085	42.9987	40.7604	42.5511	41.2458	41.2115
51.8125	56.427	54.6312	51.7433	55.3785	50.42	54.2177	51.397	51.2926	53.6265	49.4278	52.9864	49.6654	50.5561	51.0336	48.3998	51.599	48.415	50.34	49.7995	48.5969	50.7128	47.7091	49.9874	48.4541	48.1676	49.7798	46.8856	49.9774	47.1643	48.674	48.4222	47.1655	49.1927	46.7662	48.4768	47.6218	46.8993	48.7481	45.8231	48.7802	46.1272	47.5899	47.3028	46.2319	48.2793	45.8731	47.7656	46.3652	46.379
50.173	54.8117	53.0056	50.2184	53.8662	48.8815	52.8015	49.9863	49.8902	52.2108	47.9776	51.5386	48.2176	49.0845	49.562	46.9154	50.1087	46.8719	48.8036	48.1358	47.0204	49.1837	46.1911	48.477	46.9284	46.6402	48.2642	45.3494	48.4561	45.5698	47.1117	46.8693	45.5991	47.6498	45.1653	46.9061	46.0641	45.2866	47.1715	44.2426	47.2029	44.5685	46.0457	45.7286	44.6942	46.7461	44.3569	46.2454	44.8671	44.9096
49.8184	54.5014	52.8043	49.9945	53.7415	48.7853	52.6733	49.8577	49.783	51.9138	47.877	51.4949	48.1353	49.0516	49.5405	46.8645	50.0784	46.8619	48.8375	48.1186	47.0291	49.1994	46.1338	48.5375	46.9294	46.6547	48.2817	45.3822	48.4909	45.5997	47.17	46.9177	45.6365	47.7402	45.2583	46.9743	46.121	45.3675	47.2368	44.2793	47.245	44.5703	46.0445	45.7381	44.6614	46.7133	44.2839	46.2038	44.7696	44.7822
50.0873	54.7634	53.0125	50.1808	53.9439	48.8875	52.8599	50.0292	49.9263	52.0868	47.9913	51.6359	48.2944	49.1784	49.7101	47.0259	50.3005	47.0759	49.0328	48.3516	47.2878	49.4913	46.4471	48.8053	47.2458	46.9819	48.6377	45.7334	48.8607	45.9814	47.5502	47.3065	46.0052	48.1111	45.6097	47.3562	46.5033	45.7622	47.6425	44.6962	47.6869	45.0098	46.515	46.1953	45.1453	47.2134	44.8066	46.7235	45.3464	45.3557
49.5077	54.3026	52.5794	49.8105	53.5667	48.5273	52.4713	49.6172	49.5743	51.9115	47.6291	51.2849	47.907	48.8271	49.3318	46.5853	49.8995	46.4607	48.5696	47.855	46.7126	48.9073	45.8423	48.225	46.5672	46.3124	47.9441	44.8874	48.1441	45.2029	46.7826	46.5167	45.2164	47.3248	44.8121	46.5648	45.6828	44.9237	46.8366	43.8573	46.8482	44.1506	45.6616	45.3399	44.2939	46.3809	43.9414	45.8787	44.4867	44.5143
21.8094	27.4715	25.2815	23.2101	27.1834	22.116	26.44	23.6276	23.6642	25.8727	21.9012	25.8591	22.3175	23.7667	24.0424	21.7392	24.9491	21.8574	23.9082	23.3247	22.3238	24.5619	21.6291	24.2505	22.5132	22.5084	24.0356	21.2801	24.307	21.4205	23.102	22.8473	21.6985	23.8674	21.3788	23.3425	22.392	21.8748	23.672	20.8161	23.9346	21.1424	22.9516	22.4274	21.6791	23.6199	21.3623	23.3503	21.941	22.116
24.0326	29.7431	27.5906	25.4662	29.5542	24.4497	28.8514	25.9695	26.0354	28.5191	24.2782	28.2846	24.6973	26.1369	26.4008	24.0523	27.2468	24.1202	26.1351	25.5568	24.4252	26.7216	23.6564	26.4039	24.6324	24.6504	26.216	23.3537	26.5516	23.6725	25.3422	25.1234	23.9866	26.1513	23.6356	25.616	24.6717	24.0998	25.9498	23.0295	26.1954	23.378	25.1552	24.6677	23.9041	25.8443	23.5866	25.5713	24.1506	24.3161
21.3582	27.1178	24.9564	22.8583	27.0017	21.8597	26.3168	23.476	23.5886	26.0627	21.8618	25.8653	22.2919	23.7925	24.0472	21.7133	24.9466	21.7912	23.8252	23.0869	22.0909	24.3765	21.2983	23.9818	22.251	22.2634	23.8215	20.9466	24.1424	21.2222	22.9037	22.6595	21.5053	23.6971	21.1575	23.147	22.1798	21.6228	23.4681	20.5549	23.684	20.8421	22.6531	22.0988	21.3456	23.2738	20.9925	22.9786	21.529	21.6842
21.4051	27.281	25.13	23.0798	27.1969	22.04	26.4994	23.6569	23.7244	26.2409	22.0082	26.0591	22.4513	23.9093	24.2052	21.8797	25.115	21.8063	24.0141	23.4082	22.3384	24.6562	21.5781	24.3399	22.6016	22.6398	24.2632	21.4711	24.6147	21.6928	23.4041	23.1687	22.0218	24.1934	21.6733	23.6675	22.6849	22.1293	23.9555	20.9985	24.1099	21.2346	23.0415	22.5069	21.7327	23.6782	21.3749	23.4127	21.9734	22.1325
22.7686	28.6325	26.4358	24.3356	28.4905	23.2901	27.7258	24.8722	24.9356	27.2658	23.183	27.2718	23.6686	25.2005	25.5206	23.1974	26.5035	23.3474	25.4199	24.7172	23.7751	26.1038	23.0111	25.7302	23.9686	23.9878	25.564	22.7576	25.8696	22.9242	24.6241	24.3856	23.2147	25.448	22.8863	24.8846	23.9334	23.3601	25.2473	22.2908	25.5017	22.6516	24.471	23.9709	23.1612	25.1454	22.816	24.8434	23.3963	23.5474
60.736	60.8567	60.4672	60.2745	60.1085	59.7821	59.3164	59.1635	58.986	58.974	58.4738	58.7786	58.3419	58.3321	58.2834	57.9909	58.0251	57.5218	57.6158	57.4259	57.2882	57.3477	57.1543	57.1154	56.9893	56.7541	56.7831	56.3288	56.6568	56.3561	56.4517	56.2721	56.1908	56.1182	55.9266	55.856	55.769	55.6234	55.6146	55.4549	55.4726	55.2717	55.2084	55.252	55.0511	55.2041	54.9088	55.0236	54.8142	54.7079
60.2885	60.4052	59.9851	59.7681	59.6772	59.3079	58.8501	58.6262	58.4469	58.2454	57.9324	58.2825	57.8209	57.8111	57.7666	57.4348	57.5102	56.9646	57.129	56.9244	56.7852	56.8636	56.5985	56.6142	56.4767	56.2639	56.3133	55.9571	56.1909	55.9238	55.9951	55.8039	55.6984	55.6694	55.4578	55.3993	55.2976	55.1686	55.1542	54.9743	55.0352	54.8137	54.7514	54.8157	54.6191	54.7985	54.4735	54.5887	54.3919	54.3022
59.829	59.9374	59.541	59.3152	59.3118	58.8965	58.5341	58.276	58.0542	58.1144	57.568	57.9362	57.4935	57.4483	57.4415	57.0989	57.185	56.6349	56.7926	56.5583	56.4335	56.5119	56.2449	56.2873	56.0978	55.888	55.9412	55.4601	55.8194	55.5295	55.6103	55.4119	55.2995	55.2762	55.0365	55.0117	54.8951	54.774	54.7588	54.5588	54.6337	54.3978	54.3795	54.4187	54.205	54.3782	54.0317	54.1857	53.9797	53.8674
58.5827	58.8545	58.3198	58.1633	58.1242	57.7424	57.3334	57.0591	56.8228	56.6632	56.3008	56.6712	56.1688	56.1647	56.1276	55.7409	55.8575	55.42	55.4374	55.1751	55.0493	55.1333	54.8912	54.8932	54.7397	54.5276	54.5904	54.1038	54.4665	54.1854	54.2649	54.0819	53.954	53.9561	53.7195	53.6852	53.5736	53.4349	53.4185	53.2073	53.2737	53.0456	52.996	53.047	52.8325	53.0475	52.6912	52.8585	52.6252	52.51
57.6272	57.8482	57.3758	57.2568	57.2051	56.828	56.4107	56.1474	55.9081	55.7354	55.3254	55.7117	55.196	55.1536	55.1299	54.7261	54.8503	54.4092	54.4164	54.0863	54.0301	54.1258	53.8451	53.9268	53.7285	53.5359	53.6086	53.122	53.4925	53.1713	53.2966	53.0968	52.9748	52.9788	52.7294	52.7272	52.5911	52.4432	52.4484	52.229	52.332	52.0802	52.0647	52.1033	51.8875	52.0912	51.7374	51.9045	51.6877	51.6054
58.6267	58.9222	58.3102	58.1786	58.1794	57.6186	57.3259	56.9812	56.6968	56.7799	56.1384	56.5312	55.9883	55.9467	55.897	55.4872	55.6523	54.994	55.2329	54.8475	54.8054	54.9389	54.5971	54.7119	54.5924	54.3893	54.5163	54.0657	54.3936	54.0533	54.2206	54.013	53.9125	53.9326	53.6926	53.6987	53.5535	53.4261	53.4484	53.2088	53.3341	53.0877	53.069	53.1586	52.9202	53.1633	52.7801	53.0042	52.7944	52.712
58.1432	58.4485	57.8173	57.6089	57.6457	57.1759	56.7894	56.431	56.205	56.0896	55.6143	56.0436	55.5077	55.4792	55.462	55.0326	55.2465	54.7074	54.7909	54.4144	54.3588	54.4877	54.1099	54.2324	54.0838	53.8934	54.0138	53.4693	53.907	53.5241	53.6968	53.4833	53.3915	53.4306	53.132	53.1685	53.0203	52.8489	52.8873	52.6232	52.7701	52.4785	52.4798	52.5536	52.3175	52.5713	52.1695	52.3885	52.1577	52.0815
57.4104	57.652	57.0692	56.9244	57.0566	56.4585	56.138	55.7982	55.5296	55.6602	54.9748	55.4288	54.8519	54.8356	54.8097	54.3892	54.6213	53.9093	54.1382	53.7728	53.7096	53.8419	53.4743	53.5865	53.445	53.2476	53.3671	52.9158	53.2459	52.8743	53.0533	52.8451	52.7459	52.8044	52.4881	52.5461	52.3778	52.2443	52.2816	52.0247	52.1513	51.8665	51.8645	51.9548	51.6972	51.9556	51.5383	51.7887	51.5305	51.4591
57.2827	57.609	57.0806	56.9082	56.9983	56.4841	56.1953	55.8487	55.5956	55.5334	54.9883	55.5085	54.9235	54.9467	54.9148	54.4389	54.7019	54.126	54.2098	53.8207	53.7445	53.8763	53.5437	53.6831	53.4775	53.2841	53.4066	52.9406	53.3184	52.895	53.1419	52.9233	52.8055	52.8911	52.6047	52.6418	52.4814	52.3249	52.3906	52.1044	52.2466	51.958	51.9709	52.038	51.7814	52.0266	51.6173	51.8687	51.6383	51.5625
57.2181	57.5392	56.9875	56.796	56.9313	56.3616	56.0739	55.7156	55.5011	55.4544	54.939	55.4234	54.8477	54.8489	54.854	54.3849	54.6476	54.0692	54.1904	53.7683	53.7085	53.8681	53.4789	53.6204	53.4461	53.2633	53.385	52.7985	53.3013	52.8992	53.1051	52.9021	52.7775	52.8666	52.5655	52.6134	52.4586	52.3073	52.3503	52.0554	52.2234	51.9131	51.9471	52.0051	51.7652	52.0401	51.6108	51.8815	51.6417	51.5562
46.9058	47.0287	46.465	46.1263	46.1367	45.6172	45.2934	44.8578	44.5793	44.7902	43.8523	44.5045	43.7539	43.8151	43.8035	43.3568	43.6342	42.8825	43.2067	42.7257	42.6823	42.7722	42.4066	42.5129	42.3022	42.0753	42.2638	41.6539	42.1153	41.6379	41.8436	41.6255	41.5249	41.5879	41.2608	41.3245	41.1698	40.9851	41.0524	40.7108	40.9394	40.5781	40.5987	40.7527	40.3987	40.7489	40.2592	40.5659	40.2717	40.2328
44.5404	44.7053	44.2067	43.8878	43.926	43.4719	43.2197	42.7858	42.5543	42.8449	41.8711	42.5329	41.7653	41.8444	41.8629	41.3906	41.7002	41.0823	41.2437	40.7941	40.7052	40.8083	40.4262	40.5517	40.3529	40.1068	40.3039	39.6311	40.1726	39.6859	39.925	39.7132	39.6137	39.6847	39.3682	39.4581	39.3011	39.1133	39.1941	38.8555	39.0868	38.7141	38.7634	38.8743	38.5452	38.9051	38.4301	38.7282	38.4342	38.3915
45.2878	45.4744	44.9093	44.5873	44.7054	44.1187	43.957	43.5076	43.2702	43.5762	42.5834	43.2661	42.4676	42.549	42.6042	42.0921	42.434	41.6211	42.0103	41.6129	41.444	41.5727	41.161	41.2784	41.0815	40.86	41.0478	40.3866	40.9037	40.4062	40.6591	40.443	40.3428	40.4363	40.1186	40.1869	40.0137	39.8519	39.9239	39.5604	39.8137	39.4414	39.4838	39.5976	39.2704	39.6255	39.1135	39.4279	39.1118	39.1083
46.1429	46.3522	45.7782	45.4396	45.5505	44.9953	44.8244	44.3979	44.1793	44.2424	43.4482	44.1232	43.3174	43.3898	43.424	42.9011	43.2574	42.6095	42.8166	42.4242	42.2771	42.4071	41.9932	42.1103	41.9155	41.7006	41.9071	41.2983	41.7856	41.2773	41.5413	41.3258	41.1929	41.3033	40.9868	41.0594	40.9026	40.7265	40.7972	40.4372	40.6821	40.2877	40.3346	40.4292	40.1099	40.4633	39.9538	40.259	39.9563	39.9235
46.4803	46.7451	46.2048	45.8564	45.953	45.3438	45.2453	44.8295	44.5455	44.8744	43.8572	44.5686	43.7727	43.8684	43.9138	43.4157	43.785	42.9547	43.3472	42.8553	42.7935	42.9342	42.4475	42.6727	42.4192	42.2068	42.4038	41.6899	42.2636	41.714	42.0012	41.7707	41.6536	41.7398	41.3908	41.4974	41.3085	41.1082	41.2179	40.8112	41.0906	40.6685	40.7296	40.8196	40.4789	40.8595	40.3471	40.6578	40.3357	40.3233
50.0388	50.575	49.8388	49.5355	49.7763	49.19	49.113	48.7295	48.4787	48.6799	47.7586	48.5406	47.6432	47.7508	47.7713	47.2238	47.6942	46.7846	47.272	46.7771	46.648	46.8419	46.2934	46.5736	46.2319	46.0814	46.3614	45.6847	46.2623	45.6767	45.994	45.7183	45.5697	45.7422	45.3312	45.5014	45.3136	45.1332	45.2935	44.8327	45.1815	44.6909	44.8029	44.876	44.5707	45.0108	44.4736	44.8424	44.4932	44.4689
49.6112	50.129	49.429	49.1632	49.3586	48.7307	48.7467	48.3581	48.1101	48.5268	47.4086	48.2012	47.3232	47.4128	47.4724	46.8941	47.4184	46.4834	46.9675	46.5466	46.3474	46.558	45.9994	46.249	45.936	45.7711	46.0503	45.2991	46.0068	45.38	45.6963	45.4393	45.2922	45.4528	45.0248	45.2009	45.0185	44.8454	44.9829	44.4926	44.8745	44.3594	44.4772	44.5541	44.232	44.6779	44.1101	44.5028	44.1635	44.121
49.6176	50.2202	49.4109	49.1417	49.4489	48.7752	48.814	48.3878	48.1101	48.5492	47.3842	48.2459	47.3269	47.4344	47.4839	46.8653	47.3961	46.4318	46.9701	46.5439	46.3301	46.543	45.9439	46.2361	45.9377	45.7701	46.0639	45.2907	46.0162	45.3326	45.6953	45.4188	45.2878	45.4582	45.0289	45.2037	45.0008	44.8119	44.9649	44.4717	44.8795	44.3476	44.4619	44.5459	44.2181	44.6855	44.1074	44.4906	44.1527	44.129
49.9056	50.509	49.7574	49.487	49.7618	49.0708	49.138	48.6572	48.3849	48.6152	47.6816	48.5238	47.576	47.6867	47.7664	47.1444	47.7132	46.908	47.2534	46.7723	46.6247	46.8721	46.2567	46.5358	46.2411	46.0824	46.3783	45.6609	46.2722	45.6493	45.9962	45.7164	45.5769	45.7724	45.3137	45.5174	45.3097	45.1393	45.3096	44.8165	45.2676	44.7254	44.8408	44.9337	44.6015	45.0779	44.4719	44.873	44.5251	44.4937
50.4386	51.0614	50.3795	50.01	50.2808	49.6241	49.6179	49.187	48.8773	49.3438	48.1597	49.0271	48.0926	48.2044	48.2666	47.672	48.2048	47.2181	47.7777	47.3343	47.1369	47.4054	46.7506	47.0718	46.7671	46.6188	46.9128	46.2054	46.8414	46.1868	46.5415	46.2815	46.1098	46.3499	45.8944	46.0846	45.8699	45.6964	45.8631	45.3461	45.7695	45.2136	45.339	45.441	45.0836	45.5543	44.9454	45.3602	44.9964	44.97
47.0754	47.7834	46.77	46.3323	46.6877	45.7927	46.0644	45.6082	45.4736	45.6644	44.6531	45.4118	44.3389	44.4303	44.5293	43.906	44.6402	43.645	44.305	43.7785	43.5272	43.7339	42.9978	43.3746	43.0361	42.9604	43.3258	42.609	43.2347	42.4878	42.851	42.5522	42.3883	42.6791	42.2015	42.5126	42.2996	42.0976	42.2742	41.6943	42.1472	41.5595	41.7595	41.8548	41.5524	42.082	41.4227	41.8627	41.4455	41.4068
47.2162	47.9792	46.9244	46.483	46.8579	46.0207	46.2388	45.7622	45.6207	46.0284	44.7445	45.5242	44.4522	44.5953	44.6659	44.0635	44.7629	43.7594	44.4059	43.8585	43.6466	43.8884	43.1348	43.4915	43.1821	43.1318	43.4871	42.7571	43.4196	42.6502	43.0043	42.6848	42.501	42.7994	42.3244	42.605	42.3837	42.1831	42.3637	41.7775	42.2418	41.6336	41.8322	41.9192	41.6312	42.1514	41.5076	41.9494	41.5229	41.4787
47.3693	48.2558	47.1293	46.6844	47.1329	46.1644	46.4808	45.9365	45.7811	46.1622	44.8638	45.7181	44.5814	44.7279	44.7807	44.1433	44.8654	43.9815	44.4852	43.913	43.6783	43.9313	43.1889	43.5692	43.2223	43.1728	43.5306	42.6981	43.4732	42.6594	43.0227	42.6909	42.512	42.7876	42.3041	42.6059	42.36	42.1669	42.3555	41.7417	42.225	41.618	41.8196	41.9042	41.5987	42.128	41.4702	41.9212	41.4983	41.4521
46.494	47.3227	46.3418	45.9166	46.2734	45.4092	45.6522	45.1527	44.9625	45.402	44.0571	44.9607	43.8014	43.9741	44.0533	43.4192	44.1458	43.0808	43.7495	43.1849	42.959	43.233	42.4781	42.9055	42.4934	42.4623	42.8021	42.0531	42.7491	41.9094	42.3277	41.9874	41.8178	42.0943	41.5985	41.8931	41.643	41.4391	41.6439	41.0396	41.5247	40.8866	41.1211	41.1877	40.8738	41.415	40.767	41.2248	40.7831	40.756
45.8873	46.7826	45.7843	45.2794	45.7261	44.8362	45.1204	44.5887	44.3614	44.8136	43.4852	44.3957	43.2477	43.4331	43.5133	42.864	43.5796	42.4915	43.1456	42.6586	42.3735	42.6535	41.8667	42.2567	41.8929	41.8403	42.1809	41.3377	42.1493	41.3323	41.7254	41.3964	41.2255	41.5441	41.0123	41.3119	41.0649	40.8473	41.0652	40.464	40.9427	40.3039	40.5108	40.5908	40.2554	40.8111	40.1369	40.6209	40.1952	40.1551
35.965	37.1131	36.0972	35.7317	36.1719	35.2982	35.6415	35.0909	34.8511	35.4269	34.033	35.0373	33.8735	34.1157	34.2216	33.554	34.3276	33.188	33.8972	33.2628	33.0264	33.3096	32.5102	32.9004	32.5101	32.39	32.7982	31.9738	32.7692	31.9193	32.4158	32.0898	31.9978	32.2881	31.7812	32.1094	31.8672	31.692	31.9376	31.3173	31.861	31.2285	31.4437	31.5222	31.1724	31.7803	31.0846	31.6223	31.1838	31.1916
43.9881	45.0446	43.8894	43.3076	43.8004	42.677	42.9312	42.3171	41.9995	42.2798	41.0165	42.0579	40.8023	41.016	41.1101	40.3749	41.1487	39.9176	40.6586	40.0205	39.7799	40.0741	39.2293	39.5904	39.1374	39.013	39.3584	38.5	39.2881	38.3825	38.8699	38.5336	38.4021	38.7026	38.1412	38.4587	38.1981	37.9884	38.2363	37.5627	38.0953	37.4119	37.6185	37.6837	37.3161	37.8887	37.1503	37.6972	37.2586	37.2079
44.5204	45.5664	44.5303	43.8419	44.3779	43.2238	43.5255	42.9211	42.5705	43.1056	41.6129	42.6654	41.4156	41.6318	41.7245	40.988	41.7599	40.7042	41.2716	40.7153	40.3738	40.6961	39.8562	40.2431	39.7582	39.6233	40.0093	39.1298	39.9598	39.0691	39.5163	39.1976	39.0514	39.3296	38.7984	39.1034	38.8566	38.6147	38.8597	38.2024	38.7125	38.0322	38.2276	38.2932	37.9167	38.4819	37.7414	38.2923	37.877	37.8007
43.6831	44.8608	43.7554	43.1137	43.7066	42.5544	42.8936	42.2324	41.8978	42.2521	40.9787	42.0715	40.8011	41.0251	41.1259	40.38	41.186	39.9534	40.7027	40.0509	39.8322	40.1397	39.3061	39.6856	39.2347	39.1063	39.4829	38.6193	39.4467	38.521	39.0217	38.6915	38.5149	38.8609	38.2976	38.6211	38.3396	38.1238	38.3805	37.693	38.2232	37.529	37.7479	37.8003	37.4268	38.026	37.2861	37.8213	37.3779	37.3239
42.544	43.7534	42.6924	42.0818	42.6317	41.4985	41.8693	41.1929	40.9069	41.5049	39.9742	41.1102	39.8386	40.098	40.2089	39.4319	40.2736	39.2106	39.8214	39.2286	38.9408	39.2767	38.4262	38.8323	38.3928	38.2618	38.6396	37.6828	38.615	37.681	38.1772	37.8546	37.6727	38.0281	37.4586	37.7792	37.4972	37.2896	37.5413	36.8647	37.3919	36.6927	36.9156	36.9738	36.6087	37.2138	36.4797	37.0154	36.5969	36.5573
34.906	36.6978	35.1671	34.8759	35.4468	34.0698	34.5325	33.9524	33.6217	34.5206	33.1257	34.2391	33.1327	33.2764	33.3556	32.5047	33.307	32.2845	32.9163	32.4446	32.2301	32.649	31.8026	32.3082	31.8478	31.7691	32.1582	31.2962	32.1498	31.1898	31.8212	31.4996	31.4347	31.7378	31.1312	31.5192	31.2017	30.9748	31.2567	30.5972	31.241	30.578	30.8371	30.9197	30.4941	31.0789	30.3086	30.901	30.4714	30.4692
36.2062	38.1052	36.5616	36.1476	36.9023	35.4378	35.9836	35.474	35.1244	35.8435	34.7264	35.7616	34.776	34.8359	34.9603	34.0722	34.8792	33.599	34.4799	33.9427	33.7532	34.1824	33.2801	33.8486	33.3595	33.2577	33.6418	32.6451	33.614	32.6703	33.2342	32.9751	32.7978	33.1844	32.5469	32.935	32.5827	32.4185	32.6586	32.054	32.6488	31.9568	32.253	32.2578	31.8966	32.4621	31.6996	32.2722	31.8501	31.7935
40.1424	42.0038	40.4963	40.0199	40.7552	39.2276	39.7813	39.2652	38.8787	39.8265	38.4631	39.5012	38.5048	38.5286	38.6465	37.7194	38.5116	37.3922	38.0833	37.4902	37.3046	37.7477	36.8303	37.4268	36.8445	36.7574	37.1541	36.1253	37.1115	36.1547	36.6888	36.4444	36.2417	36.647	35.9715	36.3477	36.0192	35.8223	36.082	35.4658	36.0717	35.3643	35.646	35.651	35.2682	35.8352	35.0134	35.5868	35.1625	35.0629
47.3775	49.1533	47.7659	47.177	48.0829	46.4823	47.1614	46.6942	46.3495	47.0978	45.9222	46.9793	45.9734	45.9961	46.1393	45.2081	46.0004	44.7774	45.371	44.745	44.5157	45.0931	44.1723	44.8458	44.2079	44.0764	44.4617	43.5073	44.5147	43.7111	44.3893	44.2417	44.156	44.5843	43.9201	44.3247	43.9957	43.8348	44.1812	43.5007	44.1508	43.4129	43.7254	43.6362	43.1774	43.6768	42.8662	43.3994	42.9358	42.8244
50.1705	51.7103	50.2351	49.5119	50.3686	48.5928	49.2467	48.6776	48.1751	49.065	47.6117	48.6533	47.5713	47.5449	47.6311	46.6676	47.4128	46.2215	46.9197	46.3413	46.1112	46.6084	45.6123	46.1956	45.5993	45.4737	45.8311	44.7446	45.7311	44.7446	45.2468	45.0071	44.7542	45.1702	44.4598	44.8502	44.5021	44.2914	44.5768	43.8968	44.5443	43.8054	44.0908	44.0754	43.6541	44.1962	43.3668	43.9239	43.4758	43.3406
49.814	49.4519	49.6901	48.4894	49.2773	47.9092	48.5067	47.9814	47.9225	48.2137	47.5347	48.0507	47.4468	47.5308	47.4951	47.1217	47.4926	46.9572	47.174	46.9483	46.7223	46.9867	46.4467	46.7574	46.4783	46.3482	46.4436	46.042	46.268	45.9418	45.9452	46.0618	45.6406	46.1242	45.5277	45.8226	45.6127	45.3597	45.6593	45.0246	45.6691	45.0402	45.4763	45.1961	45.1511	45.296	44.9123	45.1342	44.8276	44.8187
37.2539	37.1324	37.3486	36.2777	37.2421	35.7897	36.5724	35.9105	35.9681	36.2358	35.6156	36.2515	35.6454	35.7377	35.7374	35.379	35.8133	35.2962	35.5177	35.4569	35.0877	35.3915	34.8462	35.2772	34.9107	34.8291	34.9307	34.5395	34.8096	34.5246	34.4948	34.6039	34.1838	34.687	34.0794	34.4259	34.2103	33.9432	34.3191	33.6696	34.361	33.6938	34.1961	33.891	33.865	34.0723	33.6375	33.9467	33.5936	33.6124
41.1804	41.0671	41.4157	40.2685	41.3007	39.778	40.5653	39.873	39.917	40.1954	39.528	40.1067	39.4987	39.6418	39.632	39.2162	39.696	39.1063	39.3546	39.2902	38.8622	39.21	38.604	38.9952	38.6885	38.5662	38.6966	38.2086	38.5314	38.1586	38.1956	38.3006	37.842	38.3775	37.7369	38.0863	37.8475	37.555	37.935	37.2152	37.9472	37.248	37.7374	37.4416	37.3744	37.5944	37.1336	37.4389	37.0535	37.0605
27.6907	27.8353	28.1587	27.1283	28.2099	26.7394	27.6248	26.9284	26.9917	27.3334	26.7055	27.3113	26.7591	26.904	26.9741	26.5984	27.0934	26.5398	26.8451	26.7646	26.3928	26.7925	26.1599	26.6159	26.2994	26.2189	26.3662	25.8701	26.2412	25.8876	25.9058	26.0028	25.5459	26.1084	25.4482	25.8625	25.621	25.4164	25.8181	25.1138	25.9581	25.2591	25.8262	25.596	25.5646	25.8309	25.3803	25.7564	25.369	25.4272
24.158	24.4637	24.7552	23.7338	24.9749	23.5026	24.4337	23.7394	23.8419	24.2102	23.5581	24.3291	23.654	23.8033	23.8789	23.4549	23.9864	23.3902	23.7134	23.6501	23.2602	23.6639	23.0436	23.6104	23.1973	23.1626	23.3397	22.8848	23.2713	22.8843	22.9881	23.1326	22.7178	23.3425	22.6547	23.1206	22.8496	22.6331	23.0413	22.2878	23.1309	22.3878	22.938	22.6493	22.6167	22.9065	22.4061	22.8065	22.3873	22.4552
45.0827	45.0543	45.1416	43.8153	44.9833	43.2379	44.1691	43.224	43.231	43.5424	42.7431	43.5056	42.7322	42.873	42.9057	42.3466	42.9571	42.1628	42.556	42.2672	42.021	42.4525	41.7004	42.2977	41.8338	41.7415	41.9478	41.3064	41.7753	41.2787	41.3577	41.4681	40.9414	41.6292	40.8405	41.2874	41.0158	40.7455	41.2134	40.3731	41.2399	40.3955	40.9806	40.6656	40.5991	40.8816	40.3509	40.743	40.3185	40.3105
40.8712	40.9955	41.0686	39.7531	41.042	39.2691	40.2722	39.3501	39.4116	39.7479	38.911	39.7558	38.9598	39.2557	39.1611	38.5918	39.2333	38.4858	38.8166	38.7181	38.2294	38.6712	37.9107	38.5212	38.0652	37.9433	38.1552	37.5164	38.001	37.5212	37.5799	37.7052	37.1712	37.8862	37.0809	37.5542	37.2657	36.9899	37.4649	36.5851	37.4956	36.6184	37.1978	36.8667	36.8001	37.1001	36.5357	36.9451	36.4821	36.4852
37.0328	37.3473	37.3804	36.0719	37.352	35.5068	36.6008	35.7458	35.7271	36.0847	35.2111	36.0737	35.2287	35.4172	35.4435	34.8871	35.5841	34.7354	35.1811	34.8707	34.5828	35.0414	34.274	34.9016	34.4269	34.3123	34.552	33.8774	34.3938	33.8726	33.9588	34.0742	33.5426	34.2815	33.4438	33.9537	33.6423	33.3689	33.8743	32.9586	33.9156	33.0126	33.6103	33.2737	33.2399	33.5771	32.9796	33.4277	32.9297	32.9454
37.3957	37.6577	37.6789	36.3883	37.7512	35.9088	37.0347	36.1938	36.1838	36.575	35.6996	36.591	35.7517	35.9739	36.0226	35.4718	36.1647	35.312	35.7588	35.4139	35.1136	35.5736	34.7344	35.3637	34.8289	34.7155	34.9531	34.2452	34.7603	34.2354	34.335	34.4539	33.9079	34.6203	33.8065	34.3056	34.0165	33.6918	34.2641	33.3217	34.3524	33.455	34.1224	33.7891	33.7349	34.1167	33.5247	34.0241	33.5591	33.5867
36.7956	37.0972	37.1629	35.8442	37.2276	35.3852	36.5677	35.7131	35.67	36.1757	35.1959	35.9785	35.199	35.5612	35.4571	34.89	35.6065	34.7429	35.1962	34.8872	34.5954	35.1001	34.2928	34.8806	34.4756	34.3441	34.5897	33.8759	34.4592	33.942	34.0328	34.1638	33.6056	34.3366	33.4987	34.0225	33.7289	33.4135	33.9588	33.0181	34.0021	33.0549	33.7104	33.3359	33.2766	33.6312	33.0172	33.5095	33.0038	33.0111
51.3538	51.4589	51.1189	49.5897	50.7665	48.7806	49.8648	48.9377	48.7257	49.1992	48.0199	48.9836	47.9258	48.203	47.975	47.3077	48.0152	47.0512	47.4364	47.0892	46.6388	47.0884	46.1632	46.7788	46.2329	46.0002	46.3005	45.5059	46.0604	45.3529	45.5005	45.5832	44.9641	45.6746	44.7969	45.3063	45.024	44.6519	45.2774	44.2049	45.3178	44.3148	44.9622	44.6413	44.5094	44.9394	44.2583	44.7556	44.2711	44.2545
53.493	53.6798	53.3766	51.8751	53.2402	51.1807	52.391	51.3647	51.2824	51.7502	50.4855	51.4405	50.2638	50.4187	50.3345	49.6362	50.3489	49.4253	49.7779	49.6141	48.9119	49.3773	48.371	49.0311	48.4705	48.2681	48.6106	47.7952	48.4437	47.7451	47.9149	47.9977	47.3837	48.1356	47.1671	47.6652	47.3566	46.8963	47.5226	46.4039	47.4219	46.322	46.8697	46.3978	46.1543	46.4711	45.6796	46.1174	45.5513	45.4511
53.8207	54.0881	53.8599	52.2602	53.6603	51.5664	52.7564	51.7393	51.5416	51.9674	50.6441	51.4342	50.2594	50.3324	50.1976	49.4611	50.2221	49.2234	49.6509	49.4953	48.837	49.3531	48.3564	49.0253	48.4219	48.1571	48.4716	47.5235	48.1415	47.3095	47.4467	47.4743	46.7663	47.4569	46.4995	46.9865	46.6503	46.2049	46.8387	45.6776	46.7604	45.6664	46.317	45.9478	45.7652	46.2032	45.4644	45.964	45.4228	45.349
58.4058	58.7651	58.6699	57.2921	59.0901	57.4019	59.1094	58.6513	58.78	59.5645	58.2067	59.2008	57.9145	58.0779	57.6171	56.6383	57.2014	55.9879	56.2435	56.0079	55.2018	55.7478	54.7434	55.4679	54.9014	54.6818	55.0802	54.1839	54.8933	54.1301	54.3199	54.3922	53.7298	54.5015	53.5071	54.0015	53.688	53.217	53.8624	52.6613	53.7243	52.609	53.2246	52.8537	52.6512	53.0896	52.3389	52.8268	52.2768	52.2221
59.6985	59.939	59.6351	58.0575	59.4956	57.3915	58.6635	57.6163	57.5512	58.2131	56.8654	57.8809	56.8349	57.2003	57.0133	56.2613	57.0859	56.0333	56.4182	56.2209	55.4694	55.9966	54.9149	55.6127	54.951	54.629	54.9661	53.9653	54.5853	53.7292	53.9022	53.9409	53.2546	54.0927	53.1033	53.6929	53.4465	53.0012	53.8184	52.698	54.054	52.9988	53.79	53.4828	53.3419	53.8606	53.1254	53.6747	53.1216	53.0661
42.4282	42.9986	42.6236	41.0287	42.6479	40.3243	41.8274	40.7198	40.6732	41.3881	39.9966	41.1124	40.0172	40.4338	40.3295	39.5818	40.5083	39.4747	40.0174	39.8491	39.2404	39.8851	38.8087	39.6343	39.003	38.8478	39.2417	38.2889	39.0999	38.311	38.5375	38.643	37.9715	38.8511	37.8436	38.4889	38.1587	37.7406	38.5429	37.3288	38.5872	37.4207	38.1798	37.7809	37.6148	38.1263	37.3087	37.9164	37.2959	37.3089
43.4263	44.1312	43.7502	42.169	43.7737	41.4213	42.9572	41.836	41.7949	42.3925	41.0628	42.2014	41.0489	41.3209	41.3456	40.5751	41.5114	40.4516	41.0081	40.8548	40.1976	40.8569	39.7585	40.5788	39.9571	39.7694	40.1847	39.2347	40.0411	39.1774	39.4504	39.5262	38.8399	39.7629	38.6666	39.3187	38.9492	38.4778	39.2494	37.9981	39.2956	38.0956	38.861	38.481	38.3037	38.8586	37.9898	38.6359	38.003	38.0086
42.8718	43.5535	43.2321	41.663	43.307	40.9856	42.4932	41.4576	41.3464	41.9537	40.6015	41.766	40.6442	40.9342	40.9894	40.2163	41.2052	40.0693	40.7159	40.3731	39.9428	40.6483	39.5538	40.3134	39.7869	39.5917	40.0361	39.0221	39.8918	39.0702	39.3243	39.4053	38.7396	39.6174	38.5387	39.2221	38.8678	38.4558	39.2249	37.9451	39.2722	38.0569	38.8279	38.4642	38.2621	38.8159	37.9189	38.5717	37.9239	37.9495
51.7992	52.3958	51.9859	50.283	52.0019	49.6226	51.1419	49.9952	49.9414	50.7141	49.2051	50.5197	49.2908	49.6826	49.5519	48.6151	49.5129	48.2908	48.7704	48.3049	47.659	48.3016	47.1252	47.8237	47.1756	46.895	47.2814	46.187	46.9413	46.0282	46.2092	46.2288	45.4833	46.3602	45.2357	45.8737	45.5292	45.0479	45.8155	44.4624	45.7744	44.5133	45.2698	44.8612	44.617	45.1352	44.1974	44.7977	44.118	44.0626
50.6939	51.3825	50.9152	49.2599	50.9477	48.4835	50.0269	48.813	48.7436	49.4955	47.9266	49.2456	47.9302	48.3525	48.243	47.4107	48.445	47.2878	47.8931	47.5229	47.0247	47.7366	46.5067	47.3401	46.7146	46.5145	46.9831	45.9412	46.8066	45.857	46.1686	46.2522	45.5037	46.4862	45.3538	46.0336	45.68	45.1953	46.0345	44.7155	46.0651	44.8025	45.6046	45.1964	44.9613	45.5438	44.6273	45.2874	44.6372	44.614
34.1556	35.7032	35.3703	34.3443	36.3579	33.7252	35.4356	33.9091	33.9496	34.5759	33.2202	34.6545	33.3873	33.7057	33.9187	33.0311	34.3244	33.1224	33.781	33.5885	32.8339	33.6396	32.4213	33.4233	32.8331	32.7711	33.2832	32.2243	33.1712	32.2006	32.504	32.571	31.8618	32.9471	31.7209	32.5112	32.1244	31.7247	32.6119	31.2828	32.6843	31.345	32.1335	31.7462	31.4935	32.2564	31.3411	32.148	31.4694	31.4782
30.2219	31.8929	31.5524	30.6011	32.623	29.9541	31.7307	30.1763	30.2443	30.9345	29.5814	31.0636	29.7778	30.1207	30.3317	29.448	30.7873	29.5171	30.2347	30.0325	29.2511	30.1154	28.8744	30.0008	29.3298	29.2877	29.8082	28.7593	29.7347	28.6594	29.0506	29.1148	28.4249	29.5429	28.3192	29.1505	28.7468	28.3453	29.2431	27.8765	29.3335	27.9629	28.7806	28.3976	28.1554	28.9482	27.9965	28.8515	28.1365	28.1631
29.8978	31.713	31.2989	30.331	32.309	29.6747	31.4408	29.8331	29.9483	30.6049	29.2545	30.7726	29.4387	29.8075	30.012	29.1519	30.4748	29.2118	29.9527	29.7478	28.9654	29.8268	28.5687	29.6448	29.042	28.993	29.5107	28.376	29.4204	28.3916	28.7379	28.7977	28.1277	29.2011	27.9853	28.8216	28.4295	28.0671	28.9593	27.5538	29.0395	27.6742	28.5011	28.1208	27.8845	28.6662	27.7221	28.5669	27.8539	27.8745
32.4032	34.1782	33.7412	32.6984	34.6938	32.0386	33.8084	32.2271	32.2434	33.0063	31.5545	33.1423	31.7706	32.1228	32.3171	31.3866	32.7451	31.4275	32.1688	31.9487	31.1316	32.0413	30.7325	31.8752	31.1635	31.0886	31.6404	30.4981	31.5334	30.389	30.8025	30.8708	30.1362	31.2318	30.0139	30.8471	30.4387	30.0058	30.9449	29.5208	31.0262	29.62	30.4952	30.1125	29.8572	30.6499	29.6885	30.5675	29.8179	29.859
35.9414	37.698	37.2089	36.1303	38.1107	35.3606	37.1382	35.6491	35.5759	36.4538	34.877	36.4619	35.076	35.5379	35.5935	34.6095	35.9864	34.6459	35.3803	34.93	34.2835	35.1843	33.8707	34.8998	34.2569	34.1698	34.7159	33.5345	34.597	33.5221	33.8682	33.9312	33.2265	34.3052	33.0685	33.9063	33.5255	33.0996	34.0187	32.5398	34.0725	32.6373	33.4979	33.1111	32.8214	33.6329	32.6598	33.534	32.7887	32.8304
53.736	55.3791	54.7759	53.4095	55.4117	52.3996	54.1373	52.4372	52.3615	53.1643	51.5355	53.0652	51.6761	52.0171	52.1917	51.1105	52.5611	51.1471	51.8352	51.6213	50.739	51.6871	50.2831	51.3946	50.766	50.5757	51.2062	49.8676	51.0044	49.8067	50.1864	50.2632	49.4763	50.6172	49.3374	50.1727	49.8352	49.3397	50.3789	48.8154	50.4114	48.9255	49.7755	49.4031	49.0118	49.8803	48.823	49.6705	48.9576	48.8664
51.0973	52.8413	52.1151	50.7327	52.8606	49.7921	51.5695	49.876	49.749	50.5705	48.8838	50.5046	49.0697	49.5675	49.5696	48.5116	49.9771	48.5313	49.2773	48.8533	48.1401	49.1284	47.6554	48.8299	48.1761	48.0117	48.6312	47.3194	48.4508	47.2256	47.6269	47.7017	46.8812	48.1051	46.7603	47.622	47.2594	46.7355	47.8237	46.2567	47.8552	46.3403	47.2048	46.821	46.4513	47.336	46.2733	47.1227	46.3747	46.3198
48.6872	50.5249	49.7839	48.4927	50.5838	47.5226	49.3389	47.5677	47.5204	48.3563	46.6694	48.3673	46.8239	47.1932	47.3599	46.2632	47.7767	46.3133	47.0682	46.8299	45.9348	46.9323	45.4964	46.6415	45.9717	45.8151	46.4653	45.1367	46.278	45.0714	45.4486	45.5271	44.712	45.935	44.5774	45.4619	45.0957	44.5671	45.6692	44.0777	45.7125	44.1932	45.0731	44.6782	44.3223	45.2066	44.1291	45.0217	44.2545	44.1988
50.8403	52.6923	51.9562	50.5792	52.678	49.5061	51.4075	49.5891	49.5481	50.5053	48.6503	50.314	48.8225	49.3207	49.339	48.2008	49.7321	48.215	49.0046	48.5794	47.8594	48.8618	47.3826	48.6308	47.8738	47.7099	48.3683	46.9622	48.1821	46.9163	47.3377	47.4054	46.5925	47.831	46.4414	47.3563	46.9817	46.4388	47.5451	45.9044	47.6065	46.0443	46.9427	46.5663	46.1713	47.0786	45.9734	46.8727	46.0924	46.0587
48.7553	50.662	50.0007	48.5125	50.759	47.5895	49.496	47.7699	47.6256	48.6606	46.774	48.5473	46.9378	47.4382	47.4771	46.3168	47.8851	46.3329	47.1505	46.6933	45.9842	47.0173	45.5548	46.7139	46.034	45.8604	46.5354	45.1752	46.3613	45.0306	45.5035	45.5677	44.7136	46.0106	44.5712	45.5038	45.1176	44.5688	45.7028	44.0398	45.7524	44.1682	45.0869	44.6981	44.3076	45.2281	44.0966	45.0152	44.2295	44.1894
45.5596	47.6717	46.9572	45.4711	47.8347	44.5318	46.6028	44.8073	44.7105	45.6378	43.8735	45.7284	44.085	44.4885	44.7141	43.5346	45.1671	43.5725	44.4565	44.042	43.322	44.414	42.8817	44.1233	43.4172	43.2647	43.955	42.4886	43.8212	42.5447	42.9608	43.0661	42.1805	43.4839	42.0246	43.0274	42.5979	42.1304	43.2518	41.5529	43.3153	41.7024	42.6333	42.2635	41.8545	42.8428	41.6681	42.6472	41.8323	41.7634
41.7371	43.8887	43.1772	41.7937	44.1568	40.8569	43.0042	41.1689	41.1948	42.1466	40.3591	42.2547	40.6129	41.0464	41.2993	40.0617	41.7564	40.1755	41.0768	40.8212	39.9441	41.0437	39.4903	40.8743	40.0753	39.9403	40.6385	39.205	40.5447	39.2011	39.6883	39.7862	38.908	40.2448	38.7725	39.7909	39.3409	38.8417	39.9808	38.2796	40.0638	38.4369	39.397	39.0251	38.6154	39.622	38.4157	39.4121	38.5878	38.5756
38.2104	40.4488	39.7729	38.4777	40.8496	37.5945	39.7362	37.8802	37.9165	38.871	37.09	38.9951	37.3356	37.7835	38.0145	36.8289	38.4913	36.8909	37.8258	37.5706	36.6607	37.794	36.2526	37.6098	36.7897	36.6797	37.3856	35.9846	37.2786	35.9322	36.4301	36.5356	35.6429	37.026	35.4783	36.5391	36.0545	35.5946	36.6939	35.0157	36.799	35.1535	36.1507	35.7613	35.3826	36.3869	35.1937	36.2442	35.3805	35.4003
36.2505	38.611	37.9195	36.5939	39.0145	35.7678	37.9386	36.0862	36.1586	37.1338	35.3517	37.3041	35.6563	36.1059	36.3454	35.1603	36.846	35.2444	36.1746	35.9131	35.022	36.1555	34.5769	35.9535	35.127	35.0247	35.7271	34.3138	35.6188	34.3316	34.8006	34.8908	34.0186	35.3883	33.8906	34.9794	34.4964	34.0771	35.1732	33.46	35.2994	33.6258	34.6443	34.252	33.8389	34.8611	33.6572	34.7226	33.8619	33.8831
35.3117	37.6972	36.9416	35.6103	38.0927	34.7576	36.9761	35.1929	35.1575	36.1228	34.3331	36.2659	34.5892	35.0454	35.328	34.1179	35.8409	34.2379	35.1808	34.9331	34.0253	35.1918	33.6009	34.9087	34.1447	34.0346	34.7369	33.2577	34.6208	33.2801	33.7533	33.828	32.9387	34.3169	32.7901	33.8662	33.3698	32.9259	34.0574	32.337	34.1867	32.5355	33.5261	33.1533	32.7573	33.804	32.5767	33.6549	32.7698	32.7949
52.7805	54.926	54.0324	52.0524	54.6675	51.0117	53.43	51.5041	51.3607	52.4763	50.3334	52.4064	50.5845	51.2535	51.315	49.9124	51.6938	49.8301	50.7946	50.331	49.5866	50.8184	49.0007	50.4137	49.5351	49.3337	50.0424	48.4216	49.7919	48.315	48.7691	48.8736	47.81	49.3134	47.6315	48.7345	48.2413	47.6664	48.8255	46.8221	48.6573	46.8311	47.8803	47.4603	46.989	48.0247	46.6789	47.7298	46.8212	46.7865
48.8982	51.0367	50.1015	48.1886	50.7613	47.1265	49.5248	47.5126	47.5131	48.4957	46.4595	48.4385	46.7269	47.3956	47.483	46.1037	47.8775	45.9969	47.016	46.5645	45.8198	47.0769	45.3336	46.7947	45.8776	45.7174	46.4866	44.9074	46.3038	44.838	45.3214	45.4594	44.4037	45.9812	44.292	45.4728	44.981	44.3962	45.698	43.7599	45.7384	43.9136	44.9963	44.6071	44.1627	45.2592	43.9091	44.9933	44.0729	44.0341
53.0601	55.2211	54.3853	52.4731	55.0516	51.3417	53.7554	51.6668	51.4715	52.5867	50.3314	52.4373	50.5345	51.1752	51.3142	49.9036	51.766	49.935	51.0087	50.8135	49.9435	51.2939	49.543	51.0415	50.1034	49.9137	50.7377	49.0842	50.6613	49.1684	49.7795	49.9726	48.9863	50.5968	49.0154	50.263	49.8353	49.2311	50.5863	48.656	50.7425	48.991	50.195	49.8973	49.4987	50.6432	49.3167	50.4184	49.5308	49.4804
57.2138	60.0167	59.5035	57.6828	60.3688	56.5243	58.5292	55.4634	53.625	52.8029	49.4422	51.0664	48.9128	49.3034	49.4431	47.9364	49.6295	47.5771	48.4972	47.9084	45.6387	46.6812	44.9175	46.7102	46.0914	45.9488	46.6244	44.7658	46.1475	44.5715	44.9822	45.0327	43.937	45.4149	43.6918	44.8385	44.2718	43.6937	44.9353	42.9541	45.0116	43.2195	44.4519	44.1359	43.7791	44.99	43.6972	44.9396	44.12	44.181
35.2235	37.7419	36.8484	35.1516	37.8916	34.2816	36.9749	35.0509	35.0978	36.0962	34.0104	36.067	34.2802	34.8728	35.1093	33.7736	35.6041	33.7763	34.8869	34.4432	33.7602	35.0721	33.2415	34.8193	33.8524	33.7822	34.5638	32.9606	34.5718	33.0724	33.6909	33.8196	32.8013	34.3949	32.6653	33.8894	33.3054	32.8229	34.0397	32.1199	34.1676	32.3119	33.4885	33.065	32.6773	33.8183	32.442	33.6199	32.6503	32.7208
45.9181	48.1348	47.2254	45.5011	48.511	44.8415	47.6278	45.4973	45.2314	46.3796	43.7883	46.0813	44.1387	45.0893	45.3091	43.9038	45.8229	43.7009	44.8206	44.2913	43.5352	44.9224	43.1077	44.6297	43.7546	43.553	44.4543	42.6798	44.4039	42.8521	43.4847	43.6229	42.515	44.1441	42.3282	43.6103	43.0335	42.4666	43.8361	41.7612	43.9381	41.9703	43.1498	42.7418	42.2435	43.4903	42.001	43.2814	42.3174	42.3471
44.7591	47.0536	46.135	44.4213	47.559	43.8138	46.6167	44.5223	44.2003	45.27	42.7952	45.1467	43.202	44.0289	44.36	42.9413	44.8671	42.7015	43.8545	43.3317	42.5557	43.9775	42.1273	43.754	42.7689	42.5944	43.5059	41.7528	43.4619	41.8295	42.5194	42.6433	41.5236	43.1995	41.3371	42.6397	42.0552	41.4455	42.8578	40.771	42.9756	40.9843	42.1888	41.7629	41.2723	42.5179	41.0213	42.3216	41.3274	41.3659
43.6867	46.1124	45.1316	43.4337	46.5746	42.8121	45.6354	43.4619	43.1901	44.4093	41.7959	44.2411	42.1842	43.0218	43.3633	41.9379	43.8713	41.7376	42.8831	42.5245	41.5478	42.9855	41.1133	42.7639	41.7354	41.5715	42.4905	40.7415	42.4631	40.8215	41.5113	41.6361	40.5121	42.1627	40.3373	41.6696	41.0678	40.4698	41.8982	39.7896	42.0066	39.9845	41.2093	40.7632	40.2811	41.5531	40.0389	41.3641	40.3422	40.3744
39.3509	41.8474	40.9503	39.2324	42.442	38.6771	41.611	39.4481	39.1734	40.4281	37.828	40.2954	38.2468	39.0873	39.4561	37.997	39.9685	37.8298	38.9444	38.5673	37.6303	39.0929	37.1832	38.8747	37.8531	37.7064	38.6248	36.81	38.5925	36.965	37.6524	37.7908	36.6822	38.3357	36.4712	37.8042	37.1896	36.6241	37.9842	35.8699	38.0981	36.0565	37.2874	36.8546	36.3519	37.6361	36.101	37.4591	36.4491	36.5233
42.228	44.6596	43.6839	41.9821	45.2265	41.3833	44.3138	42.1767	41.8549	42.9873	40.4769	43.0088	40.9234	41.7703	42.1332	40.6595	42.6646	40.4775	41.6295	41.2776	40.3031	41.7637	39.8089	41.5384	40.5046	40.3254	41.2755	39.3968	41.2319	39.5117	40.2628	40.3693	39.2581	40.9515	39.0366	40.3673	39.7776	39.1866	40.5838	38.4549	40.7488	38.6936	39.9492	39.5275	39.0312	40.331	38.7887	40.1537	39.1507	39.198
52.0316	55.2087	54.0392	52.178	55.598	51.2136	54.3534	51.8812	51.6551	53.0205	50.2401	52.7892	50.6299	51.5204	51.7928	50.0369	52.3651	49.9843	51.2857	50.7182	49.7347	51.3397	49.1171	50.9435	49.8906	49.7124	50.8147	48.7639	50.7587	48.9736	49.6872	49.8409	48.6525	50.4841	48.4813	49.8824	49.3086	48.5906	50.16	47.7638	50.2527	48.0812	49.3653	48.9648	48.3325	49.7562	48.1032	49.5285	48.5022	48.4918
52.7882	56.0481	54.9104	53.078	56.5851	52.1663	55.4041	52.862	52.742	54.0142	51.3278	54.0559	51.8011	52.6016	52.9937	51.2556	53.5848	51.1603	52.5026	52.1179	50.9204	52.5256	50.2994	52.2053	51.0855	50.9014	52.0045	49.9213	51.9461	50.007	50.7542	50.8717	49.5978	51.4331	49.3531	50.726	50.1143	49.346	50.9268	48.4856	50.9711	48.7366	50.0416	49.6151	48.9777	50.4063	48.7003	50.1351	49.1019	49.0762
59.9928	63.1779	61.9925	60.1124	63.7311	59.2739	62.4629	59.934	59.7414	61.0518	58.2439	60.9218	58.7573	59.6191	59.9169	58.105	60.5139	58.1137	59.3657	59.0433	57.8268	59.4791	57.2394	59.0405	58.0114	57.7726	58.9653	56.9229	58.9287	57.0683	57.7987	58.0038	56.7362	58.6328	56.5617	57.9746	57.4332	56.6087	58.2793	55.7583	58.331	56.0864	57.4017	56.9963	56.3354	57.8397	56.1272	57.5714	56.5954	56.5281
65.4473	68.7225	67.5668	65.6292	69.2954	64.7591	68.039	65.4777	65.268	66.6128	63.7531	66.548	64.1763	65.0748	65.3736	63.4575	65.9104	63.4471	64.6851	64.3947	63.0865	64.7857	62.5015	64.4308	63.2784	62.9993	64.2225	62.0778	64.1525	62.1657	62.9477	63.1447	61.836	63.7471	61.6604	63.0445	62.5168	61.6443	63.3536	60.7892	63.3891	61.1123	62.4275	62.0459	61.3306	62.8502	61.1166	62.5478	61.547	61.4352
63.6261	66.9225	65.6458	63.7035	67.3733	62.7547	66.0373	63.4295	63.1761	64.5484	61.6235	64.3917	62.0932	62.9767	63.2677	61.3697	63.8321	61.3534	62.6424	62.1309	61.0214	62.7061	60.3978	62.3333	61.188	60.9321	62.1623	59.9434	62.1057	60.1363	60.9201	61.0864	59.7991	61.7075	59.5937	61.0101	60.4623	59.5964	61.3091	58.7333	61.351	59.0577	60.3827	59.9989	59.276	60.7994	59.0381	60.4879	59.4771	59.3585
58.2734	58.7079	57.62	57.6002	56.922	56.8592	56.2548	56.3553	56.035	55.9932	55.5137	55.718	55.2908	55.3467	55.1922	55.1135	55.0042	55.0013	54.7338	54.9212	54.5975	54.6164	54.427	54.4205	54.3259	54.2082	54.2719	54.0793	54.2483	53.9221	54.0867	53.8357	53.9017	53.721	53.731	53.5362	53.6218	53.4949	53.5208	53.3363	53.3226	53.2795	53.188	53.2286	53.0277	53.1063	52.93	53.0529	52.8965	52.8768
56.2649	56.6161	55.5899	55.5537	54.7876	54.7833	54.2237	54.3314	54.0136	53.9686	53.5153	53.7156	53.278	53.3567	53.1828	53.1206	53.0331	53.0262	52.7588	52.8337	52.6261	52.6384	52.4628	52.4119	52.3348	52.2358	52.2904	52.1215	52.2544	51.9589	52.1127	51.8733	51.9203	51.7364	51.7667	51.5852	51.671	51.5445	51.5784	51.3959	51.3728	51.3275	51.2416	51.2457	51.051	51.152	50.9996	51.0642	50.9375	50.9377
56.3338	56.7055	55.604	55.6589	54.9071	54.9024	54.378	54.4948	54.198	54.3469	53.7539	53.9503	53.5817	53.6495	53.5322	53.5213	53.4017	53.2383	53.1431	53.1977	52.9881	53.0218	52.8722	52.8327	52.7142	52.6209	52.6891	52.4482	52.6736	52.3656	52.5322	52.2879	52.3495	52.1668	52.2055	52.0379	52.1341	51.9895	52.0337	51.8627	51.8232	51.7588	51.6556	51.6886	51.4727	51.5659	51.3717	51.4819	51.3351	51.3226
56.7663	57.1111	56.0465	56.0578	55.3344	55.3891	54.8624	54.9813	54.6649	54.6494	54.2084	54.3997	53.9679	54.0067	53.8694	53.8122	53.6971	53.6626	53.4167	53.4615	53.232	53.2569	53.087	53.0491	52.9269	52.8275	52.8868	52.7094	52.8324	52.5376	52.6874	52.4328	52.4802	52.3079	52.3378	52.168	52.2508	52.1411	52.1541	51.9677	51.9135	51.8753	51.7526	51.7871	51.5879	51.678	51.5091	51.5999	51.4361	51.4445
56.6876	57.0288	55.9396	55.9047	55.2428	55.3027	54.7426	54.8785	54.5799	54.5474	54.0752	54.2552	53.8471	53.8914	53.7842	53.7077	53.618	53.5693	53.3139	53.3988	53.1378	53.1678	52.9941	52.9258	52.8702	52.7627	52.8268	52.6598	52.777	52.4954	52.6318	52.4115	52.4561	52.3034	52.3161	52.1615	52.262	52.1901	52.1906	52.0206	51.9702	51.9395	51.8147	51.8522	51.6394	51.7383	51.5502	51.655	51.4768	51.4842
46.3135	46.1074	45.3768	44.4942	44.1716	43.6651	43.6744	43.6676	43.7209	43.7255	43.2106	43.1295	42.6768	42.4081	42.3426	42.0922	42.2135	42.1349	42.0743	42.2193	41.9421	42.0201	41.6448	41.6103	41.3396	41.353	41.2566	41.2946	41.3222	41.2586	41.2545	41.1639	41.0224	40.8901	40.7462	40.6429	40.6086	40.5783	40.592	40.5056	40.4821	40.4451	40.3374	40.317	40.0672	40.128	39.9226	40.0194	39.874	39.9094
44.2491	43.9633	43.2802	42.399	42.1333	41.6183	41.7102	41.7247	41.8185	41.7754	41.32	41.1848	40.7969	40.5514	40.4801	40.2145	40.3511	40.1479	40.2228	40.2932	40.1013	40.1893	39.8792	39.8131	39.5272	39.5341	39.4419	39.4851	39.5377	39.4377	39.4569	39.3733	39.2252	39.1129	38.9345	38.8671	38.8243	38.7822	38.8179	38.732	38.716	38.6716	38.5761	38.5546	38.2947	38.3861	38.157	38.2623	38.1079	38.1766
42.8433	42.6537	41.9656	41.1008	40.8571	40.3217	40.4198	40.4108	40.5505	40.3246	40.0298	39.9146	39.539	39.3029	39.2402	38.9773	39.1149	38.87	38.9706	39.0134	38.8401	38.9462	38.5621	38.525	38.2298	38.2856	38.1859	38.2346	38.262	38.1901	38.188	38.1207	37.9644	37.8836	37.6727	37.5989	37.5604	37.5204	37.5658	37.4463	37.461	37.4159	37.3117	37.3042	37.0338	37.1066	36.9044	36.9958	36.8759	36.9107
42.1171	41.8937	41.2734	40.4521	40.192	39.6665	39.8158	39.7843	39.8928	39.8806	39.4217	39.3743	38.9296	38.678	38.6456	38.3855	38.525	38.4744	38.4113	38.5511	38.2984	38.3832	38.0448	38.0252	37.6944	37.7245	37.6109	37.6197	37.7371	37.6406	37.6483	37.5693	37.4181	37.3183	37.1237	37.0616	37.0128	36.9725	37.0123	36.9074	36.9141	36.8656	36.7733	36.764	36.5038	36.5574	36.3455	36.4703	36.33	36.3757
41.4126	41.245	40.5747	39.7281	39.4722	38.9609	39.0702	39.0879	39.1969	39.0186	38.7178	38.6666	38.2314	38.0187	37.9492	37.6598	37.8192	37.7471	37.7081	37.8501	37.5774	37.6687	37.2813	37.3217	37.0019	37.0169	36.9083	36.9649	37.036	36.9408	36.9513	36.8849	36.7298	36.6162	36.4388	36.3652	36.3235	36.2859	36.318	36.2173	36.2137	36.1788	36.0595	36.0719	35.7973	35.8873	35.6703	35.7587	35.627	35.672
54.4269	54.6432	53.3736	53.0928	52.4192	52.2596	52.0073	52.0309	51.99	51.8519	51.5386	51.5462	51.2047	51.0473	50.9595	50.6575	50.6996	50.3971	50.4752	50.5635	50.3552	50.488	50.199	50.227	49.9332	49.9039	49.8767	49.7811	49.9059	49.6533	49.7881	49.5994	49.5619	49.4176	49.336	49.2085	49.2223	49.114	49.1369	49.0241	48.9732	48.9614	48.8528	48.879	48.6002	48.7315	48.518	48.6552	48.5092	48.549
52.9579	53.1465	51.9343	51.5966	50.9453	50.6583	50.4561	50.4868	50.4706	50.4875	50.0997	50.061	49.7859	49.5569	49.5322	49.201	49.2068	49.0665	48.9755	49.0848	48.8986	49.087	48.7862	48.8285	48.5221	48.4855	48.4192	48.2635	48.4383	48.2119	48.296	48.1535	48.1246	47.9965	47.9091	47.8015	47.8009	47.6952	47.6981	47.5627	47.5405	47.5326	47.4102	47.4917	47.2041	47.3234	47.0976	47.2441	47.0969	47.1235
52.1658	52.2979	51.0584	50.7089	50.1023	49.7658	49.5934	49.6192	49.5868	49.4638	49.2385	49.2511	48.929	48.7244	48.6477	48.306	48.3344	48.1675	48.0784	48.2973	47.9924	48.2024	47.9011	47.9513	47.6168	47.5967	47.5336	47.3703	47.5412	47.3033	47.4038	47.2723	47.2454	47.1233	47.0154	46.9157	46.9094	46.79	46.7977	46.6516	46.6357	46.6172	46.4944	46.5601	46.281	46.4246	46.1998	46.3249	46.1927	46.1981
53.2323	53.5151	52.2807	51.8728	51.2665	50.9612	50.7278	50.8069	50.7805	50.829	50.4107	50.4026	50.072	49.852	49.7861	49.4509	49.474	49.1344	49.2264	49.32	49.1344	49.3128	49.0558	49.0829	48.7607	48.7099	48.6553	48.4797	48.6556	48.4066	48.5257	48.3818	48.3646	48.2351	48.1283	48.0345	48.017	47.8998	47.892	47.7599	47.7214	47.6981	47.5703	47.6379	47.3553	47.4873	47.2686	47.3907	47.2422	47.2644
52.2435	52.5605	51.272	50.8865	50.2403	49.9279	49.7438	49.7429	49.8028	49.6453	49.3951	49.4512	49.0721	48.8835	48.8017	48.4472	48.472	48.1447	48.2322	48.4094	48.1558	48.3514	48.0245	48.1046	47.7824	47.7505	47.6652	47.5708	47.68	47.43	47.5512	47.3925	47.3717	47.2497	47.1709	47.0668	47.0362	46.9218	46.9302	46.7944	46.7524	46.7297	46.6145	46.6617	46.4041	46.5363	46.299	46.4486	46.2773	46.3149
50.5157	49.9362	49.4101	48.6845	49.0344	48.21	48.5185	47.8921	48.051	47.8029	47.666	47.6479	47.4886	47.2484	47.1417	46.6897	46.7552	46.3864	46.5626	46.6306	46.383	46.5359	46.081	46.2205	45.8162	46.019	45.7684	45.8687	45.775	45.6927	45.6031	45.5949	45.3954	45.4531	45.2183	45.2335	45.1219	45.0354	45.0236	44.8362	44.8569	44.7207	44.7239	44.6089	44.4509	44.4393	44.3454	44.3702	44.2948	44.2328
51.7539	51.0768	50.8209	50.2171	50.8121	49.8361	50.0549	49.2429	49.4349	49.1728	49.1348	49.2346	49.0664	48.77	48.6939	48.2092	48.3797	48.1793	48.2609	48.3405	47.9961	48.1131	47.6862	47.9574	47.5392	47.7724	47.4951	47.5781	47.4592	47.4141	47.2977	47.3888	47.1901	47.2547	47.0087	47.045	46.8957	46.821	46.8338	46.6855	46.7636	46.6193	46.6564	46.5618	46.4202	46.3982	46.345	46.3884	46.336	46.2383
51.241	50.5198	50.3977	49.781	50.4689	49.5469	49.7459	48.8916	49.0675	48.8267	48.8293	48.861	48.7493	48.4072	48.3861	47.8974	48.0513	47.701	47.9012	47.8975	47.6204	47.7527	47.305	47.5362	47.1588	47.3933	47.0817	47.1774	47.0197	46.9961	46.8684	46.9528	46.7431	46.8648	46.5886	46.6202	46.4697	46.3889	46.3986	46.2383	46.312	46.1871	46.2181	46.1029	45.9487	45.9518	45.9056	45.9438	45.9155	45.8506
49.2776	48.4937	48.4438	47.8508	48.5833	47.5588	47.7763	46.9141	47.0741	46.8372	46.8079	46.8666	46.7626	46.4233	46.3643	45.9328	46.0815	45.7302	45.9445	45.9528	45.6851	45.8265	45.3822	45.6005	45.229	45.487	45.181	45.2618	45.1013	45.0614	44.9366	45.0311	44.8307	44.9625	44.6619	44.7141	44.5573	44.498	44.4997	44.3575	44.4347	44.2899	44.3386	44.1636	44.04	43.9902	43.972	43.9817	43.9532	43.8474
49.1429	48.4418	48.4725	47.8756	48.6189	47.5561	47.787	46.8602	47.003	46.7663	46.7839	46.9108	46.7771	46.426	46.3663	45.8755	46.0783	45.9048	45.9944	46.0668	45.7311	45.8426	45.3847	45.6197	45.2677	45.527	45.2024	45.245	45.1345	45.0771	44.9175	45.027	44.8031	44.9634	44.6612	44.7162	44.5499	44.472	44.498	44.3458	44.4121	44.2538	44.2923	44.1433	43.9848	43.9231	43.8903	43.8898	43.8295	43.7395
46.7962	46.8021	46.3771	45.88	45.8272	45.2331	45.0224	44.7718	44.5659	44.6883	44.1686	44.4298	44.0543	43.9301	43.9137	43.5738	43.7237	43.3148	43.3657	43.3243	43.1178	43.2898	42.995	43.1494	42.9024	42.9635	42.9089	42.7537	42.8801	42.6182	42.6637	42.5756	42.4479	42.4768	42.2773	42.3005	42.2393	42.1726	42.201	42.007	42.0471	41.9883	41.8902	41.9397	41.6487	41.8229	41.5501	41.724	41.5786	41.6168
47.1833	47.2516	46.8029	46.287	46.249	45.6661	45.5179	45.3197	45.1422	45.0777	44.7787	45.0693	44.6727	44.6329	44.6014	44.243	44.4474	44.0021	44.0936	44.0571	43.8613	44.0529	43.7803	43.8845	43.6655	43.7509	43.6947	43.6288	43.674	43.4468	43.4753	43.3931	43.2594	43.2857	43.0902	43.1117	43.0459	42.9959	43.0166	42.8377	42.8697	42.7963	42.7	42.7302	42.4612	42.6152	42.3822	42.533	42.3889	42.4374
54.1504	54.3183	53.8722	53.4379	53.4568	53.0148	52.8803	52.7249	52.5856	52.7529	52.2622	52.5891	52.2164	52.1367	52.1858	51.8744	52.0575	51.7642	51.7469	51.8041	51.5533	51.7341	51.4462	51.6359	51.378	51.4697	51.4279	51.2816	51.4396	51.1624	51.2469	51.1598	51.0737	51.0713	50.8897	50.9339	50.8749	50.8293	50.8627	50.6797	50.7361	50.6665	50.5824	50.6256	50.34	50.5219	50.2733	50.4406	50.3008	50.3476
55.3491	55.5094	55.064	54.6328	54.6277	54.1574	54.1119	53.9756	53.8608	53.9106	53.5224	53.8788	53.5118	53.4388	53.4935	53.1692	53.3858	53.1307	53.061	53.1339	52.8597	53.0729	52.7888	52.9509	52.7192	52.8241	52.7941	52.6206	52.801	52.5377	52.6308	52.5532	52.4555	52.4836	52.3188	52.3426	52.2921	52.2385	52.2603	52.1066	52.1385	52.0559	51.9714	52.0161	51.7345	51.8976	51.6315	51.8292	51.6678	51.7213
55.0573	55.2118	54.8387	54.4166	54.4056	53.9423	53.8757	53.7176	53.5758	53.7255	53.2137	53.5701	53.1827	53.0973	53.1422	52.8381	53.0119	52.7465	52.6792	52.7863	52.4976	52.7078	52.4381	52.6091	52.3872	52.495	52.4568	52.3129	52.4771	52.2199	52.3042	52.2021	52.1048	52.1427	51.9748	51.9888	51.9453	51.8939	51.9235	51.7649	51.7856	51.6942	51.6056	51.636	51.3656	51.4994	51.249	51.4329	51.2866	51.3238
55.884	56.6401	55.1709	55.3006	54.7851	54.5054	54.1691	54.1512	53.8765	53.8907	53.3717	53.695	53.1918	53.152	53.1074	52.7965	52.843	52.4342	52.5179	52.6728	52.3048	52.5515	52.1759	52.338	52.0207	51.9762	52.0469	51.7719	52.0847	51.6627	51.8875	51.6146	51.6677	51.4459	51.4215	51.2736	51.3254	51.1609	51.2376	50.9994	50.9965	50.9381	50.7935	50.8883	50.5075	50.7293	50.4028	50.6543	50.4506	50.4761
54.0416	54.684	53.3238	53.4254	52.8643	52.5585	52.2781	52.286	51.9536	51.9646	51.4794	51.7529	51.2982	51.2624	51.2445	50.9216	50.9698	50.5983	50.6428	50.6874	50.4086	50.6791	50.282	50.4459	50.1499	50.1193	50.1737	49.9183	50.2003	49.762	50.0024	49.7279	49.7984	49.5986	49.5625	49.4286	49.4602	49.3121	49.3691	49.1474	49.1278	49.0638	48.9034	48.9824	48.6512	48.8601	48.5236	48.7794	48.5742	48.6009
53.7368	54.4104	53.0854	53.1285	52.6282	52.3461	52.0013	51.987	51.703	51.6637	51.1809	51.4817	51.0291	50.9983	50.9488	50.6229	50.7028	50.4745	50.3828	50.525	50.1595	50.4104	50.0504	50.1997	49.8572	49.8313	49.896	49.6172	49.9181	49.4922	49.7062	49.4429	49.4946	49.2906	49.2465	49.1229	49.1715	49.0214	49.0726	48.8601	48.8572	48.7988	48.6591	48.7408	48.3979	48.601	48.272	48.5164	48.3231	48.3576
53.6536	54.3316	53.0333	53.0371	52.5015	52.2345	51.9552	51.9348	51.6188	51.6012	51.1159	51.3961	50.9679	50.9078	50.8776	50.5664	50.6289	50.2318	50.2997	50.441	50.0796	50.3243	49.9141	50.0677	49.7816	49.7652	49.8142	49.5264	49.8313	49.379	49.6269	49.3362	49.3848	49.2043	49.1675	49.0428	49.0803	48.9292	49.0042	48.7827	48.7814	48.717	48.5677	48.6441	48.3016	48.5125	48.1722	48.4188	48.2279	48.2619
53.0518	53.746	52.3839	52.4864	51.9745	51.6369	51.3526	51.2837	51.0328	51.1704	50.5007	50.8453	50.3458	50.3168	50.2746	49.9903	50.0321	49.7855	49.6989	49.8089	49.4729	49.7199	49.3161	49.489	49.1791	49.1571	49.2198	48.9997	49.2332	48.7975	49.0341	48.7593	48.8218	48.6007	48.5735	48.457	48.493	48.3609	48.4178	48.2011	48.1892	48.11	47.9891	48.0595	47.7147	47.9275	47.5956	47.8378	47.648	47.6775
56.4846	56.3108	55.4616	54.9657	55.2596	54.454	54.7812	54.2409	54.1388	53.9077	53.3189	53.5755	53.3346	53.3287	53.4455	53.0246	53.1545	52.6913	52.6705	52.7277	52.4809	52.7741	52.3393	52.5989	52.0817	52.1698	51.9976	51.8712	52.0667	51.8351	51.8969	51.783	51.6467	51.6555	51.4064	51.4483	51.3505	51.2691	51.3142	51.1219	51.1603	51.0566	51.0201	51.0372	50.7727	50.9213	50.6806	50.8158	50.6418	50.5832
56.6804	56.6201	55.9182	55.4765	55.7737	54.9785	55.2711	54.7529	54.6949	54.3742	53.9746	54.2551	54.0046	54.0661	54.1722	53.7632	53.9099	53.4213	53.4594	53.4937	53.2693	53.5552	53.1143	53.3738	52.8943	53.0129	52.8277	52.7271	52.9213	52.6818	52.7779	52.6828	52.5163	52.5284	52.3095	52.3626	52.257	52.1917	52.23	52.0476	52.0826	51.9659	51.9535	51.9765	51.7109	51.8605	51.6259	51.7478	51.5993	51.5503
61.8795	61.8455	61.1959	60.7534	61.0877	60.3606	60.6102	60.1209	60.0564	59.764	59.4022	59.7318	59.528	59.6281	59.7966	59.4073	59.5982	58.9835	59.1492	59.143	59.0196	59.3141	58.9043	59.1571	58.6523	58.7589	58.6053	58.4551	58.7003	58.4522	58.5409	58.4494	58.2835	58.3097	58.0996	58.1588	58.0628	57.998	58.0096	57.8221	57.9076	57.8354	57.8065	57.8955	57.6495	57.8472	57.6086	57.7579	57.5952	57.5292
63.1801	63.2249	62.5973	62.2277	62.504	61.7867	62.0374	61.5948	61.511	61.252	60.8698	61.2019	60.9714	61.0263	61.1955	60.7764	60.9768	60.4876	60.538	60.6108	60.3767	60.6794	60.2124	60.528	60.0515	60.1491	60.0205	59.8822	60.1498	59.9208	60.0422	59.9667	59.8574	59.8811	59.6995	59.7844	59.7142	59.6591	59.7051	59.5138	59.6095	59.5172	59.5009	59.5449	59.2828	59.4446	59.2075	59.314	59.1358	59.0742
60.3115	60.3464	59.6663	59.2596	59.5884	58.7474	59.002	58.546	58.4305	58.3113	57.747	58.064	57.801	57.8355	57.956	57.5411	57.728	57.2771	57.2652	57.3093	57.0344	57.3394	56.9093	57.1519	56.7117	56.8083	56.6618	56.5172	56.743	56.4994	56.588	56.4983	56.3261	56.3753	56.1345	56.1902	56.0888	55.9931	56.0442	55.8364	55.8693	55.7631	55.725	55.7606	55.4872	55.6402	55.3711	55.5142	55.3801	55.3341
58.493	58.5661	57.9994	57.104	57.2049	56.0034	56.4053	55.9421	56.159	56.1104	55.6051	55.798	55.4029	55.2747	55.3348	54.803	54.975	54.2881	54.4443	54.3919	54.1311	54.4791	54.0446	54.403	53.8758	54.0752	53.8454	53.7871	53.8373	53.6259	53.644	53.6261	53.4431	53.5731	53.282	53.3844	53.2344	53.087	53.111	52.8122	52.9033	52.7286	52.7882	52.7562	52.5833	52.6707	52.4697	52.6063	52.4676	52.4237
56.0746	56.1137	55.5298	54.6192	54.7496	53.5996	53.9641	53.4916	53.7321	53.4881	53.1639	53.369	52.9344	52.8298	52.8858	52.2988	52.4843	51.811	51.9673	51.9143	51.6324	52.0039	51.5506	51.8675	51.3646	51.5433	51.3113	51.1701	51.3081	51.0749	51.081	51.068	50.9117	51.0188	50.7119	50.8134	50.6563	50.5003	50.5229	50.2327	50.336	50.141	50.1984	50.163	49.991	50.0826	49.9075	50.0005	49.9054	49.8377
59.1677	59.0589	58.4807	57.5148	57.6288	56.4083	56.8866	56.4411	56.6738	56.4666	56.1159	56.3026	55.897	55.7673	55.856	55.2753	55.4902	54.8232	54.9512	54.939	54.6705	55.0497	54.5643	54.9609	54.4458	54.6275	54.4293	54.3479	54.4226	54.203	54.1988	54.1866	54.0269	54.1393	53.8151	53.9325	53.775	53.6187	53.6396	53.3509	53.4359	53.2559	53.3022	53.305	53.0992	53.1854	52.9987	53.1224	53.0089	52.9341
57.7403	57.6222	57.0113	56.0625	56.175	55.0205	55.4794	55.0244	55.2439	55.1789	54.6557	54.8608	54.4391	54.3048	54.4031	53.8046	54.0244	53.5139	53.5132	53.558	53.2137	53.5974	53.1203	53.4778	52.9767	53.1674	52.944	52.8094	52.9409	52.6878	52.7175	52.7018	52.5094	52.6439	52.3372	52.4466	52.307	52.1364	52.1696	51.8761	51.9604	51.7687	51.8137	51.7858	51.6293	51.72	51.5288	51.6539	51.5228	51.4719
59.6847	59.6536	59.0227	58.0797	58.2608	57.105	57.5806	57.1737	57.4159	57.1906	56.8023	57.0234	56.5893	56.4954	56.5694	55.9889	56.2371	55.5537	55.7375	55.8141	55.4808	55.8454	55.3801	55.7642	55.2675	55.4749	55.2757	55.1949	55.2828	55.0496	55.0907	55.0631	54.8927	55.0154	54.7029	54.824	54.6813	54.5293	54.5584	54.2531	54.3684	54.1709	54.2059	54.1948	54.0154	54.1277	53.9333	54.0656	53.9511	53.9058
59.869	59.768	58.7181	58.2461	58.5872	57.8723	58.3739	57.9233	57.8076	57.5195	56.6738	56.926	56.6251	56.7538	57.027	56.4712	56.7177	55.8402	55.9353	55.8197	55.6459	56.0621	55.6946	56.0669	55.5619	55.6451	55.434	55.2817	55.477	55.2165	55.3486	55.3063	55.1138	55.1697	54.8052	54.9217	54.7903	54.6932	54.7629	54.5142	54.5676	54.3719	54.3528	54.3207	54.074	54.2574	54.0352	54.2188	54.0919	54.0405
55.5028	55.3228	54.4831	53.9024	54.2713	53.5598	54.0524	53.5985	53.5243	53.0582	52.4181	52.7239	52.422	52.5534	52.8433	52.3186	52.5423	51.691	51.7862	51.6643	51.5404	51.9699	51.5877	51.9807	51.476	51.5707	51.3415	51.155	51.3901	51.1341	51.2761	51.2384	51.0376	51.1196	50.7651	50.883	50.7388	50.6769	50.7506	50.4922	50.5561	50.3446	50.3645	50.3093	50.0681	50.2551	50.0663	50.2177	50.0914	50.0568
54.3867	54.1934	53.3258	52.7216	53.1759	52.3987	52.961	52.488	52.3804	52.1356	51.3655	51.6367	51.3691	51.5014	51.7976	51.276	51.4937	50.8022	50.7482	50.6034	50.5001	50.9238	50.5613	50.9639	50.4264	50.5049	50.2814	50.0874	50.3293	50.0971	50.2233	50.1949	49.9832	50.102	49.7095	49.831	49.7016	49.6322	49.7079	49.4679	49.5236	49.3288	49.3382	49.2772	49.0679	49.2272	49.046	49.203	49.0962	49.0171
53.9951	53.8694	52.9566	52.4147	52.8675	52.1392	52.6713	52.2174	52.1277	51.7087	51.1052	51.4173	51.1089	51.3012	51.5706	50.9982	51.2699	50.3994	50.5261	50.3821	50.246	50.7075	50.3405	50.7124	50.207	50.2783	50.062	49.9266	50.0894	49.8437	49.9903	49.9726	49.7789	49.8815	49.473	49.6194	49.4672	49.4048	49.4789	49.2237	49.3062	49.0852	49.1071	49.0411	48.8173	48.9994	48.7895	48.9678	48.8368	48.7947
53.8072	53.7745	52.8603	52.2692	52.7468	51.9237	52.4961	51.9719	51.9401	51.4848	50.8911	51.1743	50.8775	51.0801	51.3346	50.7562	51.0438	50.1366	50.2755	50.1421	50.0112	50.4552	50.0549	50.4914	49.9283	50.0114	49.8037	49.5708	49.836	49.5852	49.7145	49.6878	49.5111	49.5882	49.208	49.3384	49.1933	49.1197	49.2024	48.9567	49.0453	48.8245	48.8345	48.7936	48.5717	48.7504	48.5257	48.696	48.569	48.5217
54.7006	54.3211	54.1282	53.0652	53.8269	52.4747	53.2066	52.3711	52.5599	52.1409	51.5506	51.8476	51.3626	51.5026	51.6281	51.107	51.3986	50.5728	50.7923	50.6281	50.4601	50.7852	50.2746	50.7363	50.1327	50.3641	50.1024	50.0619	50.1211	49.9384	49.9011	49.9095	49.5998	49.7961	49.3602	49.5674	49.4182	49.3257	49.4512	49.1124	49.3029	49.0048	49.1271	48.9872	48.8666	48.9661	48.7767	48.8966	48.7627	48.6691
53.4087	53.0305	52.7961	51.7579	52.4492	51.0694	51.8771	51.0683	51.1977	50.9427	50.1691	50.4886	50.0009	50.1078	50.2418	49.6779	49.9988	49.3236	49.3871	49.3088	49.025	49.3775	48.8562	49.2728	48.6873	48.9133	48.6365	48.5278	48.6649	48.4411	48.4066	48.4143	48.0709	48.3014	47.8738	48.0618	47.9037	47.797	47.9221	47.5939	47.7716	47.4518	47.5743	47.4209	47.3112	47.4042	47.2111	47.3421	47.2037	47.1065
58.5885	58.2585	58.1013	57.0614	57.8139	56.4474	57.2136	56.4413	56.6288	56.3687	55.6206	55.936	55.466	55.5536	55.76	55.179	55.5083	54.8281	54.9205	54.8294	54.5745	54.9161	54.4022	54.8746	54.2831	54.4857	54.2402	54.1425	54.3131	54.0801	54.0524	54.061	53.7355	53.9213	53.5325	53.7283	53.5809	53.4781	53.5985	53.2651	53.5164	53.2012	53.3237	53.1796	53.0532	53.184	52.973	53.109	52.9616	52.8771
60.1684	59.8854	59.7679	58.6925	59.3933	58.134	58.8692	58.1442	58.3133	58.0816	57.2936	57.6111	57.1648	57.2411	57.4534	56.8838	57.2121	56.3535	56.5951	56.5295	56.2655	56.6229	56.0872	56.5233	55.9649	56.1777	55.9291	55.9036	55.9954	55.7867	55.7506	55.7531	55.4122	55.6265	55.2288	55.4151	55.2638	55.17	55.3014	54.9339	55.1487	54.835	54.9604	54.8562	54.6999	54.8172	54.6214	54.7275	54.6246	54.5213
59.8026	59.4999	59.1523	58.2313	58.8989	57.595	58.3882	57.6313	57.7733	57.5073	56.7441	57.0954	56.5973	56.7047	56.9139	56.3241	56.6659	55.9786	56.0703	55.8985	55.7042	56.0561	55.5785	55.9931	55.4217	55.6226	55.3874	55.2571	55.4341	55.2151	55.1779	55.1808	54.8663	55.0486	54.6313	54.828	54.6871	54.5767	54.698	54.3679	54.5495	54.2347	54.3532	54.2283	54.0861	54.2023	54.0031	54.127	53.9951	53.9051
51.5043	51.8473	51.7334	50.082	52.0169	49.0519	50.5998	48.9069	49.081	49.4406	48.0023	49.0833	48.3063	48.393	48.6749	47.4579	48.9464	47.3457	48.1704	47.8582	47.2701	48.1373	46.6017	47.7656	46.9005	47.079	47.2596	46.3048	47.1316	46.2757	46.6699	46.6378	45.9843	46.8526	45.901	46.5308	46.1771	45.8468	46.4931	45.3012	46.44	45.2302	45.7775	45.4871	45.2484	45.772	45.0412	45.5639	45.1812	44.9552
52.5048	52.8142	52.8269	51.2109	53.2053	50.2075	51.7658	49.9585	50.1285	50.48	49.0541	50.0707	49.3362	49.4466	49.7157	48.5317	50.0043	48.3868	49.201	48.9376	48.3128	49.1719	47.6789	48.8718	47.8888	48.0585	48.2274	47.275	48.0789	47.1354	47.5236	47.4809	46.8096	47.7049	46.7071	47.3358	46.9826	46.636	47.3019	46.11	47.2746	46.0787	46.6303	46.3671	46.1134	46.6037	45.8915	46.4005	46.0118	45.7715
52.6308	53.0943	53.0571	51.4939	53.5065	50.4332	52.0157	50.1148	50.3292	50.6419	49.1936	50.3108	49.4535	49.5895	49.8432	48.6109	50.0991	48.4626	49.3217	49.0461	48.431	49.2988	47.7922	48.9225	48.0097	48.187	48.3659	47.3456	48.1743	47.2686	47.6451	47.5877	46.9129	47.8103	46.7989	47.4471	47.0956	46.7792	47.4478	46.2691	47.435	46.2364	46.813	46.5376	46.2853	46.7904	46.0523	46.5733	46.1831	45.9362
52.7159	53.1879	53.264	51.6512	53.661	50.5904	52.1639	50.3773	50.4331	50.7509	49.3021	50.404	49.5499	49.6739	49.9099	48.6702	50.1656	48.5526	49.4195	49.1388	48.5197	49.4265	47.9137	49.1463	48.2006	48.3352	48.4903	47.4979	48.2902	47.3722	47.7513	47.6847	46.9906	47.8699	46.8768	47.5378	47.1697	46.8594	47.5524	46.363	47.5298	46.3486	46.9199	46.6561	46.3945	46.931	46.2026	46.7048	46.295	46.0624
52.5799	53.0892	53.1718	51.5529	53.6073	50.5318	52.069	50.1868	50.305	50.5381	49.1032	50.2528	49.397	49.5101	49.7708	48.5123	50.0448	48.4528	49.3113	49.0312	48.4444	49.374	47.8681	49.1477	48.1477	48.3403	48.5088	47.4992	48.3162	47.3801	47.7387	47.6584	46.9912	47.8532	46.8175	47.4775	47.1086	46.8047	47.4792	46.2743	47.4884	46.2924	46.8814	46.6233	46.3516	46.8847	46.1652	46.6703	46.2638	46.019
52.6608	53.3202	53.5019	51.9479	54.2192	51.1853	52.7957	50.9691	51.1279	51.3921	49.9959	51.1992	50.3332	50.4862	50.791	49.5697	51.1565	49.6185	50.5164	50.252	49.7111	50.664	49.2464	50.5186	49.607	49.7772	49.9863	48.9417	49.7945	48.8534	49.2238	49.1801	48.4875	49.3961	48.3588	49.0162	48.695	48.3671	49.1203	47.9321	49.1642	47.9778	48.5844	48.3507	48.078	48.6235	47.8982	48.4127	48.0179	47.7612
44.886	45.6679	45.9312	44.4436	46.692	43.7202	45.38	43.6193	43.7196	44.0639	42.6008	43.8156	42.9669	43.1144	43.4022	42.1881	43.7763	42.225	43.1858	42.9526	42.3932	43.3835	41.942	43.1704	42.3326	42.5372	42.717	41.7585	42.527	41.5725	41.9703	41.8974	41.2233	42.1078	41.0625	41.7556	41.4031	41.1153	41.8496	40.6742	41.9326	40.7695	41.3847	41.1675	40.8965	41.4357	40.6984	41.2212	40.8126	40.6027
49.4263	50.2307	50.493	49.0333	51.2806	48.2741	49.9461	48.1075	48.258	48.5412	47.0982	48.2619	47.4696	47.5939	47.8724	46.646	48.1923	46.5834	47.5221	47.2619	46.6972	47.6922	46.2439	47.479	46.7081	46.8899	47.0888	46.1122	46.9233	46.0124	46.4156	46.398	45.7445	46.613	45.6374	46.3373	46.0134	45.7117	46.4829	45.275	46.5137	45.2849	45.9051	45.6254	45.3467	45.8714	45.1018	45.6232	45.1986	44.9772
56.5338	57.119	57.3878	55.6971	57.9829	54.8474	56.494	54.578	54.6803	54.9649	53.4963	54.6472	53.8623	53.9966	54.3106	53.0355	54.6874	53.0751	54.0529	53.7858	53.2312	54.2515	52.7415	54.1012	53.1864	53.322	53.503	52.4119	53.2626	52.2799	52.6539	52.5961	51.8852	52.7922	51.7134	52.4267	52.0788	51.7706	52.5354	51.3237	52.5771	51.3627	51.9663	51.7158	51.4176	51.9507	51.2	51.6861	51.2848	51.0164
55.1953	55.8025	56.0105	54.373	56.6264	53.5013	55.1214	53.2158	53.2798	53.6521	52.0977	53.3358	52.4376	52.5569	52.87	51.6061	53.2339	51.6544	52.5966	52.3076	51.7675	52.7787	51.2907	52.6269	51.6954	51.8607	52.0441	50.9705	51.8399	50.8228	51.1966	51.1302	50.4191	51.2938	50.2496	50.948	50.6098	50.2923	51.0542	49.8391	51.1217	49.904	50.5275	50.2804	49.9788	50.5107	49.7522	50.2615	49.8375	49.579
58.3024	58.6674	58.8011	56.6496	59.3836	55.7466	58.0508	55.8702	56.4234	56.3903	55.0002	55.965	55.2188	55.2972	55.8929	54.5473	56.2839	54.4129	55.3851	54.9467	54.3527	55.4707	53.9769	55.4514	54.45	54.7379	54.7675	53.875	54.5635	53.7998	54.0313	54.2124	53.3678	54.4757	53.2129	54.035	53.6103	53.2979	54.087	52.8984	54.2196	52.9198	53.6233	53.2406	53.0138	53.458	52.8226	53.2279	52.9432	52.6313
56.2931	56.652	56.8685	54.7235	57.482	53.8818	56.1763	54.0533	54.5741	54.579	53.2023	54.1565	53.4245	53.5105	54.0775	52.6949	54.424	52.5991	53.4826	52.9945	52.4102	53.5281	51.9599	53.4829	52.4863	52.7552	52.7536	51.8224	52.5392	51.7546	51.9912	52.1399	51.3155	52.3993	51.1118	51.9126	51.4664	51.1424	51.9294	50.7107	52.0349	50.7352	51.4351	51.0633	50.8136	51.2738	50.6547	51.059	50.7731	50.4782
53.8861	54.2639	54.5946	52.4166	55.2276	51.6868	54.0298	51.9196	52.4882	52.619	51.2036	52.1799	51.4287	51.5513	52.1293	50.7519	52.5048	50.6208	51.5611	51.0948	50.5039	51.6064	50.0453	51.4803	50.565	50.8285	50.8154	49.8945	50.5863	49.7989	50.0493	50.1877	49.3934	50.4137	49.2085	50.0159	49.5714	49.2804	50.0644	48.857	50.2037	48.8893	49.6211	49.2274	48.9973	49.4701	48.8183	49.224	48.9162	48.6286
53.2523	53.6403	53.8978	51.7818	54.6205	50.9894	53.3767	51.3136	51.8058	51.9138	50.4906	51.5441	50.6738	50.7675	51.3414	49.9554	51.6814	49.8426	50.7288	50.2121	49.6592	50.7989	49.2589	50.6695	49.7144	50.0114	50.016	49.0751	49.7768	48.9729	49.2334	49.3734	48.5151	49.5823	48.3143	49.125	48.6493	48.3347	49.1198	47.8987	49.1845	47.8634	48.6001	48.2135	47.9615	48.4108	47.775	48.1922	47.8907	47.6157
54.6133	54.9991	55.2603	53.1295	55.9819	52.3877	54.7339	52.6733	53.2	53.3279	51.87	52.8294	52.0753	52.1432	52.7131	51.3148	52.9918	51.0518	51.9894	51.5196	50.8752	51.9845	50.4521	51.852	50.8934	51.1773	51.1876	50.2282	50.98	50.2036	50.4425	50.5936	49.7524	50.8285	49.5743	50.3937	49.9367	49.6313	50.4091	49.2005	50.4874	49.1611	49.8837	49.4605	49.2209	49.6799	49.0189	49.4259	49.102	48.7989
50.8003	51.5616	51.5382	49.8918	52.1397	48.9014	50.7475	48.7812	49.1443	49.5047	47.8657	49.1796	48.1445	48.3747	48.7329	47.3915	49.0242	47.2633	48.1348	47.6365	47.0784	48.0528	46.5723	47.8523	47.03	47.196	47.4002	46.2595	47.1815	46.146	46.596	46.5763	45.8485	46.8593	45.7097	46.4965	46.032	45.6988	46.4359	45.1787	46.4524	45.1388	45.8531	45.5402	45.2198	45.7597	44.989	45.5096	45.08	44.8768
48.5632	49.3492	49.2221	47.6123	49.922	46.621	48.5224	46.6456	46.916	47.2731	45.6086	46.9073	45.863	46.087	46.4434	45.0958	46.7362	44.8966	45.8678	45.3818	44.7896	45.7632	44.306	45.6668	44.7623	44.9042	45.0933	43.9667	44.8689	43.8514	44.2571	44.2549	43.5283	44.5283	43.3659	44.1296	43.6464	43.3229	44.0747	42.8313	44.1382	42.8351	43.5658	43.2372	42.9361	43.4918	42.6719	43.1799	42.7486	42.5193
47.4879	48.3097	48.2465	46.563	48.9334	45.6562	47.5656	45.7074	45.9614	46.329	44.6656	45.8947	44.9177	45.1482	45.5005	44.1397	45.7786	43.9355	44.9011	44.3878	43.8448	44.8241	43.2874	44.6341	43.7747	43.9425	44.1393	43.0253	43.9308	42.8955	43.3122	43.3017	42.5657	43.5622	42.42	43.2098	42.7288	42.4062	43.162	41.9124	43.2146	41.9076	42.6293	42.3051	41.9731	42.5463	41.7457	42.2258	41.7931	41.5656
46.7034	47.5565	47.502	45.8991	48.2461	44.9061	46.8118	44.8778	45.2323	45.5786	43.9219	45.2323	44.1599	44.4063	44.7555	43.3797	45.0334	43.2341	44.1661	43.6308	43.1097	44.0842	42.5731	43.8973	43.0942	43.2464	43.4312	42.3265	43.2069	42.1355	42.5827	42.5627	41.8443	42.8075	41.6802	42.4573	41.9801	41.6387	42.4102	41.1509	42.4777	41.1605	41.8997	41.5849	41.2595	41.8161	41.0228	41.5124	41.0842	40.8517
46.1064	46.9184	46.8373	45.2616	47.5827	44.2828	46.2155	44.3178	44.5697	44.8674	43.2805	44.5391	43.5353	43.8005	44.1356	42.7854	44.4358	42.6088	43.5744	43.1015	42.5495	43.5064	42.0003	43.3441	42.5092	42.6569	42.8642	41.7357	42.6491	41.5555	41.9934	41.9587	41.2264	42.2438	41.0481	41.8385	41.3515	41.027	41.7905	40.5419	41.862	40.5503	41.2847	40.9579	40.6355	41.1788	40.3638	40.8982	40.4232	40.1987
29.3007	28.568	28.8493	28.079	28.1307	27.1999	27.4185	27.2555	27.3847	27.2906	27.2052	27.1953	27.0148	26.8859	26.8696	26.5828	26.6668	26.5084	26.5973	26.6659	26.5868	26.7533	26.3787	26.4813	26.385	26.5168	26.3233	26.3091	26.2493	26.2683	26.1837	26.2011	26.0351	25.9526	25.8269	25.8911	25.8721	25.7413	25.8047	25.6971	25.8564	25.6694	25.7469	25.6232	25.6218	25.5988	25.584	25.4001	25.4402	25.2912
37.0172	36.0468	36.3227	35.4489	35.6224	34.5072	34.7876	34.55	34.6546	34.3941	34.3721	34.43	34.1518	33.9499	33.9282	33.5837	33.6469	33.509	33.4973	33.5672	33.4168	33.535	33.1167	33.2959	33.045	33.1915	32.945	32.8761	32.8048	32.8186	32.7065	32.6774	32.4413	32.3549	32.0715	32.0453	32.0206	31.8856	31.9717	31.8734	32.0527	31.8428	31.9174	31.758	31.7502	31.6831	31.6389	31.4263	31.4069	31.2091
29.2349	28.4209	28.8429	28.055	28.199	27.2576	27.5526	27.3736	27.5472	27.3855	27.4297	27.3889	27.229	27.0816	27.0656	26.7438	26.8203	26.6282	26.7036	26.7948	26.6496	26.8151	26.451	26.626	26.3966	26.5459	26.3182	26.267	26.2279	26.2314	26.154	26.1606	25.9576	25.9333	25.7765	25.8512	25.8117	25.6889	25.7623	25.6627	25.8067	25.6255	25.6909	25.5703	25.5921	25.553	25.5526	25.37	25.3989	25.2593
27.4235	26.6618	27.0508	26.2867	26.4527	25.4663	25.7858	25.6131	25.7755	25.6261	25.6277	25.6448	25.4697	25.3098	25.3253	24.9738	25.0879	24.9529	24.9961	25.0632	25.0004	25.187	24.811	24.9269	24.8017	24.9639	24.7654	24.7393	24.6952	24.681	24.656	24.6656	24.505	24.466	24.3587	24.422	24.4047	24.2882	24.3799	24.2659	24.4421	24.255	24.3572	24.2385	24.2431	24.2171	24.2091	24.0474	24.0966	23.9725
31.2962	30.4502	30.7605	29.9177	30.032	29.0529	29.2028	29.0519	29.1118	28.9738	28.855	28.9047	28.6034	28.4361	28.417	28.0796	28.1118	27.89	27.9576	28.042	27.8632	28.0341	27.6074	27.7896	27.5242	27.6925	27.4668	27.4325	27.374	27.3439	27.2485	27.2426	27.0501	27.0472	26.8555	26.9106	26.8721	26.7211	26.7942	26.6571	26.7916	26.5748	26.6493	26.5009	26.4809	26.4105	26.3946	26.2137	26.2076	26.0564
53.1924	52.101	52.2493	51.341	51.2846	50.1425	50.2864	49.8915	49.8939	49.6704	49.5334	49.4351	49.2177	48.982	49.0071	48.6167	48.6929	48.4889	48.4416	48.4554	48.2694	48.3537	47.8593	47.9519	47.8371	47.8864	47.6503	47.5454	47.5174	47.4558	47.3467	47.3182	47.0647	47.0053	46.7845	46.8342	46.7445	46.5734	46.6421	46.4909	46.618	46.3917	46.4446	46.2562	46.2326	46.1668	46.0899	45.865	45.8615	45.6695
49.51	48.5281	48.7072	47.7552	47.7423	46.6672	46.8337	46.5399	46.5103	46.273	46.126	46.132	45.8386	45.608	45.6098	45.2543	45.3133	45.0157	45.0495	45.1113	44.8813	44.992	44.502	44.6467	44.4116	44.5196	44.2849	44.1988	44.1594	44.1248	43.9955	43.9665	43.7202	43.6289	43.435	43.49	43.3945	43.245	43.2856	43.1389	43.285	43.0517	43.112	42.9496	42.9201	42.8441	42.785	42.5715	42.5639	42.3709
50.8796	49.8297	50.0275	49.0759	49.042	47.9322	48.1206	47.8172	47.8378	47.6337	47.4797	47.5304	47.1925	46.9382	46.9477	46.5514	46.6551	46.4286	46.4261	46.4961	46.35	46.495	46.0422	46.1199	45.9777	46.0731	45.8126	45.6736	45.6406	45.5953	45.4904	45.4612	45.2187	45.1884	44.9798	45.0608	44.9418	44.7861	44.7952	44.6466	44.7488	44.4944	44.5412	44.3662	44.3223	44.2805	44.216	43.9963	43.9901	43.7761
50.1091	49.0282	49.1826	48.2052	48.1957	47.0215	47.2696	46.9204	46.9301	46.6595	46.58	46.4868	46.2241	45.9692	45.9828	45.5669	45.6476	45.4467	45.4454	45.4838	45.3457	45.4994	45.0492	45.1223	44.9764	45.0855	44.84	44.7477	44.6458	44.5869	44.5123	44.4705	44.23	44.2318	43.9794	44.0669	43.9478	43.7939	43.7943	43.631	43.7453	43.4856	43.5411	43.3581	43.2995	43.2237	43.1441	42.9489	42.9197	42.7207
49.8153	48.7818	48.9763	48.0532	48.0387	46.9313	47.1728	46.9253	46.9041	46.7276	46.5816	46.5983	46.2569	46.0461	46.0504	45.6565	45.7496	45.4653	45.5201	45.5921	45.3799	45.5184	45.0425	45.1978	44.9259	45.0238	44.751	44.6288	44.574	44.5015	44.3806	44.3457	44.1103	44.1111	43.8621	43.9479	43.8237	43.6742	43.6953	43.5558	43.7625	43.5156	43.5664	43.3798	43.3462	43.2708	43.2042	42.9867	42.9682	42.7564
52.2558	51.3155	51.3002	50.2599	50.2731	48.9868	49.2996	48.909	48.9755	48.6852	48.5505	48.5551	48.1297	47.9031	47.8671	47.4665	47.5349	47.284	47.2849	47.3585	47.1638	47.2712	46.7742	46.9493	46.6349	46.742	46.4684	46.3081	46.28	46.1811	46.1015	46.0621	45.8092	45.7992	45.5925	45.6538	45.5554	45.3765	45.4208	45.2174	45.3446	45.0823	45.141	44.9559	44.9267	44.9093	44.8297	44.6359	44.6442	44.4265
51.3543	50.4385	50.4119	49.3955	49.4181	48.1471	48.4647	48.0799	48.1235	47.7854	47.7035	47.6897	47.2851	47.0538	46.9966	46.5968	46.6639	46.4033	46.4106	46.4389	46.2694	46.3927	45.865	45.9473	45.804	45.8482	45.5751	45.4316	45.3658	45.2758	45.1976	45.1566	44.9268	44.8797	44.6937	44.7395	44.6437	44.4533	44.5035	44.2835	44.4364	44.1737	44.2289	44.0513	44.0155	43.986	43.8977	43.7103	43.6975	43.5122
51.019	50.0591	50.0927	49.0526	49.1142	47.8932	48.1785	47.7893	47.8265	47.4666	47.3964	47.2998	46.9621	46.7235	46.6681	46.26	46.3134	45.9649	46.0634	46.0866	45.8997	46.0315	45.5699	45.7189	45.4372	45.5052	45.2456	45.0769	45.0776	44.9452	44.8722	44.8244	44.5984	44.6026	44.347	44.4174	44.2964	44.1288	44.1651	43.9825	44.1104	43.8322	43.8924	43.7266	43.6891	43.6701	43.595	43.4038	43.3769	43.1863
50.7806	49.8304	49.8689	48.8181	48.8696	47.6033	47.9243	47.4671	47.5737	47.2473	47.1562	47.0748	46.7337	46.4778	46.4441	46.0074	46.0989	45.8013	45.8313	45.8514	45.6927	45.8175	45.3157	45.4622	45.2747	45.2987	45.0318	44.8968	44.8336	44.7235	44.6592	44.6134	44.3708	44.335	44.1265	44.1812	44.0838	43.8998	43.9383	43.7269	43.8812	43.609	43.6773	43.5186	43.4542	43.432	43.3474	43.1786	43.1499	42.9631
50.4759	49.6589	49.6167	48.5702	48.6535	47.3738	47.6878	47.1981	47.3032	46.9834	46.8873	46.8129	46.4385	46.1923	46.1629	45.7511	45.8445	45.477	45.5996	45.5674	45.4526	45.5463	45.0535	45.2456	44.9815	45.0177	44.7519	44.5726	44.5644	44.448	44.3627	44.319	44.0691	44.0811	43.8369	43.8966	43.7802	43.6039	43.6168	43.4361	43.5697	43.2821	43.3594	43.1661	43.1363	43.0951	43.0346	42.832	42.8197	42.6206
52.4198	51.8367	51.4309	50.8432	50.5986	49.6841	49.7522	49.4286	49.301	49.2589	48.8813	49.0158	48.4338	48.3069	48.1863	47.8462	47.8956	47.6214	47.6555	47.673	47.5098	47.5971	47.146	47.2728	47.0604	47.015	46.9104	46.6279	46.7216	46.4342	46.4976	46.3421	46.1703	46.0505	45.9221	45.9213	45.8397	45.6179	45.6979	45.4773	45.5936	45.3637	45.3766	45.2669	45.1263	45.1607	45.0086	44.8935	44.7995	44.6479
49.9564	49.3222	49.0321	48.3541	48.0924	47.1935	47.2846	46.951	46.8358	46.7667	46.3958	46.5243	45.9699	45.8151	45.7243	45.3324	45.3904	45.1056	45.1457	45.1578	44.9962	45.088	44.6318	44.7355	44.5496	44.493	44.3745	44.0442	44.1997	43.874	43.9423	43.7859	43.5925	43.5528	43.3422	43.3552	43.2752	43.0396	43.1297	42.9413	43.0483	42.8017	42.8278	42.7096	42.6032	42.6479	42.5148	42.3713	42.2834	42.1201
48.6214	48.0686	47.7319	47.0545	46.8298	45.9273	46.0059	45.7461	45.5292	45.4864	45.1488	45.1738	44.6545	44.5223	44.4244	44.0476	44.0847	43.7536	43.8563	43.8635	43.6855	43.8077	43.3333	43.4858	43.3006	43.224	43.112	42.8056	42.9374	42.6419	42.7162	42.5495	42.3751	42.3144	42.1045	42.1306	42.0286	41.8346	41.8868	41.7153	41.8255	41.5693	41.6076	41.4841	41.3682	41.414	41.2534	41.1224	41.0469	40.8745
47.5735	47.0617	46.7274	46.0494	45.8414	44.9339	45.0064	44.665	44.5628	44.494	44.1271	44.2521	43.6372	43.5203	43.4116	43.0108	43.0818	42.7219	42.8493	42.835	42.6709	42.7605	42.2755	42.4636	42.2467	42.1864	42.0734	41.7677	41.9055	41.5959	41.6649	41.5015	41.313	41.2449	41.0475	41.0768	40.9733	40.7539	40.8431	40.6109	40.7452	40.4917	40.5353	40.4167	40.2962	40.3375	40.1985	40.0484	39.976	39.8193
46.8287	46.3418	45.9879	45.2981	45.0862	44.1769	44.287	43.949	43.8064	43.7281	43.4152	43.488	42.9675	42.851	42.7785	42.3732	42.4543	42.1704	42.2424	42.2295	42.1001	42.2014	41.7167	41.8044	41.6689	41.6296	41.5216	41.2746	41.3589	41.0432	41.1313	40.9576	40.7876	40.7334	40.5465	40.5697	40.4829	40.2571	40.3385	40.1269	40.2488	39.9951	40.0259	39.9222	39.8013	39.8341	39.7007	39.5705	39.4888	39.3302
53.7446	53.5379	52.9776	52.7104	52.2593	51.094	51.3987	51.0997	50.9833	50.7863	50.4987	50.6179	50.0445	49.9003	49.9167	49.5122	49.5723	49.1958	49.3614	49.3001	49.1114	49.2759	48.7584	48.9198	48.6297	48.5698	48.4977	48.145	48.3117	47.9659	48.1152	47.9208	47.7459	47.6825	47.4984	47.5046	47.4072	47.2098	47.2385	47.0488	47.1304	46.8717	46.8941	46.7438	46.6189	46.6707	46.4907	46.3368	46.3166	46.1495
53.5195	53.3683	52.8052	52.5504	52.0765	50.9069	51.2639	50.9392	50.8437	50.6617	50.3752	50.4896	49.9082	49.8155	49.7902	49.4254	49.489	49.0408	49.2707	49.2171	49.0165	49.1931	48.6454	48.7457	48.5381	48.4923	48.4079	48.0424	48.251	47.8967	48.0292	47.8493	47.6506	47.6024	47.3967	47.41	47.3299	47.0904	47.1548	46.9285	47.0263	46.7597	46.7837	46.6233	46.5143	46.5765	46.3931	46.2494	46.2333	46.0582
52.8417	52.6825	52.0995	51.8865	51.4287	50.2363	50.5749	50.3662	50.2228	50.0981	49.7114	49.944	49.2757	49.147	49.1698	48.7691	48.8323	48.4409	48.6167	48.5687	48.3592	48.5291	47.9554	48.1204	47.8606	47.8074	47.7305	47.3507	47.5601	47.212	47.3594	47.1513	46.9819	46.928	46.7464	46.7468	46.6666	46.436	46.498	46.2715	46.3754	46.1321	46.1285	46.018	45.8659	45.9336	45.7537	45.6198	45.5741	45.3902
52.6737	52.5221	52.0094	51.7256	51.2738	50.1477	50.4714	50.3059	50.1408	49.9511	49.6693	49.7659	49.2206	49.0967	49.1115	48.7408	48.7899	48.315	48.5779	48.5429	48.3382	48.5352	47.9766	48.1083	47.9134	47.8428	47.7856	47.4114	47.6187	47.2719	47.4007	47.2117	47.0286	46.9609	46.7728	46.7817	46.7086	46.473	46.5244	46.2916	46.4013	46.1448	46.14	46.015	45.8905	45.9742	45.8114	45.6624	45.6575	45.474
52.5489	52.4477	51.9329	51.6483	51.2027	50.0241	50.3478	50.1299	50.0164	49.8054	49.5155	49.6366	49.0647	48.9527	48.977	48.5553	48.6621	48.2398	48.4148	48.3365	48.163	48.3313	47.7814	47.8779	47.6636	47.6124	47.5476	47.1608	47.3682	47.0126	47.1649	46.9862	46.8009	46.7384	46.5332	46.5532	46.4654	46.2615	46.2856	46.0412	46.1655	45.9154	45.9152	45.8089	45.6541	45.7124	45.5405	45.3926	45.3687	45.1692
39.7544	39.6812	39.0152	38.7405	38.3291	36.9917	37.3891	36.9722	37.0188	36.7233	36.5238	36.6874	36.0918	35.9103	35.9238	35.4467	35.538	35.0627	35.2547	35.1453	34.9483	35.0908	34.5165	34.6657	34.3579	34.38	34.2736	33.9572	34.0851	33.7864	33.9146	33.7554	33.5771	33.5527	33.3232	33.3653	33.2373	33.0417	33.0671	32.8545	32.9416	32.6914	32.7028	32.5253	32.4266	32.4683	32.3484	32.2031	32.1998	32.0155
47.2087	47.1112	46.497	46.1425	45.8265	44.3545	44.8185	44.3272	44.3651	44.1124	43.8469	44.0051	43.3816	43.226	43.23	42.7154	42.8481	42.3551	42.5748	42.4476	42.2277	42.349	41.741	41.9573	41.5993	41.6199	41.4898	41.1762	41.2969	40.9976	41.1185	40.9741	40.745	40.7712	40.5015	40.5675	40.4352	40.2227	40.2516	40.0246	40.1601	39.9112	39.9196	39.7425	39.6304	39.6846	39.55	39.3922	39.3949	39.1925
51.2363	51.1865	50.5594	50.1943	49.9114	48.4661	48.9164	48.4707	48.4308	48.1702	47.9267	48.08	47.4947	47.3232	47.3638	46.8164	46.9702	46.4831	46.6744	46.5301	46.3236	46.4371	45.8156	46.0369	45.6599	45.7052	45.5866	45.3006	45.3845	45.1126	45.2071	45.0638	44.8501	44.8401	44.5984	44.6376	44.5059	44.2768	44.322	44.0715	44.1952	43.9155	43.9209	43.7568	43.6409	43.6771	43.5266	43.3749	43.3746	43.165
52.0276	51.9278	51.3795	51.0049	50.7508	49.3494	49.7673	49.2358	49.2564	48.9829	48.7537	48.8254	48.3248	48.1167	48.1753	47.6435	47.8073	47.3123	47.5011	47.3882	47.1503	47.2743	46.6543	46.7708	46.5368	46.5491	46.4286	46.1022	46.2374	45.9783	46.0327	45.9146	45.6804	45.6943	45.4061	45.4447	45.3182	45.0828	45.1237	44.8711	44.981	44.7173	44.717	44.5532	44.4235	44.4622	44.3139	44.137	44.1696	43.9617
51.9211	51.7712	51.1925	50.8465	50.6469	49.1907	49.6079	49.1171	49.1604	48.8635	48.6394	48.7211	48.2641	48.042	48.1317	47.5924	47.7733	47.3038	47.485	47.3502	47.1447	47.2574	46.6368	46.8177	46.5013	46.5487	46.4223	46.1059	46.2666	45.9949	46.084	45.9824	45.7486	45.7855	45.4932	45.5513	45.4154	45.2161	45.2169	44.976	45.0875	44.8002	44.804	44.6428	44.5002	44.5359	44.4168	44.2516	44.2463	44.0359
54.3659	54.9794	54.6307	53.8838	54.0106	52.6621	53.1144	52.6767	52.8021	52.8762	52.4676	52.7115	52.2854	52.2822	52.3785	51.8956	52.1188	51.6914	51.8342	51.7997	51.6248	51.8708	51.2683	51.5636	51.2471	51.3128	51.1507	50.9283	51.061	50.8163	50.8971	50.8089	50.6313	50.6505	50.4403	50.5482	50.448	50.2659	50.3274	50.0679	50.1647	49.861	49.8755	49.7282	49.6046	49.6383	49.4879	49.3613	49.3113	49.0907
49.3801	49.9765	49.5687	48.8404	48.8999	47.4662	47.8905	47.3226	47.4228	47.4647	46.9559	47.0563	46.7098	46.6088	46.6736	46.1574	46.3796	45.8716	46.0946	46.0499	45.9121	46.1952	45.6225	45.9924	45.6847	45.8413	45.7531	45.5654	45.7749	45.5644	45.6816	45.6097	45.4662	45.4375	45.2477	45.3143	45.21	44.9994	45.0318	44.782	44.8588	44.5456	44.5744	44.4049	44.2769	44.3288	44.1795	44.0275	44.0233	43.8055
48.0509	48.7388	48.3856	47.7112	47.8809	46.4849	47.0078	46.528	46.6007	46.6075	46.082	46.2509	45.7804	45.6724	45.6675	45.0881	45.2229	44.7223	44.8317	44.7011	44.5147	44.7636	44.1709	44.4663	44.2197	44.3726	44.2659	44.0505	44.2732	44.0143	44.1573	44.0635	43.8861	43.9065	43.6645	43.7392	43.5935	43.3909	43.4085	43.142	43.1448	42.8068	42.8061	42.6613	42.5306	42.5961	42.4648	42.3699	42.3661	42.2013
63.8238	64.2872	63.9265	63.105	63.3109	61.7941	62.2823	61.7808	61.8971	61.8612	61.4512	61.6716	61.2479	61.1882	61.2742	60.7532	60.9914	60.4711	60.6791	60.6354	60.4348	60.6686	60.0397	60.3277	60.0666	60.1198	59.9994	59.7873	59.9352	59.7177	59.7729	59.6504	59.3836	59.3187	58.9958	58.9953	58.8005	58.4998	58.4584	58.1344	58.2049	57.9047	57.9318	57.8075	57.695	57.766	57.6066	57.4584	57.4528	57.2218
61.0449	61.4076	61.0419	60.1746	60.3445	58.8268	59.2906	58.6784	58.8024	58.8231	58.3394	58.453	58.0775	58.0077	58.0862	57.517	57.7809	57.3	57.439	57.3495	57.0879	57.2963	56.6486	56.9345	56.6199	56.6392	56.4912	56.231	56.3684	56.1186	56.1709	56.0731	55.8702	55.872	55.6234	55.7022	55.5888	55.3799	55.4593	55.1966	55.3413	55.0463	55.095	54.9761	54.825	54.919	54.7812	54.6147	54.6217	54.3866
61.812	61.9315	61.678	61.0888	61.3859	60.1097	60.4274	59.922	59.8708	59.8517	59.4679	59.7617	59.2953	59.2168	59.3605	58.8138	59.1901	58.6795	58.8247	58.7137	58.4929	58.7746	58.1149	58.3493	58.1402	58.1269	57.9901	57.6855	57.9628	57.6552	57.8129	57.6787	57.5695	57.5144	57.2638	57.3445	57.2051	56.9729	57.0138	56.7321	56.8568	56.5081	56.4906	56.2971	56.0615	56.0886	55.8122	55.6858	55.6835	55.4863
60.8693	60.7685	60.5139	59.8799	60.0797	58.7183	58.9899	58.4833	58.3315	58.3056	57.8259	58.1294	57.6009	57.515	57.6469	57.0537	57.3847	56.7526	56.9478	56.8491	56.5894	56.828	56.2205	56.5009	56.1632	56.1484	55.9731	55.6894	55.9077	55.6011	55.731	55.6023	55.4593	55.3654	55.1488	55.2228	55.1059	54.8864	54.9289	54.6456	54.8121	54.498	54.5455	54.4334	54.2616	54.3622	54.1691	54.0959	54.0984	53.8895
63.0985	63.2022	63.1906	62.756	63.0743	61.6486	61.9663	61.4258	61.2574	61.2227	60.7022	60.9641	60.4213	60.3431	60.5157	59.8944	60.2415	59.5737	59.7035	59.589	59.3927	59.6913	59.1174	59.4994	59.1822	59.201	59.0392	58.7724	59.0159	58.7113	58.8932	58.7564	58.6036	58.5336	58.2588	58.3493	58.1736	57.963	57.9798	57.7078	57.825	57.4869	57.4957	57.3542	57.194	57.2977	57.1342	57.0283	57.0597	56.8461
60.7164	60.6793	60.5107	59.8892	60.2278	58.8296	59.1327	58.5322	58.4433	58.4072	57.8925	58.109	57.7203	57.6618	57.8715	57.2964	57.6666	57.0394	57.2143	57.1038	56.8916	57.1728	56.5393	56.8101	56.5128	56.5078	56.3019	55.9862	56.2069	55.8955	56.0444	55.9172	55.7774	55.6945	55.4693	55.5822	55.4513	55.2791	55.3515	55.0872	55.2534	54.9308	54.9298	54.7653	54.5269	54.5696	54.2882	54.1421	54.152	53.9181
64.4605	64.5342	64.4761	63.8658	64.3292	62.9105	63.2994	62.7772	62.6148	62.5455	62.1345	62.3368	61.9899	61.9836	62.2154	61.6597	62.0802	61.4284	61.6921	61.6467	61.5121	61.8484	61.2701	61.6636	61.3388	61.3505	61.1819	60.8994	61.1411	60.8709	61.0139	60.916	60.767	60.7022	60.444	60.5779	60.4266	60.221	60.2861	60.0179	60.1285	59.7786	59.784	59.6587	59.4697	59.5565	59.3972	59.311	59.3154	59.107
55.3877	55.5767	55.3759	54.8547	55.0439	53.5694	53.7661	53.2568	53.0398	53.0021	52.5641	52.9536	52.4282	52.4459	52.5415	51.968	52.2914	51.6308	51.8654	51.7057	51.5478	51.8185	51.1877	51.5772	51.3096	51.3486	51.258	50.8881	51.143	50.7749	50.934	50.7732	50.6209	50.555	50.3603	50.4549	50.3353	50.1724	50.2497	50.0079	50.2006	49.9033	49.9426	49.8468	49.6367	49.7622	49.5671	49.5117	49.5284	49.3273
63.7915	63.9874	63.8585	63.3717	63.6471	62.2125	62.4541	61.8659	61.8066	61.8199	61.323	61.7481	61.163	61.1811	61.2052	60.6157	60.8591	60.0861	60.1651	59.8523	59.1525	59.1899	58.3736	58.5691	58.1041	57.938	57.6875	57.2175	57.3742	56.934	57.0198	56.7949	56.5859	56.5493	56.2351	56.3448	56.1895	55.9823	56.0704	55.8037	55.9641	55.5973	55.6064	55.448	55.1803	55.2229	54.9497	54.8393	54.7634	54.5259
64.6362	64.756	64.6656	64.0453	64.3121	62.8674	63.0919	62.5226	62.4522	62.4812	62.0021	62.331	61.8647	61.8602	61.972	61.3769	61.6665	61.0247	61.1079	60.8936	60.594	60.8191	60.1417	60.5276	60.2272	60.2198	60.1108	59.7733	60.0161	59.6609	59.813	59.6335	59.4549	59.3874	59.0859	59.1473	58.9429	58.6773	58.6427	58.2753	58.1883	57.7314	57.6569	57.3554	56.9081	56.7642	56.2941	55.9331	55.6164	55.1522
58.3007	58.3251	58.098	57.4951	57.6156	56.1713	56.3674	55.9027	55.6722	55.7598	55.1818	55.5834	55.0359	55.0273	55.1383	54.5417	54.8867	54.2815	54.4258	54.2939	54.0766	54.3588	53.6839	53.9718	53.7496	53.7668	53.6761	53.3079	53.575	53.1727	53.3491	53.1791	53.0108	52.9933	52.7062	52.8149	52.6562	52.5008	52.5254	52.2761	52.445	52.1262	52.1695	52.029	51.8522	51.9605	51.7778	51.6918	51.6914	51.4733
53.2064	53.2776	53.0597	52.3918	52.5604	51.149	51.3798	50.8349	50.7497	50.7032	50.2165	50.5949	50.0189	50.0291	50.0959	49.5133	49.8191	49.2001	49.3083	49.0909	48.8975	49.1561	48.531	48.9028	48.5846	48.609	48.5035	48.1774	48.4371	48.0421	48.2621	48.0717	47.9398	47.9262	47.6463	47.7743	47.6278	47.4589	47.5255	47.296	47.4526	47.1299	47.1939	47.0889	46.8794	46.9936	46.7886	46.7152	46.6817	46.4871
49.9016	49.9838	50.0202	49.1873	49.4491	47.8757	48.0888	47.5022	47.4368	47.4533	47.0413	47.3557	46.9266	46.8951	47.0256	46.4175	46.8002	46.1564	46.3077	46.0919	45.8854	46.1533	45.4324	45.766	45.4999	45.6179	45.4892	45.1934	45.4797	45.1479	45.32	45.1588	44.9659	44.8785	44.6173	44.6834	44.5225	44.3297	44.3863	44.1519	44.3683	44.0655	44.1693	44.0128	43.8689	43.891	43.7017	43.5932	43.5632	43.2941
46.1832	46.3455	46.2965	45.4651	45.7297	44.2072	44.4313	43.9415	43.8622	43.8911	43.4624	43.8308	43.3803	43.4132	43.5402	42.9335	43.3413	42.6361	42.8997	42.6873	42.5294	42.7989	42.0874	42.5635	42.1676	42.3074	42.1629	41.8563	42.1449	41.8244	41.9811	41.8119	41.6227	41.5106	41.2616	41.3514	41.1859	40.9974	41.0653	40.8327	41.0924	40.7659	40.8736	40.7061	40.5616	40.5869	40.4029	40.2657	40.2357	39.9842
45.4999	45.6294	45.5995	44.7414	45.032	43.4277	43.7201	43.1588	43.1288	43.1804	42.7399	43.1328	42.6463	42.6833	42.7764	42.1753	42.5838	41.83	42.1035	41.9088	41.7019	41.9838	41.2893	41.6342	41.3508	41.4624	41.3176	41.0242	41.2985	40.9845	41.1205	40.9521	40.7707	40.7287	40.421	40.5268	40.3639	40.1712	40.2498	40.0342	40.282	39.9331	40.0744	39.8688	39.7715	39.803	39.6295	39.5208	39.4847	39.2648
44.1828	44.3576	44.3445	43.5463	43.8226	42.2991	42.4929	41.9968	41.8973	41.9975	41.4722	41.8998	41.3436	41.3707	41.4649	40.8709	41.2427	40.5169	40.7721	40.5887	40.4254	40.6786	40.0125	40.4325	40.0829	40.2069	40.0736	39.7855	40.0503	39.7118	39.889	39.6941	39.5162	39.4446	39.1656	39.2738	39.1293	38.9497	39.0122	38.7898	39.0137	38.7001	38.8253	38.6599	38.5435	38.5799	38.4147	38.3094	38.2916	38.0601
43.8286	44.0138	44.0569	43.1419	43.4555	41.8887	42.1372	41.6523	41.5632	41.7017	41.1306	41.5266	41.0622	41.0874	41.188	40.6042	40.9866	40.2373	40.5383	40.358	40.1739	40.4539	39.7791	40.1037	39.788	39.9491	39.8036	39.5125	39.7618	39.4173	39.5728	39.4112	39.2351	39.1297	38.8814	38.9798	38.8015	38.6518	38.7101	38.4799	38.7253	38.4052	38.5245	38.3644	38.2561	38.279	38.1294	37.998	37.9797	37.7448
45.0202	44.6448	44.8375	43.8436	44.4126	42.9622	43.4756	42.889	42.7534	42.8703	41.9749	42.4981	41.6719	41.8451	41.8682	41.324	41.8029	41.1823	41.509	41.2445	41.1097	41.3281	40.6497	41.0686	40.7341	40.8069	40.6873	40.3296	40.5609	40.1014	40.2566	40.0374	39.8783	39.8825	39.6497	39.8505	39.6857	39.5133	39.6377	39.3282	39.5579	39.141	39.342	39.1379	39.0141	39.0688	38.8604	38.7779	38.69	38.5102
43.3043	42.9734	43.2158	42.2193	42.7611	41.3343	41.8034	41.2409	41.055	41.2206	40.325	40.7957	40.0566	40.2187	40.2491	39.7506	40.2138	39.5176	39.9213	39.7183	39.5853	39.8051	39.1171	39.4759	39.2452	39.2985	39.1852	38.8004	39.063	38.6212	38.7522	38.5282	38.3622	38.4091	38.1102	38.3203	38.161	37.9854	38.1261	37.8257	38.061	37.6459	37.8457	37.6283	37.5254	37.5729	37.3924	37.291	37.2086	37.0349
44.3862	44.0781	44.3022	43.3693	43.9477	42.4826	42.9133	42.3387	42.1755	42.2933	41.3859	41.9229	41.0653	41.218	41.2339	40.7021	41.1691	40.541	40.8693	40.6145	40.5215	40.7274	40.0331	40.3961	40.1071	40.1932	40.0692	39.7383	39.9447	39.4833	39.6321	39.424	39.2159	39.2934	39.0045	39.2193	39.0468	38.8802	39.0078	38.7268	38.9501	38.5458	38.7374	38.5199	38.405	38.4508	38.2733	38.1793	38.0763	37.91
44.4187	44.089	44.3171	43.3511	43.9284	42.4782	42.9806	42.4509	42.1916	42.3329	41.4541	41.9755	41.1049	41.2938	41.2976	40.765	41.2466	40.6204	40.9595	40.7248	40.6267	40.8287	40.1326	40.5112	40.2097	40.301	40.1664	39.7787	40.0376	39.564	39.7108	39.497	39.3087	39.3755	39.0898	39.293	39.1149	38.9675	39.0732	38.7657	39.0293	38.6107	38.8122	38.5894	38.4836	38.554	38.3403	38.2286	38.1613	37.9615
44.5017	44.1548	44.3997	43.4574	44.0462	42.585	43.062	42.5374	42.2976	42.3451	41.5071	42.0187	41.1462	41.3322	41.3191	40.8097	41.2731	40.5774	40.9626	40.7139	40.6037	40.8206	40.1463	40.5968	40.2153	40.2998	40.187	39.8086	40.0403	39.603	39.733	39.5229	39.3212	39.3848	39.0933	39.3161	39.1355	38.9706	39.0951	38.7702	39.0397	38.6224	38.8306	38.598	38.4982	38.5417	38.3288	38.2399	38.1461	37.9786
57.3984	56.0267	56.9181	55.625	56.5357	54.7057	55.3251	54.5289	54.4028	54.5096	53.5484	54.1608	53.2972	53.5015	53.53	52.9698	53.5015	52.7098	53.2362	52.919	52.8354	53.0306	52.2262	52.7914	52.3353	52.5415	52.301	52.0251	52.1223	51.902	51.799	51.8178	51.4021	51.5674	51.2075	51.4806	51.3027	51.113	51.2747	50.8434	51.2345	50.6497	51.0066	50.5653	50.6678	50.5598	50.4819	50.265	50.2187	50.0294
57.4471	56.0477	56.9843	55.6394	56.6167	54.7633	55.43	54.6563	54.5243	54.5645	53.7231	54.3042	53.4752	53.6596	53.7053	53.1173	53.6813	52.9472	53.3856	53.0239	52.9755	53.2109	52.48	52.9557	52.5506	52.7381	52.5051	52.2724	52.3366	52.1018	52.0333	52.033	51.6391	51.8238	51.4406	51.7278	51.5498	51.3687	51.5375	51.1336	51.5306	50.9713	51.3334	50.906	50.9986	50.9074	50.8185	50.6448	50.5928	50.3894
56.7858	55.4152	56.3346	54.9633	55.9756	54.1408	54.8033	54.0202	53.9436	53.9618	53.1549	53.708	52.9016	53.0957	53.1222	52.5735	53.1005	52.2892	52.7964	52.4336	52.3739	52.571	51.8171	52.323	51.8894	52.0765	51.8378	51.58	51.6858	51.4534	51.3812	51.4014	51.0074	51.167	50.8186	51.0913	50.922	50.7326	50.9134	50.5066	50.9152	50.353	50.7303	50.2873	50.3913	50.2883	50.2079	50.017	49.9759	49.8002
55.8412	54.4594	55.3896	54.0366	54.9953	53.1745	53.7911	53.0078	52.9111	52.9495	52.129	52.7042	51.8819	52.049	52.1078	51.5136	52.059	51.3202	51.7495	51.424	51.336	51.5889	50.7677	51.2881	50.8865	51.0916	50.849	50.5992	50.6962	50.4666	50.3932	50.4023	49.9915	50.173	49.802	50.1023	49.91	49.7212	49.8863	49.4945	49.8821	49.3232	49.6777	49.2519	49.3549	49.2476	49.2082	49.022	48.9607	48.7652
57.4789	56.111	57.1091	55.7808	56.772	54.9995	55.6294	54.9736	54.7922	54.9155	54.0252	54.5457	53.8004	54.0179	54.0332	53.4675	54.0058	53.1975	53.7098	53.3833	53.3201	53.5242	52.8237	53.2976	52.8818	53.0627	52.8303	52.6189	52.6667	52.4971	52.4006	52.4316	52.0276	52.2525	51.8417	52.1391	51.9578	51.7508	51.9384	51.5118	51.9142	51.3551	51.7174	51.2835	51.3922	51.2853	51.2383	51.0206	51.0003	50.7983
50.0154	50.2346	50.1103	49.2335	49.7151	48.4137	48.5708	48.2219	47.947	48.3788	47.3525	48.2267	47.4699	47.6684	47.6008	46.9827	47.4475	46.6688	46.9842	46.7373	46.5838	46.787	46.0697	46.4802	46.1472	46.1908	46.1535	45.7286	46.1422	45.5688	45.9704	45.631	45.6593	45.6515	45.4944	45.5549	45.4221	45.2332	45.2393	44.9223	45.0756	44.7333	44.8121	44.6547	44.5552	44.5968	44.4505	44.3335	44.2623	44.0318
48.8593	49.0658	49.0452	48.1754	48.5949	47.2338	47.493	47.2483	46.9078	47.3321	46.2856	47.1876	46.4406	46.566	46.5052	45.8647	46.3718	45.5621	45.8912	45.6409	45.5242	45.729	45.026	45.4713	45.1078	45.1467	45.0927	44.6805	45.0361	44.4712	44.8689	44.4954	44.5231	44.5121	44.3559	44.4171	44.2814	44.1078	44.1217	43.8175	43.9675	43.6457	43.7318	43.5736	43.5058	43.5507	43.4133	43.3286	43.2759	43.0538
47.4828	47.7727	47.7657	46.8236	47.2771	45.9775	46.2455	46.0272	45.6569	46.1288	45.0531	45.9548	45.1508	45.2999	45.2176	44.5663	45.0606	44.2463	44.5899	44.3276	44.2186	44.4193	43.7584	44.1746	43.8199	43.8662	43.7996	43.4016	43.7523	43.2171	43.5948	43.2191	43.2529	43.2291	43.0873	43.1397	43.007	42.8196	42.8332	42.5206	42.6869	42.3629	42.4595	42.3201	42.2398	42.2588	42.1565	42.0551	41.9968	41.7892
44.8042	45.1237	45.0945	44.2522	44.6604	43.3554	43.6053	43.3749	43.1229	43.5667	42.5159	43.394	42.6206	42.7249	42.6771	42.051	42.5667	41.7645	42.1243	41.8395	41.7892	42.014	41.2802	41.6762	41.408	41.4767	41.4305	40.9981	41.4017	40.8578	41.2331	40.8743	40.9154	40.8679	40.7397	40.7894	40.6521	40.4704	40.4798	40.219	40.357	40.0426	40.1288	40.0074	39.9417	39.9591	39.8842	39.7722	39.7383	39.5256
45.3649	45.5649	45.6425	44.7315	45.1515	43.7985	44.139	43.9902	43.6555	43.9884	42.9853	43.8706	43.1161	43.1998	43.1257	42.5083	42.9833	42.1637	42.5556	42.2656	42.1982	42.4132	41.696	42.1907	41.8189	41.8941	41.8453	41.416	41.7951	41.249	41.6287	41.2588	41.3168	41.211	41.1352	41.1615	41.0388	40.877	40.876	40.5837	40.7457	40.4426	40.5281	40.424	40.3337	40.3589	40.2694	40.1639	40.126	39.9133
44.9623	45.0149	45.1163	44.3398	44.9345	43.7451	43.9217	43.6812	43.3214	43.9105	42.8419	43.7304	43.1045	43.3346	43.3532	42.7933	43.332	42.5492	43.0503	42.7678	42.7669	42.9287	42.2391	42.6856	42.4038	42.5065	42.4928	42.069	42.4352	41.8846	42.2544	41.8662	41.8647	41.8191	41.7109	41.7712	41.663	41.5751	41.6079	41.3714	41.6045	41.3004	41.4369	41.3162	41.3637	41.3785	41.3372	41.273	41.2893	41.1267
45.3849	45.4327	45.5483	44.8414	45.3534	44.2202	44.3057	44.0905	43.661	44.1975	43.1579	44.0216	43.3358	43.5218	43.5339	42.9052	43.4376	42.6053	43.0619	42.7535	42.6948	42.8293	42.1876	42.649	42.3316	42.4177	42.4224	42.0329	42.3773	41.846	42.2193	41.8503	41.879	41.7895	41.7264	41.7819	41.6846	41.5584	41.5773	41.3362	41.5333	41.1917	41.3042	41.1674	41.1534	41.141	41.088	40.926	40.8989	40.6853
40.7056	40.8432	41.0015	40.2858	40.8596	39.7678	39.8854	39.7562	39.3346	39.8492	38.8997	39.8405	39.1408	39.3333	39.3027	38.7133	39.2669	38.5536	39.0044	38.6809	38.7099	38.8357	38.2168	38.7114	38.3803	38.4966	38.4814	38.1133	38.4332	37.9093	38.3134	37.9434	38.0101	37.9607	37.8601	37.9455	37.8528	37.7356	37.7827	37.5867	37.7851	37.481	37.5956	37.4865	37.4777	37.4772	37.4318	37.3051	37.2831	37.0674
37.4319	37.485	37.6771	37.0082	37.627	36.5407	36.6956	36.6204	36.1597	36.8131	35.8117	36.7595	36.0407	36.2135	36.2038	35.5726	36.0788	35.3357	35.7783	35.4767	35.4671	35.6039	34.9922	35.3605	35.1158	35.2549	35.2423	34.838	35.1886	34.6239	35.0266	34.6471	34.7112	34.5794	34.5219	34.5426	34.4334	34.2904	34.3006	34.0598	34.1976	33.8653	33.9628	33.8134	33.8334	33.8192	33.7783	33.6558	33.6529	33.4647
47.1546	47.028	47.1845	46.4753	47.05	45.9767	45.9333	45.8177	45.3143	45.8335	44.8756	45.7258	45.0121	45.1273	45.0757	44.4448	44.9238	44.1814	44.5713	44.2579	44.2039	44.3366	43.6703	44.1025	43.7898	43.8686	43.8295	43.4602	43.7664	43.2646	43.6364	43.2609	43.3417	43.2483	43.1319	43.1813	43.0531	42.9247	42.8929	42.6372	42.7773	42.4121	42.5097	42.352	42.3574	42.319	42.2896	42.1017	42.0851	41.8558
47.3151	47.4436	47.2449	46.9186	47.262	46.4624	46.032	45.8855	44.9888	45.497	44.3042	45.0576	44.3859	44.3666	44.5581	43.8221	44.4308	43.6175	44.171	43.9899	44.0251	44.2604	43.6293	43.9577	43.69	43.7311	43.7206	43.2986	43.6805	42.9636	43.4061	42.8081	42.9321	42.5957	42.6138	42.5589	42.4636	42.3406	42.2669	42.169	42.2053	42.0905	42.0855	42.1083	41.9986	42.0481	41.9501	41.747	41.7358	41.4493
45.603	45.7513	45.4998	45.1519	45.5374	44.698	44.3705	44.1159	43.3045	43.657	42.5409	43.1654	42.5428	42.5188	42.7002	41.9303	42.534	41.7813	42.2944	42.1251	42.1682	42.4484	41.8402	42.3074	41.9682	42.0364	42.0374	41.6051	42.0048	41.3176	41.731	41.121	41.2522	40.8873	40.9033	40.8442	40.7422	40.6115	40.5325	40.4436	40.4687	40.36	40.361	40.4091	40.2842	40.3439	40.2435	40.0682	40.0694	39.7871
44.2436	44.3642	44.1928	43.935	44.2162	43.5235	43.1269	42.9043	42.0533	42.4051	41.2584	41.8573	41.2369	41.1927	41.352	40.5776	41.1904	40.4386	40.9346	40.7873	40.8349	41.129	40.5236	40.9953	40.6566	40.749	40.7465	40.3176	40.7103	40.0324	40.4536	39.8416	39.9687	39.5656	39.6012	39.5399	39.4393	39.3172	39.2405	39.1813	39.1783	39.0813	39.0753	39.1135	39.0015	39.0478	38.9767	38.7737	38.7816	38.5079
44.0369	44.1669	43.952	43.6352	43.9998	43.2029	42.8316	42.6532	41.7366	42.0803	40.9391	41.5138	40.8886	40.8412	41.0117	40.2626	40.8594	40.0447	40.6346	40.4975	40.5588	40.8188	40.2495	40.6973	40.3999	40.4732	40.4787	40.0684	40.4316	39.7591	40.1653	39.5455	39.6516	39.2875	39.2939	39.2286	39.1216	39.0159	38.9188	38.8647	38.853	38.7561	38.7597	38.7943	38.6867	38.7075	38.6546	38.4536	38.4677	38.1881
43.7515	43.8366	43.7203	43.3172	43.7331	42.9382	42.6273	42.4765	41.4992	41.9398	40.7215	41.282	40.6651	40.6102	40.7945	40.0341	40.6325	39.8476	40.41	40.2778	40.3434	40.6143	40.0787	40.4936	40.1988	40.2602	40.2572	39.8585	40.2066	39.5298	39.933	39.3023	39.4157	39.0444	39.0475	38.9846	38.879	38.7747	38.676	38.6364	38.6153	38.5273	38.5172	38.5406	38.4468	38.4715	38.422	38.1845	38.1887	37.9141
49.814	49.4519	49.6901	48.4894	49.2773	47.9092	48.5067	47.9814	47.9225	48.2137	47.5347	48.0507	47.4468	47.5308	47.4951	47.1217	47.4926	46.9572	47.174	46.9483	46.7223	46.9867	46.4467	46.7574	46.4783	46.3482	46.4436	46.042	46.268	45.9418	45.9452	46.0618	45.6406	46.1242	45.5277	45.8226	45.6127	45.3597	45.6593	45.0246	45.6691	45.0402	45.4763	45.1961	45.1511	45.296	44.9123	45.1342	44.8276	44.8187
37.2539	37.1324	37.3486	36.2777	37.2421	35.7897	36.5724	35.9105	35.9681	36.2358	35.6156	36.2515	35.6454	35.7377	35.7374	35.379	35.8133	35.2962	35.5177	35.4569	35.0877	35.3915	34.8462	35.2772	34.9107	34.8291	34.9307	34.5395	34.8096	34.5246	34.4948	34.6039	34.1838	34.687	34.0794	34.4259	34.2103	33.9432	34.3191	33.6696	34.361	33.6938	34.1961	33.891	33.865	34.0723	33.6375	33.9467	33.5936	33.6124
41.1804	41.0671	41.4157	40.2685	41.3007	39.778	40.5653	39.873	39.917	40.1954	39.528	40.1067	39.4987	39.6418	39.632	39.2162	39.696	39.1063	39.3546	39.2902	38.8622	39.21	38.604	38.9952	38.6885	38.5662	38.6966	38.2086	38.5314	38.1586	38.1956	38.3006	37.842	38.3775	37.7369	38.0863	37.8475	37.555	37.935	37.2152	37.9472	37.248	37.7374	37.4416	37.3744	37.5944	37.1336	37.4389	37.0535	37.0605
27.6907	27.8353	28.1587	27.1283	28.2099	26.7394	27.6248	26.9284	26.9917	27.3334	26.7055	27.3113	26.7591	26.904	26.9741	26.5984	27.0934	26.5398	26.8451	26.7646	26.3928	26.7925	26.1599	26.6159	26.2994	26.2189	26.3662	25.8701	26.2412	25.8876	25.9058	26.0028	25.5459	26.1084	25.4482	25.8625	25.621	25.4164	25.8181	25.1138	25.9581	25.2591	25.8262	25.596	25.5646	25.8309	25.3803	25.7564	25.369	25.4272
24.158	24.4637	24.7552	23.7338	24.9749	23.5026	24.4337	23.7394	23.8419	24.2102	23.5581	24.3291	23.654	23.8033	23.8789	23.4549	23.9864	23.3902	23.7134	23.6501	23.2602	23.6639	23.0436	23.6104	23.1973	23.1626	23.3397	22.8848	23.2713	22.8843	22.9881	23.1326	22.7178	23.3425	22.6547	23.1206	22.8496	22.6331	23.0413	22.2878	23.1309	22.3878	22.938	22.6493	22.6167	22.9065	22.4061	22.8065	22.3873	22.4552
45.0827	45.0543	45.1416	43.8153	44.9833	43.2379	44.1691	43.224	43.231	43.5424	42.7431	43.5056	42.7322	42.873	42.9057	42.3466	42.9571	42.1628	42.556	42.2672	42.021	42.4525	41.7004	42.2977	41.8338	41.7415	41.9478	41.3064	41.7753	41.2787	41.3577	41.4681	40.9414	41.6292	40.8405	41.2874	41.0158	40.7455	41.2134	40.3731	41.2399	40.3955	40.9806	40.6656	40.5991	40.8816	40.3509	40.743	40.3185	40.3105
40.8712	40.9955	41.0686	39.7531	41.042	39.2691	40.2722	39.3501	39.4116	39.7479	38.911	39.7558	38.9598	39.2557	39.1611	38.5918	39.2333	38.4858	38.8166	38.7181	38.2294	38.6712	37.9107	38.5212	38.0652	37.9433	38.1552	37.5164	38.001	37.5212	37.5799	37.7052	37.1712	37.8862	37.0809	37.5542	37.2657	36.9899	37.4649	36.5851	37.4956	36.6184	37.1978	36.8667	36.8001	37.1001	36.5357	36.9451	36.4821	36.4852
37.0328	37.3473	37.3804	36.0719	37.352	35.5068	36.6008	35.7458	35.7271	36.0847	35.2111	36.0737	35.2287	35.4172	35.4435	34.8871	35.5841	34.7354	35.1811	34.8707	34.5828	35.0414	34.274	34.9016	34.4269	34.3123	34.552	33.8774	34.3938	33.8726	33.9588	34.0742	33.5426	34.2815	33.4438	33.9537	33.6423	33.3689	33.8743	32.9586	33.9156	33.0126	33.6103	33.2737	33.2399	33.5771	32.9796	33.4277	32.9297	32.9454
37.3957	37.6577	37.6789	36.3883	37.7512	35.9088	37.0347	36.1938	36.1838	36.575	35.6996	36.591	35.7517	35.9739	36.0226	35.4718	36.1647	35.312	35.7588	35.4139	35.1136	35.5736	34.7344	35.3637	34.8289	34.7155	34.9531	34.2452	34.7603	34.2354	34.335	34.4539	33.9079	34.6203	33.8065	34.3056	34.0165	33.6918	34.2641	33.3217	34.3524	33.455	34.1224	33.7891	33.7349	34.1167	33.5247	34.0241	33.5591	33.5867
36.7956	37.0972	37.1629	35.8442	37.2276	35.3852	36.5677	35.7131	35.67	36.1757	35.1959	35.9785	35.199	35.5612	35.4571	34.89	35.6065	34.7429	35.1962	34.8872	34.5954	35.1001	34.2928	34.8806	34.4756	34.3441	34.5897	33.8759	34.4592	33.942	34.0328	34.1638	33.6056	34.3366	33.4987	34.0225	33.7289	33.4135	33.9588	33.0181	34.0021	33.0549	33.7104	33.3359	33.2766	33.6312	33.0172	33.5095	33.0038	33.0111
51.3538	51.4589	51.1189	49.5897	50.7665	48.7806	49.8648	48.9377	48.7257	49.1992	48.0199	48.9836	47.9258	48.203	47.975	47.3077	48.0152	47.0512	47.4364	47.0892	46.6388	47.0884	46.1632	46.7788	46.2329	46.0002	46.3005	45.5059	46.0604	45.3529	45.5005	45.5832	44.9641	45.6746	44.7969	45.3063	45.024	44.6519	45.2774	44.2049	45.3178	44.3148	44.9622	44.6413	44.5094	44.9394	44.2583	44.7556	44.2711	44.2545
53.493	53.6798	53.3766	51.8751	53.2402	51.1807	52.391	51.3647	51.2824	51.7502	50.4855	51.4405	50.2638	50.4187	50.3345	49.6362	50.3489	49.4253	49.7779	49.6141	48.9119	49.3773	48.371	49.0311	48.4705	48.2681	48.6106	47.7952	48.4437	47.7451	47.9149	47.9977	47.3837	48.1356	47.1671	47.6652	47.3566	46.8963	47.5226	46.4039	47.4219	46.322	46.8697	46.3978	46.1543	46.4711	45.6796	46.1174	45.5513	45.4511
53.8207	54.0881	53.8599	52.2602	53.6603	51.5664	52.7564	51.7393	51.5416	51.9674	50.6441	51.4342	50.2594	50.3324	50.1976	49.4611	50.2221	49.2234	49.6509	49.4953	48.837	49.3531	48.3564	49.0253	48.4219	48.1571	48.4716	47.5235	48.1415	47.3095	47.4467	47.4743	46.7663	47.4569	46.4995	46.9865	46.6503	46.2049	46.8387	45.6776	46.7604	45.6664	46.317	45.9478	45.7652	46.2032	45.4644	45.964	45.4228	45.349
58.4058	58.7651	58.6699	57.2921	59.0901	57.4019	59.1094	58.6513	58.78	59.5645	58.2067	59.2008	57.9145	58.0779	57.6171	56.6383	57.2014	55.9879	56.2435	56.0079	55.2018	55.7478	54.7434	55.4679	54.9014	54.6818	55.0802	54.1839	54.8933	54.1301	54.3199	54.3922	53.7298	54.5015	53.5071	54.0015	53.688	53.217	53.8624	52.6613	53.7243	52.609	53.2246	52.8537	52.6512	53.0896	52.3389	52.8268	52.2768	52.2221
59.6985	59.939	59.6351	58.0575	59.4956	57.3915	58.6635	57.6163	57.5512	58.2131	56.8654	57.8809	56.8349	57.2003	57.0133	56.2613	57.0859	56.0333	56.4182	56.2209	55.4694	55.9966	54.9149	55.6127	54.951	54.629	54.9661	53.9653	54.5853	53.7292	53.9022	53.9409	53.2546	54.0927	53.1033	53.6929	53.4465	53.0012	53.8184	52.698	54.054	52.9988	53.79	53.4828	53.3419	53.8606	53.1254	53.6747	53.1216	53.0661
42.4282	42.9986	42.6236	41.0287	42.6479	40.3243	41.8274	40.7198	40.6732	41.3881	39.9966	41.1124	40.0172	40.4338	40.3295	39.5818	40.5083	39.4747	40.0174	39.8491	39.2404	39.8851	38.8087	39.6343	39.003	38.8478	39.2417	38.2889	39.0999	38.311	38.5375	38.643	37.9715	38.8511	37.8436	38.4889	38.1587	37.7406	38.5429	37.3288	38.5872	37.4207	38.1798	37.7809	37.6148	38.1263	37.3087	37.9164	37.2959	37.3089
43.4263	44.1312	43.7502	42.169	43.7737	41.4213	42.9572	41.836	41.7949	42.3925	41.0628	42.2014	41.0489	41.3209	41.3456	40.5751	41.5114	40.4516	41.0081	40.8548	40.1976	40.8569	39.7585	40.5788	39.9571	39.7694	40.1847	39.2347	40.0411	39.1774	39.4504	39.5262	38.8399	39.7629	38.6666	39.3187	38.9492	38.4778	39.2494	37.9981	39.2956	38.0956	38.861	38.481	38.3037	38.8586	37.9898	38.6359	38.003	38.0086
42.8718	43.5535	43.2321	41.663	43.307	40.9856	42.4932	41.4576	41.3464	41.9537	40.6015	41.766	40.6442	40.9342	40.9894	40.2163	41.2052	40.0693	40.7159	40.3731	39.9428	40.6483	39.5538	40.3134	39.7869	39.5917	40.0361	39.0221	39.8918	39.0702	39.3243	39.4053	38.7396	39.6174	38.5387	39.2221	38.8678	38.4558	39.2249	37.9451	39.2722	38.0569	38.8279	38.4642	38.2621	38.8159	37.9189	38.5717	37.9239	37.9495
51.7992	52.3958	51.9859	50.283	52.0019	49.6226	51.1419	49.9952	49.9414	50.7141	49.2051	50.5197	49.2908	49.6826	49.5519	48.6151	49.5129	48.2908	48.7704	48.3049	47.659	48.3016	47.1252	47.8237	47.1756	46.895	47.2814	46.187	46.9413	46.0282	46.2092	46.2288	45.4833	46.3602	45.2357	45.8737	45.5292	45.0479	45.8155	44.4624	45.7744	44.5133	45.2698	44.8612	44.617	45.1352	44.1974	44.7977	44.118	44.0626
50.6939	51.3825	50.9152	49.2599	50.9477	48.4835	50.0269	48.813	48.7436	49.4955	47.9266	49.2456	47.9302	48.3525	48.243	47.4107	48.445	47.2878	47.8931	47.5229	47.0247	47.7366	46.5067	47.3401	46.7146	46.5145	46.9831	45.9412	46.8066	45.857	46.1686	46.2522	45.5037	46.4862	45.3538	46.0336	45.68	45.1953	46.0345	44.7155	46.0651	44.8025	45.6046	45.1964	44.9613	45.5438	44.6273	45.2874	44.6372	44.614
34.1556	35.7032	35.3703	34.3443	36.3579	33.7252	35.4356	33.9091	33.9496	34.5759	33.2202	34.6545	33.3873	33.7057	33.9187	33.0311	34.3244	33.1224	33.781	33.5885	32.8339	33.6396	32.4213	33.4233	32.8331	32.7711	33.2832	32.2243	33.1712	32.2006	32.504	32.571	31.8618	32.9471	31.7209	32.5112	32.1244	31.7247	32.6119	31.2828	32.6843	31.345	32.1335	31.7462	31.4935	32.2564	31.3411	32.148	31.4694	31.4782
30.2219	31.8929	31.5524	30.6011	32.623	29.9541	31.7307	30.1763	30.2443	30.9345	29.5814	31.0636	29.7778	30.1207	30.3317	29.448	30.7873	29.5171	30.2347	30.0325	29.2511	30.1154	28.8744	30.0008	29.3298	29.2877	29.8082	28.7593	29.7347	28.6594	29.0506	29.1148	28.4249	29.5429	28.3192	29.1505	28.7468	28.3453	29.2431	27.8765	29.3335	27.9629	28.7806	28.3976	28.1554	28.9482	27.9965	28.8515	28.1365	28.1631
29.8978	31.713	31.2989	30.331	32.309	29.6747	31.4408	29.8331	29.9483	30.6049	29.2545	30.7726	29.4387	29.8075	30.012	29.1519	30.4748	29.2118	29.9527	29.7478	28.9654	29.8268	28.5687	29.6448	29.042	28.993	29.5107	28.376	29.4204	28.3916	28.7379	28.7977	28.1277	29.2011	27.9853	28.8216	28.4295	28.0671	28.9593	27.5538	29.0395	27.6742	28.5011	28.1208	27.8845	28.6662	27.7221	28.5669	27.8539	27.8745
32.4032	34.1782	33.7412	32.6984	34.6938	32.0386	33.8084	32.2271	32.2434	33.0063	31.5545	33.1423	31.7706	32.1228	32.3171	31.3866	32.7451	31.4275	32.1688	31.9487	31.1316	32.0413	30.7325	31.8752	31.1635	31.0886	31.6404	30.4981	31.5334	30.389	30.8025	30.8708	30.1362	31.2318	30.0139	30.8471	30.4387	30.0058	30.9449	29.5208	31.0262	29.62	30.4952	30.1125	29.8572	30.6499	29.6885	30.5675	29.8179	29.859
35.9414	37.698	37.2089	36.1303	38.1107	35.3606	37.1382	35.6491	35.5759	36.4538	34.877	36.4619	35.076	35.5379	35.5935	34.6095	35.9864	34.6459	35.3803	34.93	34.2835	35.1843	33.8707	34.8998	34.2569	34.1698	34.7159	33.5345	34.597	33.5221	33.8682	33.9312	33.2265	34.3052	33.0685	33.9063	33.5255	33.0996	34.0187	32.5398	34.0725	32.6373	33.4979	33.1111	32.8214	33.6329	32.6598	33.534	32.7887	32.8304
53.736	55.3791	54.7759	53.4095	55.4117	52.3996	54.1373	52.4372	52.3615	53.1643	51.5355	53.0652	51.6761	52.0171	52.1917	51.1105	52.5611	51.1471	51.8352	51.6213	50.739	51.6871	50.2831	51.3946	50.766	50.5757	51.2062	49.8676	51.0044	49.8067	50.1864	50.2632	49.4763	50.6172	49.3374	50.1727	49.8352	49.3397	50.3789	48.8154	50.4114	48.9255	49.7755	49.4031	49.0118	49.8803	48.823	49.6705	48.9576	48.8664
51.0973	52.8413	52.1151	50.7327	52.8606	49.7921	51.5695	49.876	49.749	50.5705	48.8838	50.5046	49.0697	49.5675	49.5696	48.5116	49.9771	48.5313	49.2773	48.8533	48.1401	49.1284	47.6554	48.8299	48.1761	48.0117	48.6312	47.3194	48.4508	47.2256	47.6269	47.7017	46.8812	48.1051	46.7603	47.622	47.2594	46.7355	47.8237	46.2567	47.8552	46.3403	47.2048	46.821	46.4513	47.336	46.2733	47.1227	46.3747	46.3198
48.6872	50.5249	49.7839	48.4927	50.5838	47.5226	49.3389	47.5677	47.5204	48.3563	46.6694	48.3673	46.8239	47.1932	47.3599	46.2632	47.7767	46.3133	47.0682	46.8299	45.9348	46.9323	45.4964	46.6415	45.9717	45.8151	46.4653	45.1367	46.278	45.0714	45.4486	45.5271	44.712	45.935	44.5774	45.4619	45.0957	44.5671	45.6692	44.0777	45.7125	44.1932	45.0731	44.6782	44.3223	45.2066	44.1291	45.0217	44.2545	44.1988
50.8403	52.6923	51.9562	50.5792	52.678	49.5061	51.4075	49.5891	49.5481	50.5053	48.6503	50.314	48.8225	49.3207	49.339	48.2008	49.7321	48.215	49.0046	48.5794	47.8594	48.8618	47.3826	48.6308	47.8738	47.7099	48.3683	46.9622	48.1821	46.9163	47.3377	47.4054	46.5925	47.831	46.4414	47.3563	46.9817	46.4388	47.5451	45.9044	47.6065	46.0443	46.9427	46.5663	46.1713	47.0786	45.9734	46.8727	46.0924	46.0587
48.7553	50.662	50.0007	48.5125	50.759	47.5895	49.496	47.7699	47.6256	48.6606	46.774	48.5473	46.9378	47.4382	47.4771	46.3168	47.8851	46.3329	47.1505	46.6933	45.9842	47.0173	45.5548	46.7139	46.034	45.8604	46.5354	45.1752	46.3613	45.0306	45.5035	45.5677	44.7136	46.0106	44.5712	45.5038	45.1176	44.5688	45.7028	44.0398	45.7524	44.1682	45.0869	44.6981	44.3076	45.2281	44.0966	45.0152	44.2295	44.1894
45.5596	47.6717	46.9572	45.4711	47.8347	44.5318	46.6028	44.8073	44.7105	45.6378	43.8735	45.7284	44.085	44.4885	44.7141	43.5346	45.1671	43.5725	44.4565	44.042	43.322	44.414	42.8817	44.1233	43.4172	43.2647	43.955	42.4886	43.8212	42.5447	42.9608	43.0661	42.1805	43.4839	42.0246	43.0274	42.5979	42.1304	43.2518	41.5529	43.3153	41.7024	42.6333	42.2635	41.8545	42.8428	41.6681	42.6472	41.8323	41.7634
41.7371	43.8887	43.1772	41.7937	44.1568	40.8569	43.0042	41.1689	41.1948	42.1466	40.3591	42.2547	40.6129	41.0464	41.2993	40.0617	41.7564	40.1755	41.0768	40.8212	39.9441	41.0437	39.4903	40.8743	40.0753	39.9403	40.6385	39.205	40.5447	39.2011	39.6883	39.7862	38.908	40.2448	38.7725	39.7909	39.3409	38.8417	39.9808	38.2796	40.0638	38.4369	39.397	39.0251	38.6154	39.622	38.4157	39.4121	38.5878	38.5756
38.2104	40.4488	39.7729	38.4777	40.8496	37.5945	39.7362	37.8802	37.9165	38.871	37.09	38.9951	37.3356	37.7835	38.0145	36.8289	38.4913	36.8909	37.8258	37.5706	36.6607	37.794	36.2526	37.6098	36.7897	36.6797	37.3856	35.9846	37.2786	35.9322	36.4301	36.5356	35.6429	37.026	35.4783	36.5391	36.0545	35.5946	36.6939	35.0157	36.799	35.1535	36.1507	35.7613	35.3826	36.3869	35.1937	36.2442	35.3805	35.4003
36.2505	38.611	37.9195	36.5939	39.0145	35.7678	37.9386	36.0862	36.1586	37.1338	35.3517	37.3041	35.6563	36.1059	36.3454	35.1603	36.846	35.2444	36.1746	35.9131	35.022	36.1555	34.5769	35.9535	35.127	35.0247	35.7271	34.3138	35.6188	34.3316	34.8006	34.8908	34.0186	35.3883	33.8906	34.9794	34.4964	34.0771	35.1732	33.46	35.2994	33.6258	34.6443	34.252	33.8389	34.8611	33.6572	34.7226	33.8619	33.8831
35.3117	37.6972	36.9416	35.6103	38.0927	34.7576	36.9761	35.1929	35.1575	36.1228	34.3331	36.2659	34.5892	35.0454	35.328	34.1179	35.8409	34.2379	35.1808	34.9331	34.0253	35.1918	33.6009	34.9087	34.1447	34.0346	34.7369	33.2577	34.6208	33.2801	33.7533	33.828	32.9387	34.3169	32.7901	33.8662	33.3698	32.9259	34.0574	32.337	34.1867	32.5355	33.5261	33.1533	32.7573	33.804	32.5767	33.6549	32.7698	32.7949
52.7805	54.926	54.0324	52.0524	54.6675	51.0117	53.43	51.5041	51.3607	52.4763	50.3334	52.4064	50.5845	51.2535	51.315	49.9124	51.6938	49.8301	50.7946	50.331	49.5866	50.8184	49.0007	50.4137	49.5351	49.3337	50.0424	48.4216	49.7919	48.315	48.7691	48.8736	47.81	49.3134	47.6315	48.7345	48.2413	47.6664	48.8255	46.8221	48.6573	46.8311	47.8803	47.4603	46.989	48.0247	46.6789	47.7298	46.8212	46.7865
48.8982	51.0367	50.1015	48.1886	50.7613	47.1265	49.5248	47.5126	47.5131	48.4957	46.4595	48.4385	46.7269	47.3956	47.483	46.1037	47.8775	45.9969	47.016	46.5645	45.8198	47.0769	45.3336	46.7947	45.8776	45.7174	46.4866	44.9074	46.3038	44.838	45.3214	45.4594	44.4037	45.9812	44.292	45.4728	44.981	44.3962	45.698	43.7599	45.7384	43.9136	44.9963	44.6071	44.1627	45.2592	43.9091	44.9933	44.0729	44.0341
53.0601	55.2211	54.3853	52.4731	55.0516	51.3417	53.7554	51.6668	51.4715	52.5867	50.3314	52.4373	50.5345	51.1752	51.3142	49.9036	51.766	49.935	51.0087	50.8135	49.9435	51.2939	49.543	51.0415	50.1034	49.9137	50.7377	49.0842	50.6613	49.1684	49.7795	49.9726	48.9863	50.5968	49.0154	50.263	49.8353	49.2311	50.5863	48.656	50.7425	48.991	50.195	49.8973	49.4987	50.6432	49.3167	50.4184	49.5308	49.4804
57.2138	60.0167	59.5035	57.6828	60.3688	56.5243	58.5292	55.4634	53.625	52.8029	49.4422	51.0664	48.9128	49.3034	49.4431	47.9364	49.6295	47.5771	48.4972	47.9084	45.6387	46.6812	44.9175	46.7102	46.0914	45.9488	46.6244	44.7658	46.1475	44.5715	44.9822	45.0327	43.937	45.4149	43.6918	44.8385	44.2718	43.6937	44.9353	42.9541	45.0116	43.2195	44.4519	44.1359	43.7791	44.99	43.6972	44.9396	44.12	44.181
35.2235	37.7419	36.8484	35.1516	37.8916	34.2816	36.9749	35.0509	35.0978	36.0962	34.0104	36.067	34.2802	34.8728	35.1093	33.7736	35.6041	33.7763	34.8869	34.4432	33.7602	35.0721	33.2415	34.8193	33.8524	33.7822	34.5638	32.9606	34.5718	33.0724	33.6909	33.8196	32.8013	34.3949	32.6653	33.8894	33.3054	32.8229	34.0397	32.1199	34.1676	32.3119	33.4885	33.065	32.6773	33.8183	32.442	33.6199	32.6503	32.7208
45.9181	48.1348	47.2254	45.5011	48.511	44.8415	47.6278	45.4973	45.2314	46.3796	43.7883	46.0813	44.1387	45.0893	45.3091	43.9038	45.8229	43.7009	44.8206	44.2913	43.5352	44.9224	43.1077	44.6297	43.7546	43.553	44.4543	42.6798	44.4039	42.8521	43.4847	43.6229	42.515	44.1441	42.3282	43.6103	43.0335	42.4666	43.8361	41.7612	43.9381	41.9703	43.1498	42.7418	42.2435	43.4903	42.001	43.2814	42.3174	42.3471
44.7591	47.0536	46.135	44.4213	47.559	43.8138	46.6167	44.5223	44.2003	45.27	42.7952	45.1467	43.202	44.0289	44.36	42.9413	44.8671	42.7015	43.8545	43.3317	42.5557	43.9775	42.1273	43.754	42.7689	42.5944	43.5059	41.7528	43.4619	41.8295	42.5194	42.6433	41.5236	43.1995	41.3371	42.6397	42.0552	41.4455	42.8578	40.771	42.9756	40.9843	42.1888	41.7629	41.2723	42.5179	41.0213	42.3216	41.3274	41.3659
43.6867	46.1124	45.1316	43.4337	46.5746	42.8121	45.6354	43.4619	43.1901	44.4093	41.7959	44.2411	42.1842	43.0218	43.3633	41.9379	43.8713	41.7376	42.8831	42.5245	41.5478	42.9855	41.1133	42.7639	41.7354	41.5715	42.4905	40.7415	42.4631	40.8215	41.5113	41.6361	40.5121	42.1627	40.3373	41.6696	41.0678	40.4698	41.8982	39.7896	42.0066	39.9845	41.2093	40.7632	40.2811	41.5531	40.0389	41.3641	40.3422	40.3744
39.3509	41.8474	40.9503	39.2324	42.442	38.6771	41.611	39.4481	39.1734	40.4281	37.828	40.2954	38.2468	39.0873	39.4561	37.997	39.9685	37.8298	38.9444	38.5673	37.6303	39.0929	37.1832	38.8747	37.8531	37.7064	38.6248	36.81	38.5925	36.965	37.6524	37.7908	36.6822	38.3357	36.4712	37.8042	37.1896	36.6241	37.9842	35.8699	38.0981	36.0565	37.2874	36.8546	36.3519	37.6361	36.101	37.4591	36.4491	36.5233
42.228	44.6596	43.6839	41.9821	45.2265	41.3833	44.3138	42.1767	41.8549	42.9873	40.4769	43.0088	40.9234	41.7703	42.1332	40.6595	42.6646	40.4775	41.6295	41.2776	40.3031	41.7637	39.8089	41.5384	40.5046	40.3254	41.2755	39.3968	41.2319	39.5117	40.2628	40.3693	39.2581	40.9515	39.0366	40.3673	39.7776	39.1866	40.5838	38.4549	40.7488	38.6936	39.9492	39.5275	39.0312	40.331	38.7887	40.1537	39.1507	39.198
52.0316	55.2087	54.0392	52.178	55.598	51.2136	54.3534	51.8812	51.6551	53.0205	50.2401	52.7892	50.6299	51.5204	51.7928	50.0369	52.3651	49.9843	51.2857	50.7182	49.7347	51.3397	49.1171	50.9435	49.8906	49.7124	50.8147	48.7639	50.7587	48.9736	49.6872	49.8409	48.6525	50.4841	48.4813	49.8824	49.3086	48.5906	50.16	47.7638	50.2527	48.0812	49.3653	48.9648	48.3325	49.7562	48.1032	49.5285	48.5022	48.4918
52.7882	56.0481	54.9104	53.078	56.5851	52.1663	55.4041	52.862	52.742	54.0142	51.3278	54.0559	51.8011	52.6016	52.9937	51.2556	53.5848	51.1603	52.5026	52.1179	50.9204	52.5256	50.2994	52.2053	51.0855	50.9014	52.0045	49.9213	51.9461	50.007	50.7542	50.8717	49.5978	51.4331	49.3531	50.726	50.1143	49.346	50.9268	48.4856	50.9711	48.7366	50.0416	49.6151	48.9777	50.4063	48.7003	50.1351	49.1019	49.0762
59.9928	63.1779	61.9925	60.1124	63.7311	59.2739	62.4629	59.934	59.7414	61.0518	58.2439	60.9218	58.7573	59.6191	59.9169	58.105	60.5139	58.1137	59.3657	59.0433	57.8268	59.4791	57.2394	59.0405	58.0114	57.7726	58.9653	56.9229	58.9287	57.0683	57.7987	58.0038	56.7362	58.6328	56.5617	57.9746	57.4332	56.6087	58.2793	55.7583	58.331	56.0864	57.4017	56.9963	56.3354	57.8397	56.1272	57.5714	56.5954	56.5281
65.4473	68.7225	67.5668	65.6292	69.2954	64.7591	68.039	65.4777	65.268	66.6128	63.7531	66.548	64.1763	65.0748	65.3736	63.4575	65.9104	63.4471	64.6851	64.3947	63.0865	64.7857	62.5015	64.4308	63.2784	62.9993	64.2225	62.0778	64.1525	62.1657	62.9477	63.1447	61.836	63.7471	61.6604	63.0445	62.5168	61.6443	63.3536	60.7892	63.3891	61.1123	62.4275	62.0459	61.3306	62.8502	61.1166	62.5478	61.547	61.4352
63.6261	66.9225	65.6458	63.7035	67.3733	62.7547	66.0373	63.4295	63.1761	64.5484	61.6235	64.3917	62.0932	62.9767	63.2677	61.3697	63.8321	61.3534	62.6424	62.1309	61.0214	62.7061	60.3978	62.3333	61.188	60.9321	62.1623	59.9434	62.1057	60.1363	60.9201	61.0864	59.7991	61.7075	59.5937	61.0101	60.4623	59.5964	61.3091	58.7333	61.351	59.0577	60.3827	59.9989	59.276	60.7994	59.0381	60.4879	59.4771	59.3585
[truncated: 152 more columns]
