# Supplementary material for: Classification of rat mammary carcinoma with large scale in vivo microwave measurements
Source: Sci Rep. 2022 Jan 10;12:349. doi: 10.1038/s41598-021-03884-7 (PMC8748494; doi:10.1038/s41598-021-03884-7)
Supplement: Supplementary file 2 — Supplementary Information 2. [file 41598_2021_3884_MOESM2_ESM.xlsx]

## Sheet: Sheet1
0.939088	0.936861	0.934045	0.931563	0.929339	0.926613	0.923724	0.920485	0.917473	0.913712	0.911143	0.907914	0.904688	0.902037	0.898035	0.895469	0.891036	0.888406	0.883664	0.879229	0.875192	0.870305	0.866615	0.862484	0.85821	0.854201	0.850614	0.846651	0.842774	0.83903	0.834637	0.830506	0.825406	0.821318	0.816992	0.812387	0.807704	0.803701	0.798363	0.793423	0.789307	0.784582	0.77923	0.774802	0.771199	0.766626	0.762094	0.759248	0.754458	0.750577
0.955732	0.95412	0.952015	0.950332	0.948723	0.946756	0.944591	0.940468	0.940642	0.938172	0.935876	0.933756	0.931485	0.930715	0.927122	0.925418	0.92226	0.920396	0.917015	0.91409	0.910601	0.906822	0.904365	0.900966	0.898456	0.895396	0.892944	0.890569	0.887442	0.884994	0.881916	0.879144	0.875884	0.873099	0.870252	0.866301	0.862923	0.860045	0.85622	0.85213	0.849078	0.845068	0.841349	0.837748	0.835202	0.831867	0.828713	0.826963	0.823599	0.820163
0.960552	0.958972	0.957175	0.955309	0.953968	0.952189	0.950351	0.948333	0.946626	0.944012	0.942497	0.940558	0.938675	0.937784	0.934476	0.933016	0.930166	0.927156	0.925677	0.921419	0.919893	0.916531	0.914237	0.911135	0.909135	0.906228	0.904112	0.901798	0.89916	0.897037	0.894542	0.89215	0.888803	0.886147	0.884037	0.880788	0.877735	0.875661	0.871619	0.867965	0.865012	0.861774	0.858047	0.855022	0.852819	0.849684	0.846795	0.845555	0.842175	0.840163
0.910432	0.906101	0.90128	0.895875	0.89164	0.885834	0.880729	0.874746	0.869392	0.862965	0.857302	0.851399	0.845171	0.839874	0.832093	0.826681	0.818859	0.811602	0.804806	0.796299	0.789831	0.781518	0.774755	0.766801	0.759452	0.751835	0.744972	0.737997	0.730137	0.723459	0.715754	0.709083	0.700569	0.693992	0.686065	0.678598	0.67032	0.66361	0.654784	0.646132	0.638821	0.630808	0.62271	0.615127	0.608779	0.601323	0.593775	0.588064	0.580478	0.573196
0.86665	0.86178	0.856243	0.850412	0.845335	0.838613	0.832421	0.823455	0.818681	0.810833	0.803894	0.796558	0.788993	0.782316	0.772759	0.765973	0.756342	0.747754	0.739176	0.729049	0.720665	0.7104	0.701909	0.691762	0.682729	0.673034	0.664292	0.655159	0.645371	0.63696	0.626829	0.618378	0.607737	0.599123	0.588922	0.579328	0.569075	0.56032	0.549226	0.538653	0.529332	0.519476	0.509085	0.499745	0.491279	0.4816	0.472108	0.46423	0.454893	0.445473
0.893407	0.88909	0.884224	0.878984	0.874707	0.86883	0.86354	0.857205	0.851602	0.844782	0.839047	0.833153	0.826426	0.820674	0.813076	0.807127	0.79925	0.793236	0.784606	0.776555	0.767802	0.758826	0.751891	0.742469	0.735469	0.727049	0.719959	0.711758	0.704022	0.696804	0.688705	0.681405	0.672644	0.664786	0.656684	0.648534	0.639696	0.63243	0.622809	0.613594	0.605542	0.596857	0.587965	0.579897	0.572645	0.564433	0.556205	0.550285	0.541882	0.534088
0.901534	0.897406	0.892624	0.887752	0.883674	0.878364	0.87328	0.867399	0.862122	0.856214	0.85053	0.844851	0.838628	0.833723	0.826103	0.820507	0.81292	0.805945	0.799318	0.790789	0.783181	0.774547	0.767852	0.759964	0.752804	0.744768	0.738053	0.729769	0.722922	0.716541	0.708615	0.701746	0.693305	0.686054	0.678545	0.670585	0.66231	0.655085	0.646101	0.637627	0.629769	0.621845	0.61309	0.605756	0.59902	0.591181	0.583221	0.577729	0.569743	0.562357
0.907629	0.903364	0.898668	0.894212	0.889961	0.884671	0.879727	0.872317	0.868973	0.863152	0.85759	0.852167	0.846124	0.841378	0.834035	0.828965	0.821285	0.81587	0.808202	0.800021	0.793644	0.785562	0.779213	0.770968	0.764522	0.756843	0.750475	0.74336	0.736106	0.729971	0.722328	0.715688	0.708005	0.700864	0.693573	0.686048	0.678108	0.671271	0.662749	0.654348	0.647103	0.639368	0.631177	0.624198	0.617821	0.610352	0.602782	0.597785	0.589993	0.583015
0.903277	0.898984	0.894499	0.889942	0.885841	0.880726	0.875865	0.870176	0.864895	0.859272	0.853801	0.848303	0.842224	0.837522	0.830077	0.824683	0.817246	0.810691	0.804108	0.795903	0.789711	0.781631	0.775109	0.766711	0.760638	0.75282	0.746425	0.739284	0.731958	0.725624	0.718147	0.711593	0.703439	0.696543	0.689159	0.681302	0.673503	0.666807	0.657807	0.649549	0.642001	0.63417	0.625801	0.618429	0.611985	0.604486	0.596842	0.591528	0.583679	0.576374
0.905028	0.901113	0.896415	0.891698	0.887546	0.882599	0.877665	0.870456	0.867302	0.860813	0.856024	0.850632	0.844594	0.839334	0.832411	0.827595	0.819909	0.813452	0.807173	0.798851	0.792732	0.784861	0.778441	0.770632	0.763852	0.756394	0.750086	0.743049	0.735774	0.729656	0.722113	0.715576	0.707568	0.700922	0.693631	0.685895	0.678113	0.671441	0.662552	0.654086	0.646955	0.639182	0.630751	0.623739	0.617367	0.610104	0.60244	0.59713	0.589471	0.582046
0.911358	0.9068	0.90225	0.897677	0.89263	0.887387	0.88222	0.875528	0.870448	0.864012	0.858482	0.852399	0.84615	0.840562	0.833168	0.828024	0.82054	0.814254	0.807607	0.800109	0.794189	0.78625	0.780136	0.772873	0.765631	0.758964	0.751823	0.744889	0.73726	0.73033	0.722967	0.715958	0.708563	0.701013	0.694083	0.686997	0.679201	0.672438	0.664333	0.65728	0.649366	0.641736	0.63447	0.625858	0.620039	0.611337	0.60432	0.596938	0.589434	0.582732
0.918122	0.913914	0.909484	0.905191	0.900495	0.89563	0.890788	0.884569	0.879915	0.873793	0.868788	0.86326	0.85741	0.85293	0.845362	0.840608	0.83384	0.829061	0.821816	0.815732	0.809436	0.80198	0.79641	0.790033	0.783085	0.776748	0.770288	0.763974	0.756884	0.750478	0.743684	0.737259	0.730511	0.723907	0.71698	0.710537	0.703298	0.697056	0.6896	0.682557	0.675436	0.668172	0.661711	0.6537	0.648111	0.639915	0.633471	0.626567	0.619422	0.613321
0.925515	0.921439	0.917141	0.913259	0.908569	0.90409	0.899461	0.89522	0.889238	0.883401	0.878758	0.873412	0.867863	0.86319	0.856488	0.852044	0.845592	0.841386	0.83423	0.828782	0.822769	0.815738	0.81041	0.803841	0.797726	0.792159	0.786055	0.780239	0.773504	0.767671	0.761379	0.755251	0.749139	0.742394	0.736241	0.730194	0.723336	0.717495	0.710742	0.70411	0.697431	0.690539	0.684554	0.676912	0.671989	0.664031	0.658048	0.652049	0.645037	0.639424
0.90815	0.903396	0.898831	0.894225	0.88913	0.883832	0.878631	0.873652	0.866879	0.86075	0.854537	0.848341	0.841914	0.836715	0.828443	0.823297	0.815467	0.809158	0.801987	0.795104	0.788136	0.780077	0.773956	0.766073	0.75875	0.751867	0.744735	0.737969	0.72989	0.723456	0.715572	0.708485	0.701252	0.693256	0.685828	0.678737	0.670874	0.664015	0.655096	0.647447	0.639428	0.631483	0.624197	0.615347	0.609295	0.600469	0.593334	0.586055	0.57842	0.571531
0.950479	0.947997	0.944829	0.942564	0.939255	0.93652	0.933416	0.930962	0.926499	0.922613	0.919554	0.915997	0.912164	0.909397	0.90442	0.902066	0.897228	0.895012	0.889392	0.885952	0.881736	0.876584	0.873146	0.869178	0.863833	0.860358	0.855765	0.852818	0.847593	0.843133	0.839009	0.834623	0.830298	0.825491	0.820942	0.816477	0.811515	0.806967	0.801628	0.796991	0.791806	0.786745	0.782548	0.776363	0.773231	0.767166	0.762851	0.758206	0.753047	0.749014
0.922959	0.919452	0.915581	0.911977	0.907972	0.903737	0.899987	0.89587	0.890404	0.885204	0.881162	0.876348	0.870955	0.866973	0.860422	0.856507	0.850222	0.846093	0.838888	0.832455	0.827288	0.820264	0.814978	0.808699	0.802471	0.796956	0.790735	0.785191	0.778878	0.773136	0.76673	0.760915	0.754871	0.748144	0.742069	0.735914	0.728338	0.722834	0.715065	0.708262	0.699045	0.691534	0.685032	0.676942	0.671669	0.663333	0.657189	0.650556	0.643454	0.637251
0.931454	0.927865	0.924186	0.920712	0.916611	0.91248	0.908686	0.90478	0.899555	0.894231	0.890195	0.88558	0.880151	0.876892	0.870008	0.866485	0.860169	0.856609	0.849711	0.844454	0.838935	0.832417	0.827745	0.821573	0.815764	0.810464	0.80455	0.799852	0.793202	0.788333	0.781872	0.776411	0.770857	0.764784	0.758941	0.753183	0.746593	0.741089	0.73391	0.727718	0.721369	0.714968	0.709455	0.701998	0.697485	0.689606	0.684435	0.678454	0.671972	0.666874
0.926131	0.923014	0.919676	0.916564	0.912705	0.908342	0.904746	0.900842	0.895716	0.89097	0.886431	0.881684	0.876797	0.873487	0.866512	0.863042	0.856806	0.852189	0.846819	0.840642	0.836216	0.829604	0.824915	0.819067	0.813028	0.807376	0.800938	0.795372	0.787974	0.781944	0.774557	0.76809	0.761495	0.75447	0.747813	0.7414	0.733838	0.728114	0.720362	0.714215	0.707299	0.70036	0.694443	0.686447	0.68189	0.673945	0.667965	0.661394	0.654539	0.648051
0.919392	0.915029	0.91023	0.905779	0.900802	0.895625	0.890745	0.884314	0.879474	0.873613	0.867762	0.862048	0.855594	0.850475	0.842731	0.837872	0.830487	0.825616	0.817855	0.811022	0.804432	0.796544	0.790471	0.783508	0.776716	0.770026	0.763094	0.757297	0.749643	0.74311	0.736145	0.729455	0.723114	0.715368	0.70863	0.701687	0.693679	0.68716	0.67849	0.671397	0.663815	0.656145	0.649522	0.640796	0.635497	0.626996	0.620579	0.61429	0.606443	0.600505
0.932704	0.928931	0.925068	0.92166	0.917977	0.914515	0.911558	0.906551	0.902016	0.8943	0.88359	0.875672	0.865911	0.851534	0.845645	0.906621	0.893733	0.849202	0.805955	0.767342	0.863819	0.867085	0.924665	0.91829	0.913598	0.914435	0.909112	0.910568	0.905392	0.905372	0.901923	0.900123	0.898616	0.895189	0.893704	0.890281	0.888499	0.884835	0.883283	0.879417	0.876844	0.874798	0.872048	0.86881	0.86673	0.86332	0.860806	0.858851	0.85536	0.853012
0.923391	0.919984	0.915772	0.912225	0.908037	0.903691	0.899607	0.895179	0.890177	0.88412	0.880146	0.874988	0.869389	0.86512	0.858437	0.854277	0.847947	0.843851	0.836817	0.831153	0.825099	0.817673	0.812391	0.805998	0.798895	0.793421	0.786972	0.782404	0.775487	0.769956	0.763992	0.758224	0.752528	0.746273	0.739506	0.733671	0.726099	0.720464	0.712595	0.706412	0.699042	0.692048	0.686087	0.678133	0.672963	0.665241	0.659298	0.653822	0.646466	0.641146
0.925155	0.921527	0.917319	0.913795	0.90904	0.904518	0.900778	0.896211	0.891033	0.885515	0.880772	0.875789	0.870201	0.865968	0.859286	0.855095	0.848853	0.84345	0.838153	0.8312	0.826445	0.819069	0.814252	0.807959	0.801442	0.796163	0.78999	0.78541	0.778422	0.773116	0.766668	0.760904	0.75513	0.748823	0.742179	0.736167	0.7288	0.723511	0.71546	0.709261	0.702306	0.695527	0.689818	0.682105	0.676811	0.669242	0.663375	0.657736	0.65096	0.64552
0.931875	0.928953	0.925008	0.921452	0.917605	0.913664	0.910252	0.906389	0.901588	0.896039	0.892055	0.88744	0.882206	0.878629	0.871707	0.867899	0.861923	0.856648	0.851771	0.845266	0.840897	0.834034	0.829235	0.822812	0.81715	0.811979	0.805921	0.800917	0.795088	0.789834	0.784115	0.778426	0.773063	0.766519	0.760856	0.755029	0.747915	0.742914	0.735283	0.729465	0.723248	0.716807	0.711548	0.704185	0.699245	0.691792	0.685891	0.680542	0.673987	0.668902
0.928917	0.925466	0.921247	0.917811	0.913585	0.909115	0.905411	0.899441	0.896	0.890709	0.886057	0.88129	0.875716	0.871447	0.864862	0.86066	0.854694	0.84928	0.844077	0.838348	0.833126	0.825932	0.821197	0.81519	0.808543	0.803544	0.797327	0.792577	0.786309	0.780971	0.775046	0.76925	0.763775	0.757868	0.751503	0.745597	0.738339	0.732865	0.725607	0.719591	0.712749	0.705951	0.700375	0.693122	0.688	0.680349	0.675004	0.669538	0.662908	0.658011
0.930436	0.927041	0.922502	0.919131	0.914763	0.910406	0.906505	0.9022	0.897038	0.891765	0.887217	0.882155	0.876671	0.873024	0.865787	0.861831	0.855728	0.850283	0.845286	0.838402	0.834095	0.82701	0.822055	0.815705	0.809923	0.804769	0.798532	0.793203	0.787441	0.781785	0.776272	0.770608	0.765049	0.758678	0.752774	0.747118	0.739886	0.734466	0.727267	0.721419	0.714116	0.7075	0.702033	0.694751	0.690098	0.682532	0.67721	0.671792	0.665227	0.660219
0.935969	0.933227	0.928753	0.926186	0.921912	0.918604	0.914696	0.911196	0.9064	0.900914	0.897245	0.892651	0.887464	0.884625	0.877517	0.874481	0.868457	0.863684	0.858641	0.852688	0.848462	0.842115	0.837371	0.832036	0.826196	0.821717	0.815732	0.811604	0.805522	0.800011	0.795653	0.789225	0.785622	0.778444	0.774176	0.768005	0.762042	0.756776	0.750048	0.744995	0.737946	0.73246	0.726533	0.720256	0.715397	0.709421	0.703526	0.698975	0.69235	0.687802
0.942788	0.940338	0.936193	0.933958	0.929428	0.926594	0.923059	0.917635	0.915118	0.910445	0.906517	0.902278	0.897425	0.894298	0.888104	0.885388	0.879689	0.87543	0.870897	0.865126	0.861344	0.855504	0.851407	0.846111	0.840545	0.836775	0.831343	0.827862	0.822223	0.817267	0.813082	0.807258	0.803891	0.797676	0.793527	0.787909	0.782159	0.777813	0.771461	0.766535	0.759647	0.754703	0.749244	0.743505	0.739119	0.733756	0.728143	0.724406	0.717991	0.714342
0.945084	0.942808	0.938536	0.93634	0.932177	0.92909	0.925803	0.92247	0.918354	0.913806	0.910166	0.905794	0.901358	0.899053	0.892445	0.889646	0.884157	0.88146	0.875753	0.871321	0.866818	0.861047	0.857214	0.852117	0.846641	0.843248	0.83786	0.834314	0.828966	0.823922	0.820393	0.814527	0.811558	0.805331	0.801568	0.796119	0.790794	0.78619	0.780372	0.776032	0.769805	0.765111	0.760224	0.754501	0.750479	0.744798	0.739956	0.736362	0.730549	0.726917
0.947045	0.944804	0.940596	0.938576	0.934194	0.931246	0.927872	0.923188	0.920855	0.916253	0.912593	0.90863	0.904075	0.9011	0.895377	0.892812	0.887521	0.884827	0.879094	0.874647	0.870423	0.864854	0.860735	0.856206	0.850714	0.847472	0.842361	0.839157	0.833755	0.829012	0.825506	0.819816	0.817272	0.810896	0.807487	0.802077	0.796841	0.792885	0.786785	0.782532	0.776511	0.771819	0.7671	0.761463	0.757462	0.752393	0.74737	0.744147	0.738007	0.734781
0.94806	0.945882	0.941396	0.939485	0.935406	0.932773	0.929414	0.924484	0.922293	0.91788	0.91427	0.910299	0.90601	0.902923	0.897177	0.894799	0.889519	0.885717	0.881449	0.877251	0.872735	0.867406	0.863572	0.859445	0.853706	0.850552	0.845204	0.842027	0.836961	0.832468	0.828904	0.823122	0.820748	0.814501	0.811191	0.805882	0.800696	0.796309	0.790748	0.786655	0.780773	0.775999	0.771495	0.765881	0.762296	0.756967	0.752198	0.749018	0.743111	0.740039
0.92898	0.925928	0.920698	0.918266	0.913123	0.909185	0.904984	0.900931	0.895739	0.889634	0.88608	0.880712	0.875703	0.872096	0.865029	0.860793	0.854956	0.850696	0.844364	0.838413	0.832741	0.82614	0.820897	0.815904	0.808217	0.804066	0.797312	0.79329	0.786943	0.780862	0.776394	0.769329	0.765678	0.757965	0.753262	0.746675	0.740096	0.735318	0.726776	0.721998	0.714296	0.708622	0.702397	0.696234	0.690618	0.684633	0.678236	0.673897	0.666928	0.662177
0.997569	0.998318	0.996925	0.998133	0.997224	0.997526	0.997942	0.998765	0.997658	0.997333	0.997541	0.997719	0.996893	0.998898	0.996763	0.997871	0.997306	0.996973	0.998017	0.996062	0.997785	0.99647	0.996948	0.997053	0.995537	0.997351	0.995564	0.997135	0.996476	0.99635	0.997551	0.995954	0.997741	0.995855	0.997009	0.996417	0.996176	0.996313	0.995816	0.996008	0.996063	0.995009	0.996697	0.995192	0.996414	0.995148	0.995118	0.996432	0.99492	0.995787
0.919937	0.916572	0.911296	0.908486	0.903256	0.899185	0.894824	0.890322	0.885	0.879169	0.87459	0.869069	0.863721	0.859764	0.851982	0.847652	0.841052	0.834879	0.829157	0.821588	0.816629	0.809433	0.803428	0.798111	0.789762	0.785402	0.778124	0.773739	0.766815	0.760602	0.755345	0.747839	0.744246	0.736066	0.73066	0.723394	0.716341	0.710751	0.701958	0.696154	0.688256	0.681768	0.674636	0.667993	0.661888	0.655693	0.648288	0.643471	0.63597	0.631223
0.924914	0.921688	0.91632	0.913594	0.908316	0.904468	0.900104	0.895789	0.890596	0.88495	0.88055	0.87514	0.869918	0.865829	0.858494	0.854187	0.84771	0.842898	0.83592	0.829715	0.82394	0.816637	0.810593	0.805129	0.797744	0.793161	0.785968	0.781914	0.774895	0.769181	0.764339	0.756898	0.753634	0.745154	0.740495	0.733296	0.726681	0.721087	0.712402	0.706682	0.695828	0.689452	0.68279	0.676921	0.670603	0.664776	0.657714	0.653191	0.645582	0.641105
0.929092	0.925814	0.920601	0.917866	0.912614	0.908874	0.904698	0.900394	0.895828	0.889871	0.885595	0.88025	0.875071	0.871442	0.864177	0.860184	0.853878	0.848016	0.84271	0.836605	0.830981	0.824047	0.818389	0.813278	0.805944	0.801609	0.794343	0.79016	0.783891	0.777973	0.773313	0.766151	0.763045	0.754793	0.750485	0.743271	0.736672	0.731183	0.723225	0.717931	0.710321	0.704066	0.697568	0.691493	0.685818	0.680065	0.673021	0.668732	0.661704	0.657239
0.936158	0.93306	0.927677	0.925523	0.920239	0.916768	0.912669	0.907317	0.904389	0.899064	0.895152	0.890208	0.885719	0.881914	0.875578	0.87231	0.866375	0.861077	0.856239	0.850638	0.845687	0.839205	0.834466	0.829067	0.822609	0.818949	0.812434	0.809046	0.802997	0.798031	0.793777	0.78733	0.784682	0.777562	0.773763	0.767445	0.761663	0.75683	0.749516	0.744864	0.737916	0.732514	0.72651	0.72105	0.71586	0.710277	0.704229	0.700614	0.693982	0.690133
0.937423	0.934276	0.929113	0.926739	0.921614	0.91826	0.914058	0.910617	0.905922	0.90012	0.896768	0.892192	0.8875	0.883696	0.877584	0.87427	0.868563	0.86456	0.858571	0.852915	0.848291	0.84187	0.836852	0.832262	0.825757	0.821883	0.815348	0.811926	0.806232	0.801096	0.797177	0.790825	0.788288	0.781522	0.777419	0.771018	0.765453	0.760649	0.753592	0.748942	0.742235	0.736724	0.731265	0.72533	0.720463	0.715292	0.709188	0.70548	0.699226	0.695278
0.938542	0.935561	0.930482	0.928122	0.923199	0.919609	0.915703	0.91219	0.907375	0.901666	0.898505	0.893854	0.889155	0.885446	0.879304	0.875776	0.870123	0.864965	0.86017	0.853534	0.849678	0.84342	0.83845	0.833396	0.827333	0.823641	0.817293	0.814052	0.80822	0.803274	0.799456	0.793057	0.791088	0.783193	0.77972	0.773746	0.767862	0.763535	0.75608	0.751582	0.74471	0.73926	0.733765	0.728086	0.723331	0.718086	0.712227	0.708514	0.702101	0.69858
0.939759	0.936883	0.932022	0.929401	0.92458	0.920948	0.917137	0.913552	0.909052	0.90336	0.90033	0.895788	0.891145	0.888177	0.881243	0.877935	0.87238	0.8685	0.862601	0.856193	0.852311	0.846206	0.841326	0.836595	0.830433	0.826935	0.820511	0.817815	0.8119	0.806899	0.803234	0.797045	0.794926	0.787816	0.784138	0.778026	0.77235	0.767519	0.760726	0.756077	0.749692	0.74414	0.738848	0.733227	0.728826	0.723738	0.71779	0.714344	0.708362	0.704864
0.942077	0.939097	0.933918	0.931816	0.926963	0.923457	0.91956	0.916048	0.911701	0.906063	0.902932	0.89841	0.893697	0.890978	0.884089	0.880936	0.87535	0.87133	0.865464	0.858942	0.855354	0.849158	0.844324	0.839702	0.833505	0.830153	0.824004	0.820788	0.815607	0.810667	0.807211	0.800949	0.798915	0.791501	0.788167	0.782041	0.776422	0.771787	0.765078	0.760581	0.753974	0.748617	0.743416	0.738322	0.733498	0.72869	0.722813	0.719588	0.713763	0.710482
0.939142	0.936859	0.931985	0.9303	0.925476	0.922551	0.919234	0.91372	0.911731	0.906604	0.903185	0.898755	0.894058	0.891867	0.885061	0.882461	0.876816	0.873242	0.868044	0.861674	0.85888	0.852764	0.848957	0.844254	0.838394	0.835447	0.829337	0.826456	0.820788	0.816147	0.812269	0.806063	0.803906	0.796664	0.792674	0.7872	0.781118	0.77727	0.769819	0.765351	0.75937	0.754028	0.749487	0.743461	0.739489	0.733986	0.72845	0.725434	0.719321	0.716562
0.945764	0.94371	0.939034	0.93725	0.932898	0.93018	0.927178	0.922238	0.920251	0.915394	0.912133	0.908204	0.903839	0.901522	0.895476	0.893154	0.8879	0.885054	0.880023	0.875177	0.871445	0.865886	0.862402	0.858106	0.852912	0.850301	0.844478	0.842673	0.83696	0.832941	0.829503	0.823789	0.82202	0.814993	0.811921	0.806784	0.801479	0.797963	0.790943	0.786904	0.780903	0.776119	0.77208	0.766595	0.76287	0.757844	0.752928	0.750287	0.744699	0.742298
0.949386	0.947353	0.942717	0.941193	0.936684	0.934036	0.931244	0.928126	0.924618	0.919384	0.916964	0.913035	0.908746	0.906397	0.900753	0.898712	0.893651	0.890952	0.886304	0.881741	0.878307	0.872954	0.869744	0.865949	0.860326	0.858312	0.852596	0.851037	0.845645	0.841496	0.838479	0.832985	0.831295	0.824932	0.821998	0.817092	0.811807	0.808567	0.801861	0.798429	0.792914	0.788522	0.784579	0.779135	0.776077	0.771338	0.766747	0.764354	0.759135	0.756998
0.951237	0.949529	0.944798	0.943167	0.939178	0.936651	0.933998	0.929127	0.927506	0.92314	0.9199	0.916259	0.911924	0.909891	0.904191	0.902159	0.897177	0.894498	0.889906	0.885364	0.882196	0.876891	0.873549	0.869766	0.864881	0.862524	0.856986	0.855515	0.850539	0.846329	0.843577	0.838083	0.836711	0.83051	0.827347	0.822711	0.81759	0.81393	0.807988	0.804466	0.799317	0.794662	0.791086	0.786221	0.782896	0.778176	0.773767	0.771564	0.76649	0.764706
0.953679	0.951937	0.947419	0.945987	0.941836	0.939285	0.936742	0.933657	0.930484	0.925362	0.92287	0.919216	0.915048	0.913618	0.907423	0.905343	0.900504	0.896574	0.8935	0.887849	0.88592	0.88066	0.877365	0.874093	0.868674	0.86663	0.861261	0.85962	0.854591	0.850888	0.847982	0.842595	0.841077	0.83499	0.832099	0.827387	0.822312	0.818748	0.813062	0.809511	0.804376	0.800136	0.796434	0.791325	0.788254	0.783976	0.779519	0.777447	0.772306	0.770664
0.933637	0.931238	0.926335	0.924682	0.92016	0.91724	0.914278	0.90874	0.906912	0.901021	0.898401	0.893879	0.889167	0.886233	0.879673	0.876731	0.87071	0.867382	0.861825	0.856057	0.852125	0.845364	0.841377	0.836304	0.830686	0.827461	0.821242	0.818353	0.812645	0.808078	0.804225	0.798352	0.795204	0.787987	0.783895	0.778435	0.772015	0.767718	0.75939	0.755051	0.747978	0.742355	0.73753	0.730933	0.727266	0.721055	0.71562	0.712121	0.706103	0.702713
0.938246	0.936011	0.931081	0.929396	0.924764	0.922081	0.919337	0.91374	0.912125	0.90633	0.903714	0.899281	0.894735	0.892138	0.885587	0.882833	0.877005	0.873936	0.868491	0.862997	0.859107	0.852618	0.849014	0.844049	0.838136	0.835716	0.829472	0.826857	0.821481	0.817018	0.813271	0.807552	0.804801	0.798064	0.793863	0.788274	0.782081	0.777575	0.770125	0.765605	0.759184	0.753752	0.749213	0.742612	0.739319	0.733518	0.728433	0.72531	0.719518	0.71676
0.940931	0.938694	0.933761	0.931908	0.927524	0.924718	0.922082	0.918324	0.914748	0.90903	0.90676	0.902046	0.897732	0.894917	0.888525	0.885658	0.879908	0.876803	0.871489	0.864897	0.862115	0.855585	0.851776	0.847068	0.841223	0.8386	0.832571	0.830069	0.824589	0.820381	0.81674	0.81107	0.808308	0.801219	0.797568	0.792107	0.785916	0.781516	0.774245	0.769844	0.763269	0.757867	0.75333	0.746637	0.743553	0.737383	0.732526	0.729416	0.723228	0.720623
0.922376	0.919695	0.914286	0.911719	0.90672	0.903213	0.899549	0.893178	0.891074	0.884768	0.880937	0.875582	0.870517	0.867169	0.858991	0.855294	0.848127	0.842054	0.836717	0.828857	0.826924	0.819339	0.814435	0.808301	0.801956	0.797612	0.790507	0.787079	0.780232	0.775236	0.769987	0.763279	0.759394	0.751163	0.746177	0.739692	0.732224	0.726926	0.717873	0.712168	0.704239	0.697864	0.691769	0.683986	0.679388	0.672436	0.665913	0.661195	0.654315	0.650143
0.924095	0.921161	0.915494	0.913325	0.908188	0.904818	0.901285	0.894918	0.89258	0.886403	0.882796	0.877304	0.871752	0.868023	0.860424	0.856697	0.849581	0.845404	0.838658	0.831962	0.826834	0.818819	0.813464	0.807851	0.800929	0.796788	0.789532	0.786194	0.778737	0.773614	0.768193	0.76126	0.756895	0.748767	0.743195	0.736185	0.728469	0.722501	0.713688	0.707581	0.699508	0.693168	0.686974	0.679569	0.674893	0.667917	0.661455	0.656962	0.649821	0.645822
0.937808	0.935347	0.930337	0.928552	0.923762	0.92093	0.917795	0.914197	0.910365	0.905362	0.901918	0.897298	0.892232	0.889808	0.882495	0.880023	0.873691	0.869141	0.864416	0.85853	0.854223	0.847613	0.843763	0.838877	0.833452	0.830206	0.823398	0.820993	0.814759	0.810386	0.806853	0.800267	0.797971	0.789968	0.786357	0.78059	0.774213	0.769824	0.762201	0.757446	0.7509	0.745429	0.740307	0.734014	0.72965	0.724414	0.71878	0.715383	0.709013	0.705828
0.940802	0.938345	0.933397	0.931503	0.926791	0.923967	0.920579	0.916829	0.913314	0.907482	0.904675	0.900064	0.89477	0.892627	0.885207	0.882849	0.876981	0.873758	0.867874	0.862394	0.858279	0.851991	0.847812	0.843227	0.837618	0.834194	0.827462	0.824611	0.818844	0.814307	0.8106	0.804025	0.801529	0.793615	0.790324	0.784668	0.778498	0.774295	0.766889	0.762459	0.75574	0.750137	0.74511	0.738871	0.734312	0.728817	0.723191	0.719968	0.713507	0.710572
0.942853	0.94058	0.935463	0.933706	0.929056	0.926076	0.922745	0.917418	0.915481	0.909978	0.907117	0.902563	0.897356	0.89482	0.888158	0.885974	0.879878	0.876663	0.870954	0.864368	0.861233	0.854904	0.850934	0.846299	0.840664	0.837525	0.83077	0.8278	0.822536	0.817817	0.81448	0.80793	0.80556	0.797757	0.794537	0.788615	0.782599	0.777897	0.770769	0.766535	0.759935	0.75416	0.749239	0.743108	0.73926	0.733651	0.728181	0.725201	0.718921	0.715925
0.95146	0.949816	0.945182	0.944078	0.939939	0.937458	0.93483	0.932011	0.928974	0.924625	0.921775	0.918134	0.913509	0.911667	0.905679	0.904092	0.898885	0.895033	0.891521	0.885577	0.883033	0.877603	0.874291	0.871078	0.865477	0.863136	0.857379	0.854784	0.850409	0.846436	0.843985	0.838187	0.836474	0.829476	0.826963	0.821866	0.816454	0.812764	0.806302	0.802452	0.796923	0.791763	0.78781	0.782516	0.778909	0.774108	0.769391	0.767429	0.761819	0.759806
0.951161	0.949482	0.944675	0.943191	0.938971	0.936379	0.93385	0.92893	0.927594	0.922438	0.920037	0.916045	0.911443	0.910051	0.903186	0.901535	0.89623	0.892231	0.888334	0.882415	0.879725	0.874315	0.870964	0.867	0.861662	0.859304	0.85332	0.851468	0.846181	0.842601	0.839688	0.833648	0.832208	0.82494	0.822026	0.816957	0.811379	0.807759	0.80084	0.796892	0.791015	0.785943	0.781675	0.776026	0.772716	0.76779	0.763269	0.761054	0.755306	0.752915
0.886083	0.882255	0.876141	0.872615	0.866667	0.861904	0.857099	0.849227	0.845694	0.837846	0.832495	0.825466	0.818481	0.813668	0.803825	0.79922	0.790195	0.78333	0.775885	0.767617	0.760801	0.751389	0.744921	0.737537	0.728664	0.722412	0.713158	0.707202	0.698526	0.69115	0.683496	0.675022	0.668559	0.658842	0.651173	0.642584	0.633081	0.625658	0.614927	0.607425	0.597707	0.589052	0.581117	0.571869	0.565107	0.555932	0.547865	0.54131	0.531884	0.525833
0.892067	0.888588	0.882755	0.87946	0.873475	0.869077	0.864525	0.858529	0.853431	0.845573	0.841072	0.834321	0.827593	0.823233	0.813467	0.809214	0.800604	0.793913	0.78706	0.778118	0.77235	0.763246	0.75719	0.750027	0.741338	0.735641	0.726834	0.721138	0.712941	0.705778	0.698767	0.690521	0.6845	0.675318	0.668075	0.659928	0.650807	0.643774	0.633283	0.626304	0.61689	0.608704	0.601483	0.592152	0.585793	0.577114	0.569211	0.563515	0.554126	0.548405
0.89489	0.891461	0.885592	0.882217	0.876278	0.871975	0.867361	0.861662	0.856578	0.848747	0.844343	0.837644	0.830959	0.826662	0.817266	0.812914	0.804424	0.799268	0.791245	0.783521	0.777359	0.768337	0.762466	0.75493	0.747006	0.741318	0.732465	0.72707	0.718663	0.71184	0.705101	0.696993	0.691298	0.681737	0.675175	0.667174	0.658278	0.651816	0.641216	0.634447	0.625288	0.617338	0.610299	0.601268	0.595171	0.586989	0.57913	0.573535	0.564573	0.559313
0.900025	0.896351	0.890432	0.887321	0.881669	0.877352	0.872991	0.865626	0.862473	0.854731	0.850521	0.844015	0.837471	0.833432	0.823965	0.819933	0.811465	0.805314	0.79863	0.790056	0.785287	0.776484	0.770623	0.764025	0.755397	0.75006	0.741654	0.736443	0.728153	0.721418	0.714623	0.706506	0.700799	0.69169	0.684694	0.677063	0.668401	0.66186	0.651473	0.644562	0.635628	0.627764	0.620763	0.611753	0.605731	0.597547	0.589421	0.583759	0.574867	0.56953
0.905289	0.901882	0.896182	0.893147	0.887452	0.883336	0.879027	0.871895	0.868682	0.861815	0.857099	0.850994	0.84448	0.840273	0.831921	0.827883	0.819969	0.81512	0.807498	0.799936	0.794282	0.785831	0.78046	0.773374	0.765683	0.760718	0.752523	0.747294	0.739828	0.733253	0.727106	0.719217	0.714268	0.704779	0.698762	0.69126	0.682774	0.676272	0.666837	0.660077	0.651578	0.643954	0.637394	0.628617	0.623131	0.615075	0.607935	0.602946	0.594113	0.589176
0.925823	0.923724	0.919039	0.917159	0.91266	0.909784	0.906671	0.900773	0.898906	0.892676	0.890166	0.885372	0.880334	0.877392	0.870271	0.867719	0.861146	0.85785	0.851941	0.846089	0.841891	0.834795	0.830586	0.825511	0.819651	0.815879	0.809096	0.805847	0.799219	0.794223	0.789534	0.782817	0.779372	0.771505	0.76718	0.76113	0.754402	0.749919	0.741548	0.736468	0.729555	0.723106	0.718124	0.710896	0.706609	0.700118	0.693925	0.69019	0.682613	0.679335
0.930212	0.928389	0.923726	0.922193	0.917919	0.915315	0.91248	0.908541	0.905584	0.899712	0.897274	0.893056	0.888332	0.88593	0.879156	0.877279	0.871237	0.868535	0.863156	0.857814	0.854231	0.847757	0.844503	0.839407	0.833777	0.831247	0.825045	0.822347	0.816441	0.812143	0.807954	0.801777	0.799062	0.792208	0.78814	0.782762	0.776652	0.772232	0.765204	0.760626	0.754235	0.748721	0.744411	0.737776	0.734139	0.728208	0.722687	0.719524	0.71288	0.710252
0.933956	0.93247	0.927985	0.926999	0.92308	0.920605	0.918125	0.91483	0.912139	0.907354	0.904739	0.90091	0.896664	0.895478	0.88861	0.887195	0.881723	0.879554	0.874774	0.870021	0.866896	0.861053	0.858284	0.853975	0.849163	0.846869	0.841259	0.839376	0.834043	0.830517	0.826979	0.821595	0.8195	0.812861	0.809672	0.80493	0.799727	0.796316	0.789472	0.785368	0.78018	0.775156	0.77166	0.765989	0.762821	0.75746	0.75308	0.750603	0.744658	0.742564
0.939123	0.937924	0.933868	0.932973	0.929466	0.927215	0.925302	0.920698	0.920049	0.915195	0.913545	0.910251	0.90655	0.905309	0.899563	0.898652	0.893757	0.890728	0.888042	0.882735	0.881348	0.87604	0.873824	0.870986	0.866023	0.864928	0.859704	0.858034	0.854154	0.851019	0.848376	0.843562	0.842192	0.836514	0.834	0.829943	0.825316	0.82259	0.816613	0.81353	0.809028	0.804632	0.802135	0.79648	0.794632	0.790043	0.786293	0.784716	0.779714	0.778632
0.948795	0.947664	0.943956	0.943276	0.940221	0.938515	0.937049	0.934587	0.932693	0.928635	0.927441	0.924756	0.921584	0.92155	0.91591	0.915636	0.911479	0.910385	0.906965	0.90351	0.900246	0.895802	0.894315	0.891984	0.887866	0.887263	0.882785	0.882903	0.87886	0.876602	0.874758	0.870656	0.87016	0.865235	0.863355	0.860129	0.856506	0.854604	0.849514	0.84734	0.843754	0.84022	0.838526	0.834267	0.832913	0.8292	0.826579	0.825726	0.821592	0.821529
0.940257	0.933273	0.93384	0.925088	0.924592	0.918688	0.913302	0.91447	0.903668	0.902934	0.895846	0.891393	0.888807	0.880074	0.879379	0.86946	0.86658	0.860492	0.853105	0.85187	0.841376	0.840194	0.832351	0.826737	0.823181	0.812569	0.812575	0.802571	0.79959	0.794328	0.78522	0.785476	0.77393	0.773791	0.764494	0.759174	0.756278	0.744732	0.745404	0.733481	0.73169	0.724354	0.717296	0.715043	0.704242	0.702983	0.69354	0.690282	0.685133	0.676505
0.945969	0.939002	0.939869	0.93096	0.930883	0.924964	0.919788	0.918959	0.910566	0.910281	0.903201	0.899241	0.896758	0.888601	0.8884	0.878826	0.876469	0.870645	0.863498	0.862909	0.852518	0.851965	0.843891	0.83926	0.83583	0.825475	0.826294	0.815551	0.813853	0.808955	0.800367	0.801199	0.789917	0.790444	0.781391	0.776626	0.774149	0.762865	0.764294	0.752416	0.751326	0.744576	0.737607	0.735912	0.725325	0.725205	0.715924	0.713084	0.70854	0.699995
0.947704	0.940404	0.94148	0.932441	0.93241	0.926739	0.921377	0.923026	0.9125	0.912844	0.905498	0.902269	0.899233	0.890616	0.89131	0.881628	0.879306	0.873906	0.866673	0.864943	0.855984	0.855571	0.848059	0.842364	0.840099	0.82958	0.830709	0.819984	0.818315	0.813931	0.805151	0.806153	0.794621	0.795336	0.786416	0.781844	0.779714	0.768192	0.770108	0.758354	0.75728	0.750556	0.743811	0.742784	0.731926	0.731783	0.722823	0.720118	0.715672	0.707299
0.948561	0.941435	0.94266	0.933443	0.933548	0.927903	0.922599	0.924294	0.913663	0.913792	0.907175	0.903718	0.900978	0.892196	0.892991	0.883405	0.881264	0.875737	0.868579	0.867078	0.857857	0.85774	0.850005	0.844511	0.842961	0.832076	0.833303	0.822649	0.821267	0.816599	0.808031	0.809438	0.797923	0.798903	0.789924	0.785494	0.783322	0.772323	0.773941	0.762253	0.761289	0.754735	0.748054	0.747172	0.736128	0.736436	0.727432	0.724531	0.720765	0.7123
0.950052	0.942548	0.944263	0.934715	0.935001	0.92935	0.924145	0.923784	0.915001	0.915618	0.90874	0.905668	0.902839	0.894801	0.895158	0.885226	0.883326	0.878032	0.870754	0.870729	0.86022	0.860097	0.852389	0.847429	0.84496	0.834235	0.835877	0.82526	0.823892	0.819765	0.811009	0.812515	0.801086	0.802334	0.793359	0.788863	0.787082	0.776051	0.777561	0.766018	0.765006	0.758559	0.752069	0.751148	0.740128	0.740668	0.731578	0.729069	0.725115	0.716929
0.908629	0.899565	0.90091	0.889389	0.88886	0.881921	0.874407	0.875265	0.860619	0.859545	0.849064	0.843906	0.838502	0.827637	0.826184	0.813769	0.809763	0.80239	0.791569	0.788956	0.775385	0.773864	0.762898	0.755192	0.751304	0.736397	0.737438	0.721584	0.719057	0.709498	0.698429	0.695682	0.681426	0.678975	0.667194	0.658584	0.654912	0.638727	0.639938	0.62349	0.620567	0.610647	0.600585	0.598008	0.582601	0.582674	0.568273	0.564781	0.555812	0.545353
0.913362	0.904291	0.905856	0.894755	0.894288	0.887554	0.879978	0.879141	0.866691	0.866972	0.855857	0.850489	0.846049	0.835389	0.83434	0.822459	0.818644	0.811897	0.800968	0.798973	0.780518	0.779432	0.768623	0.761486	0.757765	0.742799	0.744044	0.728987	0.726171	0.716848	0.706051	0.703746	0.689468	0.687273	0.675943	0.667709	0.664274	0.648687	0.649859	0.633625	0.631154	0.621392	0.611607	0.609389	0.593962	0.5943	0.580199	0.576782	0.568493	0.558285
0.924789	0.915812	0.918024	0.906909	0.906578	0.900202	0.892823	0.89256	0.880205	0.880985	0.87041	0.86553	0.861496	0.85119	0.850942	0.839397	0.83603	0.829702	0.819163	0.817917	0.805087	0.804686	0.794415	0.78808	0.784691	0.770482	0.772773	0.757612	0.756256	0.747731	0.737383	0.735909	0.722234	0.720836	0.710025	0.702503	0.700126	0.684751	0.686779	0.670751	0.669417	0.66023	0.650999	0.64979	0.634501	0.636018	0.622349	0.619762	0.612475	0.602432
0.945841	0.937524	0.940913	0.92989	0.930984	0.925402	0.919257	0.922339	0.909377	0.911564	0.902592	0.89908	0.896567	0.88639	0.888543	0.877097	0.875942	0.870449	0.862053	0.863716	0.851119	0.852728	0.844088	0.838361	0.837746	0.824914	0.82856	0.815428	0.815386	0.809595	0.799821	0.80219	0.788381	0.790398	0.779967	0.774712	0.773317	0.759051	0.763249	0.748872	0.74911	0.741999	0.734298	0.734824	0.721446	0.724555	0.713134	0.711463	0.706939	0.697221
0.949533	0.940996	0.944901	0.933728	0.935292	0.929677	0.923806	0.927445	0.914553	0.916918	0.908074	0.904266	0.902779	0.892106	0.895314	0.883727	0.88303	0.877767	0.86965	0.871612	0.859128	0.861338	0.852751	0.848139	0.847063	0.834533	0.838492	0.826491	0.825943	0.820392	0.811205	0.813999	0.800094	0.803185	0.79275	0.787525	0.786711	0.772586	0.777409	0.763176	0.763525	0.756975	0.749569	0.750537	0.737506	0.740905	0.729684	0.728037	0.724666	0.714929
0.94335	0.934596	0.938397	0.927087	0.92887	0.922725	0.91668	0.920667	0.906718	0.909237	0.900174	0.89604	0.894228	0.883234	0.886334	0.874436	0.873243	0.867845	0.858709	0.859612	0.847124	0.849708	0.840114	0.834627	0.834153	0.820308	0.825101	0.810825	0.811039	0.804966	0.79517	0.797985	0.783237	0.785777	0.774563	0.768654	0.76776	0.752566	0.757162	0.740838	0.74195	0.734098	0.725884	0.726916	0.712663	0.716032	0.703792	0.702078	0.69744	0.687014
0.949651	0.940606	0.944868	0.933674	0.935603	0.929837	0.923912	0.928094	0.914303	0.91792	0.90847	0.905758	0.903878	0.893621	0.896529	0.884665	0.884287	0.879331	0.870585	0.871962	0.859798	0.862809	0.854039	0.849086	0.848787	0.835243	0.840441	0.827326	0.827669	0.822353	0.812733	0.816461	0.801806	0.804951	0.794637	0.789056	0.788751	0.773642	0.779135	0.763886	0.764574	0.757484	0.749616	0.751741	0.73761	0.741805	0.729954	0.729053	0.725083	0.714587
0.951564	0.942677	0.947004	0.935535	0.937797	0.932227	0.92631	0.928472	0.916794	0.920211	0.911185	0.908567	0.906904	0.895812	0.899776	0.888038	0.887799	0.882609	0.874087	0.87542	0.863417	0.866493	0.857209	0.852837	0.85272	0.839353	0.844906	0.831912	0.832547	0.826697	0.817926	0.821617	0.80735	0.811004	0.800456	0.795007	0.794874	0.779655	0.785538	0.770022	0.771114	0.764029	0.756263	0.758817	0.744649	0.748983	0.737692	0.736778	0.732876	0.72289
0.954918	0.946122	0.950358	0.939132	0.941369	0.935855	0.929944	0.932398	0.921181	0.925074	0.915665	0.912406	0.911407	0.901124	0.90448	0.892753	0.892686	0.887558	0.879224	0.880737	0.868572	0.871898	0.862861	0.858614	0.858786	0.8453	0.851098	0.838212	0.839117	0.833985	0.824637	0.828891	0.814581	0.818804	0.808155	0.803079	0.803243	0.788079	0.794218	0.778885	0.780349	0.773631	0.76587	0.768526	0.754824	0.75939	0.748106	0.747488	0.744204	0.734335
0.957373	0.948683	0.953099	0.941777	0.944211	0.938714	0.933009	0.937726	0.924209	0.928256	0.918994	0.916517	0.915035	0.904673	0.908353	0.89672	0.896671	0.892072	0.883264	0.886528	0.873084	0.876561	0.867849	0.863043	0.863423	0.850456	0.856714	0.842987	0.844723	0.840019	0.830777	0.835129	0.821187	0.825054	0.814881	0.810025	0.810431	0.795381	0.801494	0.786231	0.787991	0.781221	0.773845	0.776514	0.762891	0.768005	0.756793	0.756265	0.753381	0.74347
0.945443	0.934999	0.939464	0.926251	0.928562	0.921848	0.915154	0.917235	0.90431	0.907549	0.897339	0.89395	0.891678	0.878999	0.882977	0.869115	0.868475	0.86208	0.852264	0.85463	0.838927	0.841681	0.830775	0.824715	0.824153	0.808789	0.814505	0.798476	0.799621	0.793617	0.782492	0.786601	0.770181	0.774063	0.761936	0.75652	0.755593	0.739309	0.74469	0.727	0.728681	0.719941	0.711537	0.712891	0.697608	0.701625	0.688549	0.68719	0.682463	0.671826
0.948331	0.937889	0.942512	0.929231	0.93156	0.925216	0.918253	0.920591	0.907642	0.911467	0.901077	0.897172	0.895707	0.883829	0.88747	0.873662	0.873549	0.867255	0.857561	0.860423	0.844604	0.847434	0.836868	0.831313	0.83058	0.81549	0.821335	0.806369	0.806946	0.801126	0.790211	0.79481	0.778701	0.783025	0.771038	0.765546	0.764992	0.748228	0.754539	0.73729	0.738428	0.72998	0.721482	0.723339	0.707982	0.712504	0.69955	0.698448	0.693973	0.683177
0.950373	0.939966	0.94469	0.931481	0.934081	0.927451	0.920862	0.92557	0.910352	0.914764	0.904088	0.901333	0.899376	0.887588	0.891594	0.877817	0.877842	0.872124	0.862126	0.864186	0.849595	0.852931	0.842355	0.836798	0.836522	0.821406	0.827684	0.812783	0.813554	0.807996	0.797186	0.802188	0.785852	0.79083	0.778883	0.773799	0.773604	0.756933	0.763663	0.746279	0.748167	0.739811	0.731556	0.734007	0.718467	0.723232	0.710375	0.709339	0.705401	0.694964
0.952462	0.941947	0.947048	0.933622	0.936144	0.929807	0.923091	0.925733	0.912642	0.916816	0.906974	0.904028	0.902106	0.88988	0.894764	0.881174	0.881201	0.875461	0.865565	0.867366	0.852911	0.856516	0.846279	0.840239	0.840141	0.825375	0.831839	0.816169	0.817965	0.812776	0.801973	0.807276	0.791111	0.795805	0.784267	0.779321	0.779207	0.762993	0.769207	0.75179	0.754086	0.746072	0.737784	0.740309	0.724815	0.73029	0.717142	0.716006	0.71271	0.701974
0.952622	0.942226	0.947175	0.933668	0.936185	0.929745	0.923188	0.925725	0.912859	0.917367	0.907277	0.903385	0.902391	0.889986	0.894769	0.881369	0.881175	0.875704	0.86588	0.867692	0.853394	0.857002	0.84638	0.841359	0.840298	0.825896	0.832407	0.817317	0.818815	0.813586	0.80292	0.808178	0.792031	0.797259	0.785371	0.780439	0.780505	0.764196	0.770549	0.753209	0.755469	0.747386	0.738936	0.74166	0.725962	0.731591	0.71866	0.717788	0.714067	0.703676
0.929002	0.925538	0.921665	0.917891	0.913591	0.909024	0.904482	0.900075	0.895158	0.889567	0.885102	0.879703	0.874469	0.869475	0.863931	0.85824	0.852383	0.846873	0.840939	0.835614	0.833638	0.828321	0.822738	0.817002	0.81157	0.805016	0.799814	0.793744	0.787477	0.781028	0.77496	0.768921	0.762524	0.756549	0.750024	0.743729	0.737879	0.731508	0.725495	0.719032	0.712837	0.706861	0.700598	0.69423	0.687421	0.681139	0.674705	0.668837	0.662699	0.656635
0.945908	0.94297	0.939927	0.936652	0.933239	0.929459	0.92542	0.91945	0.91716	0.91281	0.908193	0.903152	0.898606	0.893983	0.889153	0.884549	0.8793	0.874471	0.869693	0.865304	0.86042	0.855659	0.850719	0.845042	0.840208	0.834513	0.829993	0.823634	0.818751	0.812289	0.807061	0.801612	0.795942	0.7897	0.784243	0.778438	0.773173	0.767831	0.762343	0.756315	0.752269	0.747201	0.742312	0.737359	0.731444	0.726602	0.720738	0.71562	0.710355	0.704967
0.936936	0.933037	0.9294	0.925071	0.921079	0.916932	0.912192	0.906039	0.903342	0.898309	0.893855	0.88889	0.883975	0.878539	0.874036	0.868709	0.863197	0.857843	0.852305	0.846115	0.841518	0.836374	0.830636	0.824627	0.819288	0.813382	0.808816	0.802357	0.797106	0.791127	0.785373	0.780024	0.774207	0.768798	0.762199	0.756329	0.750928	0.745121	0.73928	0.732545	0.727335	0.721479	0.715547	0.710284	0.703299	0.697995	0.69168	0.686414	0.681063	0.675435
0.942563	0.938774	0.935373	0.931111	0.927578	0.923475	0.919179	0.913582	0.910786	0.906947	0.902069	0.896823	0.893018	0.887675	0.883581	0.878577	0.873503	0.86833	0.863318	0.858733	0.853273	0.848672	0.843001	0.837589	0.832869	0.827171	0.822898	0.816853	0.812033	0.806024	0.800965	0.796173	0.790668	0.78556	0.779565	0.774066	0.769135	0.763003	0.758144	0.751598	0.746738	0.741207	0.735691	0.730433	0.723962	0.719097	0.713304	0.708596	0.703576	0.697855
0.944736	0.940948	0.937684	0.933318	0.929883	0.925902	0.921692	0.915862	0.913202	0.909454	0.90472	0.90028	0.895767	0.890701	0.886612	0.88171	0.876709	0.87167	0.866741	0.862536	0.856923	0.852627	0.847214	0.842331	0.837683	0.831908	0.827866	0.821755	0.817253	0.811555	0.80652	0.801862	0.796691	0.791189	0.785969	0.780431	0.77565	0.769643	0.765022	0.758729	0.753525	0.748084	0.742569	0.737634	0.731442	0.726744	0.721092	0.716344	0.711554	0.706198
0.936871	0.932721	0.929153	0.9244	0.920844	0.916704	0.912391	0.909074	0.904398	0.900479	0.896643	0.892518	0.888509	0.884559	0.880379	0.875488	0.87085	0.866403	0.860775	0.855266	0.850627	0.846168	0.840364	0.834856	0.830097	0.823217	0.818871	0.812835	0.807688	0.802043	0.796553	0.791816	0.786288	0.781945	0.77613	0.77099	0.766671	0.760842	0.756557	0.750156	0.745397	0.739834	0.734297	0.729583	0.722822	0.718032	0.712098	0.707546	0.70218	0.696708
0.938983	0.934774	0.931315	0.926815	0.923387	0.919396	0.91521	0.912139	0.90746	0.904438	0.900244	0.895395	0.892424	0.887819	0.884808	0.880088	0.875629	0.87095	0.865876	0.862004	0.856047	0.851701	0.846065	0.840115	0.835867	0.829146	0.825365	0.818816	0.814526	0.808854	0.803898	0.799618	0.794522	0.790011	0.784843	0.779906	0.776031	0.770491	0.766096	0.759534	0.755666	0.750399	0.744963	0.740384	0.733849	0.729499	0.723642	0.719066	0.714432	0.708838
0.939841	0.935554	0.932603	0.927594	0.924498	0.920587	0.916602	0.911545	0.908591	0.905967	0.901438	0.897628	0.893727	0.889699	0.886034	0.881084	0.876696	0.872085	0.866739	0.861559	0.8568	0.8528	0.847045	0.841917	0.837306	0.830928	0.827071	0.821018	0.816546	0.811237	0.806373	0.802077	0.797066	0.793223	0.787785	0.78308	0.778972	0.773279	0.769344	0.762979	0.75924	0.753697	0.748347	0.743796	0.737321	0.732879	0.726797	0.722416	0.717498	0.71206
0.940292	0.936152	0.93298	0.928576	0.925136	0.921348	0.917178	0.914334	0.909679	0.905928	0.901877	0.898098	0.894066	0.889185	0.886091	0.881245	0.876548	0.871732	0.86672	0.862731	0.856874	0.852827	0.847128	0.841507	0.837109	0.831142	0.8276	0.82101	0.817187	0.811514	0.807053	0.803072	0.797943	0.794091	0.788513	0.783683	0.779537	0.773464	0.769737	0.763043	0.758932	0.753489	0.748113	0.743814	0.736901	0.7325	0.726368	0.722023	0.717423	0.712088
0.94026	0.935991	0.93299	0.928169	0.925068	0.921111	0.916905	0.911823	0.908935	0.905482	0.901486	0.89746	0.89336	0.888452	0.885146	0.880249	0.875602	0.8711	0.865577	0.860495	0.855771	0.851775	0.846363	0.841068	0.836814	0.830569	0.827327	0.82063	0.817046	0.811928	0.807123	0.80325	0.797979	0.793588	0.788619	0.783666	0.779744	0.774001	0.769641	0.762704	0.758943	0.753448	0.748037	0.743676	0.737084	0.732562	0.726843	0.7228	0.717702	0.712645
0.934576	0.930037	0.927224	0.921561	0.91848	0.914346	0.909277	0.905469	0.901239	0.899506	0.894056	0.889454	0.886832	0.880981	0.879204	0.873194	0.869505	0.865333	0.858819	0.85652	0.848392	0.845934	0.838891	0.83408	0.829259	0.821651	0.81995	0.811008	0.808428	0.801704	0.796978	0.79233	0.786741	0.782085	0.776791	0.770455	0.76735	0.75962	0.756705	0.74789	0.743172	0.737919	0.730741	0.728698	0.718406	0.716973	0.708038	0.705591	0.699105	0.693555
0.936827	0.932388	0.929631	0.924537	0.921204	0.916984	0.912094	0.910351	0.904159	0.902637	0.897169	0.893482	0.890103	0.884788	0.882838	0.876651	0.873196	0.869121	0.862916	0.859243	0.852792	0.850169	0.843138	0.838304	0.833852	0.826572	0.824976	0.81629	0.813848	0.807339	0.803023	0.798608	0.793317	0.788767	0.78361	0.777454	0.774408	0.766687	0.763878	0.755279	0.751631	0.746505	0.739404	0.737402	0.72763	0.726252	0.717763	0.715572	0.709307	0.704011
0.938789	0.934253	0.931781	0.926307	0.922869	0.919016	0.913878	0.912315	0.905818	0.904146	0.899377	0.895564	0.892292	0.887027	0.88501	0.878838	0.875423	0.870805	0.865007	0.861461	0.854858	0.852542	0.845638	0.840266	0.837169	0.82902	0.827681	0.818831	0.816654	0.810006	0.805768	0.80161	0.796052	0.791474	0.786509	0.780536	0.777406	0.769571	0.767119	0.758127	0.754646	0.749623	0.742595	0.740935	0.730986	0.729805	0.721415	0.719141	0.713428	0.707887
0.940425	0.935857	0.933153	0.927705	0.924924	0.920779	0.916077	0.912416	0.908281	0.907127	0.901836	0.898254	0.895182	0.889219	0.887913	0.882093	0.878541	0.874295	0.868265	0.866204	0.858355	0.855976	0.849026	0.844518	0.840766	0.833006	0.831469	0.82361	0.820841	0.814404	0.809972	0.805901	0.800441	0.796066	0.791265	0.78529	0.782341	0.774257	0.772137	0.763766	0.760049	0.755142	0.748024	0.746376	0.736439	0.735575	0.727259	0.725274	0.719572	0.714136
0.940738	0.936068	0.93359	0.927896	0.925164	0.921047	0.916095	0.912457	0.908286	0.906445	0.90157	0.897479	0.895003	0.889004	0.887772	0.881742	0.878041	0.873581	0.867764	0.865558	0.857598	0.855274	0.848222	0.843276	0.84005	0.832022	0.830693	0.822208	0.81987	0.813636	0.809043	0.805147	0.799522	0.795506	0.790207	0.784109	0.781209	0.772988	0.77086	0.762466	0.758005	0.752603	0.745814	0.74417	0.734403	0.733256	0.724969	0.722822	0.716883	0.711634
0.937448	0.932527	0.930872	0.925257	0.922679	0.918942	0.913786	0.910448	0.905928	0.904537	0.898834	0.894129	0.891682	0.885489	0.883286	0.876553	0.872981	0.868137	0.861342	0.858702	0.850265	0.847929	0.840989	0.836635	0.832526	0.824674	0.823887	0.815027	0.812798	0.806865	0.801373	0.798773	0.791427	0.788251	0.781657	0.775645	0.772223	0.76381	0.76119	0.752301	0.749152	0.743265	0.73625	0.734033	0.724741	0.723768	0.715459	0.712746	0.707241	0.701548
0.940889	0.936172	0.934602	0.929099	0.926736	0.923217	0.91839	0.917344	0.910979	0.910066	0.904647	0.901009	0.897879	0.892416	0.890561	0.884134	0.880779	0.876322	0.869861	0.866405	0.85957	0.857536	0.850795	0.846406	0.843626	0.835912	0.835622	0.826873	0.825485	0.820055	0.815002	0.813017	0.805881	0.803716	0.797525	0.791881	0.788871	0.780473	0.778837	0.770339	0.767409	0.761819	0.755125	0.753349	0.744489	0.743801	0.736146	0.7338	0.728848	0.723557
0.943979	0.939457	0.938353	0.932859	0.931053	0.927661	0.923228	0.920615	0.916585	0.916267	0.911215	0.907256	0.905321	0.899372	0.898773	0.892675	0.8898	0.885888	0.879886	0.876863	0.870384	0.868727	0.862577	0.858425	0.855776	0.848801	0.848944	0.84106	0.839872	0.835468	0.830796	0.829327	0.82293	0.820637	0.815154	0.810189	0.807574	0.799385	0.798142	0.789847	0.787326	0.782283	0.776037	0.77473	0.766141	0.766241	0.759094	0.75717	0.753341	0.747964
0.928654	0.922912	0.920565	0.913955	0.910831	0.906557	0.900845	0.899334	0.892109	0.889771	0.884303	0.879671	0.876007	0.86844	0.866439	0.858638	0.854217	0.848338	0.840671	0.837054	0.826148	0.822803	0.814713	0.808488	0.804286	0.795479	0.793855	0.784127	0.781328	0.77484	0.768831	0.765525	0.75747	0.753428	0.746188	0.739545	0.735328	0.726082	0.722915	0.712425	0.708628	0.701512	0.693621	0.69042	0.680123	0.678389	0.669317	0.666029	0.659836	0.653455
0.936871	0.931392	0.929194	0.922819	0.919906	0.915806	0.910451	0.907201	0.902267	0.901052	0.895289	0.890492	0.887758	0.881435	0.879224	0.87178	0.867664	0.862079	0.854853	0.850736	0.842774	0.840038	0.832267	0.827016	0.823367	0.815217	0.81421	0.805241	0.803107	0.79737	0.791917	0.78911	0.781712	0.778306	0.771549	0.765562	0.761922	0.752474	0.750493	0.74068	0.737108	0.730541	0.723597	0.720876	0.711211	0.710295	0.702018	0.699261	0.693839	0.688356
0.948278	0.945734	0.942458	0.939223	0.935849	0.932443	0.929064	0.926054	0.922744	0.919556	0.915614	0.911425	0.907864	0.903737	0.899613	0.895907	0.891476	0.888218	0.883522	0.878403	0.875123	0.871073	0.867144	0.862822	0.858557	0.854187	0.850939	0.846151	0.84273	0.838546	0.834066	0.829558	0.825014	0.820583	0.816052	0.811181	0.807126	0.802895	0.798341	0.792605	0.788924	0.78411	0.780015	0.774954	0.770605	0.766474	0.761729	0.758049	0.753046	0.748299
0.926444	0.923635	0.919928	0.916494	0.912211	0.908432	0.904334	0.900796	0.897137	0.892946	0.888503	0.883334	0.879374	0.874205	0.869252	0.864518	0.859431	0.855384	0.849311	0.843368	0.838958	0.83371	0.82859	0.822797	0.817791	0.812119	0.807685	0.801937	0.797164	0.792075	0.786406	0.780928	0.77507	0.769535	0.763966	0.758055	0.752875	0.747094	0.741556	0.734377	0.727322	0.721221	0.715941	0.709518	0.703743	0.698373	0.691936	0.687075	0.680845	0.675292
0.945942	0.943003	0.939785	0.936581	0.933356	0.930107	0.926683	0.923855	0.920831	0.917073	0.913817	0.91053	0.90651	0.902405	0.898688	0.894912	0.890523	0.886823	0.882643	0.878939	0.87306	0.868882	0.864764	0.86005	0.855995	0.851835	0.848857	0.843994	0.840542	0.836487	0.832178	0.828048	0.823582	0.81981	0.81485	0.810208	0.806224	0.801574	0.797587	0.792257	0.788263	0.783497	0.779546	0.774591	0.770311	0.766093	0.761135	0.757658	0.752581	0.748667
0.937733	0.934369	0.930881	0.927165	0.923444	0.920049	0.915729	0.912911	0.908769	0.905198	0.90077	0.896989	0.892636	0.887721	0.883248	0.878989	0.874	0.870003	0.864248	0.860142	0.854485	0.849855	0.845031	0.840049	0.835299	0.829755	0.826062	0.820897	0.81642	0.811813	0.806727	0.802073	0.796683	0.791989	0.786559	0.78102	0.776451	0.770252	0.765834	0.759193	0.754801	0.749054	0.744407	0.738923	0.733449	0.728527	0.722547	0.718395	0.712618	0.707598
0.941174	0.937842	0.934504	0.930843	0.927395	0.923683	0.919826	0.918946	0.91317	0.909354	0.905577	0.901866	0.897548	0.892833	0.888805	0.884556	0.879797	0.87548	0.870514	0.866675	0.860725	0.856387	0.851533	0.846745	0.841944	0.836766	0.83361	0.828179	0.824435	0.819699	0.815057	0.81067	0.805234	0.801573	0.796166	0.790789	0.786524	0.780807	0.776426	0.77043	0.766199	0.760708	0.756363	0.751249	0.745604	0.741182	0.735426	0.731323	0.726143	0.721594
0.938094	0.933879	0.932345	0.927091	0.924549	0.920401	0.915889	0.913779	0.908132	0.905273	0.899833	0.895528	0.891991	0.885473	0.88229	0.875954	0.871869	0.867666	0.860825	0.85679	0.850823	0.847667	0.841811	0.836329	0.83243	0.825129	0.823365	0.815121	0.812309	0.806611	0.800518	0.797039	0.78899	0.786277	0.778836	0.773071	0.768792	0.761074	0.758577	0.749756	0.746539	0.739814	0.734465	0.729825	0.722346	0.719066	0.711	0.707243	0.700695	0.694254
0.941196	0.937117	0.935556	0.930333	0.92774	0.923731	0.919193	0.917142	0.911369	0.909469	0.903435	0.900056	0.895737	0.889507	0.886325	0.880234	0.876046	0.871222	0.86526	0.862466	0.855427	0.852289	0.846404	0.841601	0.83748	0.83029	0.828626	0.820567	0.818028	0.812751	0.806433	0.803272	0.795537	0.792882	0.785357	0.78005	0.775772	0.768261	0.76583	0.757307	0.753786	0.747237	0.742149	0.738012	0.730482	0.727531	0.719479	0.716118	0.709667	0.703233
0.943329	0.939102	0.937649	0.932303	0.930106	0.925807	0.921637	0.921529	0.913819	0.911367	0.90592	0.902014	0.898363	0.89233	0.889279	0.883263	0.879171	0.874394	0.868596	0.865852	0.858642	0.855466	0.849892	0.84507	0.840999	0.834003	0.832422	0.824937	0.822146	0.816741	0.810745	0.807779	0.799966	0.797219	0.790533	0.784958	0.781048	0.773895	0.771063	0.762251	0.759687	0.753412	0.748316	0.7442	0.737045	0.73404	0.726305	0.723195	0.716941	0.710841
0.945409	0.941293	0.939715	0.93458	0.932248	0.928101	0.923632	0.923671	0.916287	0.913786	0.90858	0.905265	0.901206	0.895705	0.892071	0.886165	0.882214	0.877855	0.871777	0.869274	0.862447	0.859654	0.854334	0.848969	0.845945	0.838497	0.837125	0.82975	0.82693	0.821825	0.815982	0.813142	0.805557	0.803474	0.796511	0.791177	0.787462	0.779889	0.77786	0.769466	0.766812	0.760484	0.755731	0.751941	0.744748	0.7421	0.734642	0.731314	0.725622	0.719597
0.946706	0.942436	0.940952	0.935974	0.933567	0.929643	0.925375	0.925481	0.917788	0.915532	0.910338	0.907062	0.902778	0.896856	0.894041	0.888164	0.884359	0.879634	0.873864	0.870246	0.864563	0.86168	0.85625	0.851727	0.847956	0.841	0.839673	0.832297	0.829764	0.824793	0.819009	0.816236	0.808682	0.80631	0.799706	0.794573	0.79072	0.783659	0.781391	0.77276	0.77039	0.764436	0.759409	0.755795	0.748909	0.746242	0.738988	0.735771	0.730091	0.724096
0.938406	0.933961	0.932327	0.926832	0.924609	0.920266	0.915927	0.913837	0.908141	0.906205	0.900461	0.896126	0.892669	0.886811	0.883468	0.876904	0.873201	0.868846	0.862199	0.858097	0.852124	0.849238	0.843137	0.838409	0.834027	0.827061	0.82551	0.817523	0.814931	0.809905	0.804	0.800917	0.793134	0.79079	0.783384	0.777912	0.773964	0.766306	0.763517	0.754611	0.751846	0.74538	0.739898	0.736019	0.728295	0.725646	0.71791	0.714344	0.708287	0.701941
0.941167	0.936609	0.935126	0.92997	0.927678	0.923474	0.918977	0.917151	0.91136	0.909866	0.904278	0.900177	0.896885	0.890783	0.88818	0.882105	0.87833	0.87397	0.867815	0.865413	0.858333	0.855694	0.850043	0.844841	0.841668	0.834799	0.833596	0.826217	0.823592	0.818813	0.813152	0.810431	0.802881	0.800368	0.79392	0.788699	0.784966	0.777311	0.775374	0.766725	0.762968	0.756892	0.751396	0.748126	0.74072	0.738153	0.730605	0.727279	0.721762	0.715698
0.94259	0.938131	0.936912	0.93175	0.929617	0.925399	0.921149	0.919567	0.914026	0.912671	0.907173	0.903268	0.900012	0.89475	0.891805	0.88571	0.882263	0.877832	0.871983	0.868664	0.863007	0.860265	0.854893	0.850618	0.847042	0.840365	0.83928	0.832327	0.829841	0.825495	0.819648	0.817246	0.809946	0.807651	0.801425	0.796376	0.792949	0.78581	0.783816	0.775392	0.772478	0.766578	0.761379	0.758314	0.751115	0.748702	0.741619	0.738456	0.733315	0.727414
0.941874	0.937544	0.936321	0.930585	0.928742	0.924709	0.920442	0.918826	0.913035	0.911219	0.906313	0.903093	0.899237	0.893352	0.890856	0.88487	0.881184	0.876814	0.871089	0.868798	0.8619	0.859399	0.853689	0.848836	0.845714	0.838936	0.838089	0.830589	0.828487	0.823875	0.818457	0.816066	0.808657	0.806965	0.800086	0.794997	0.791638	0.784254	0.782558	0.774156	0.771473	0.765479	0.760506	0.756991	0.75001	0.747714	0.740588	0.737663	0.732208	0.725985
0.940828	0.936571	0.93525	0.92978	0.927709	0.923464	0.919275	0.91969	0.912026	0.910161	0.90509	0.901229	0.898152	0.891981	0.889625	0.883469	0.879914	0.87548	0.869655	0.867243	0.860336	0.857751	0.85202	0.847094	0.843967	0.837077	0.836092	0.828897	0.826372	0.821612	0.816189	0.81375	0.806367	0.804537	0.797788	0.792756	0.789304	0.781861	0.780036	0.771455	0.768984	0.762872	0.757944	0.754463	0.747437	0.745237	0.737857	0.734804	0.729608	0.723598
0.926486	0.921499	0.919585	0.913678	0.910882	0.906245	0.901083	0.899057	0.89278	0.890632	0.884556	0.879755	0.875958	0.869067	0.866254	0.859072	0.854596	0.850218	0.8424	0.838388	0.830171	0.826884	0.820084	0.814231	0.810141	0.801967	0.799965	0.791545	0.788128	0.782575	0.775699	0.772586	0.76392	0.760849	0.753153	0.746934	0.742642	0.73403	0.730986	0.720888	0.717633	0.710417	0.70411	0.699611	0.690911	0.688027	0.679297	0.674807	0.667908	0.660647
0.929411	0.924424	0.922756	0.916665	0.914198	0.909734	0.904753	0.904763	0.896505	0.894527	0.888521	0.88391	0.880534	0.874138	0.870775	0.863859	0.859351	0.85494	0.847542	0.844698	0.836284	0.833218	0.826722	0.820595	0.816862	0.808696	0.807061	0.799056	0.79556	0.790185	0.783493	0.78049	0.772041	0.76959	0.76165	0.755821	0.751637	0.743104	0.74023	0.730044	0.726983	0.720058	0.713844	0.709645	0.701115	0.698447	0.689734	0.68525	0.679008	0.672127
0.927234	0.922408	0.920757	0.91468	0.912224	0.907609	0.90258	0.902741	0.894353	0.892368	0.886342	0.881741	0.878276	0.871132	0.86847	0.861475	0.856973	0.852676	0.845137	0.84204	0.833354	0.830274	0.82363	0.817399	0.813668	0.80538	0.803742	0.795233	0.792124	0.786139	0.779809	0.776752	0.768074	0.76574	0.757884	0.751767	0.747694	0.738708	0.736216	0.726519	0.723088	0.715917	0.709831	0.70536	0.696896	0.694012	0.685492	0.680966	0.674714	0.667837
0.929668	0.924644	0.923176	0.917045	0.914821	0.910145	0.90552	0.903715	0.897337	0.895593	0.889653	0.885144	0.881734	0.875659	0.872233	0.8655	0.861255	0.856763	0.849269	0.846644	0.838502	0.835628	0.829293	0.823706	0.819502	0.811595	0.80995	0.801763	0.798679	0.793397	0.786863	0.784077	0.775481	0.772856	0.765667	0.759933	0.755855	0.747547	0.744987	0.73478	0.732218	0.725128	0.719448	0.715096	0.70696	0.704179	0.695869	0.691888	0.685315	0.678874
0.932336	0.927412	0.92625	0.920008	0.917761	0.91341	0.908637	0.906679	0.900664	0.898926	0.892837	0.888663	0.885237	0.878604	0.876084	0.869332	0.865312	0.860942	0.853826	0.84992	0.842733	0.840075	0.833762	0.828649	0.824346	0.816688	0.815231	0.80752	0.80424	0.799177	0.7926	0.78999	0.781738	0.779001	0.771897	0.766317	0.762397	0.753812	0.751756	0.741947	0.739328	0.732581	0.726982	0.723	0.714909	0.71244	0.704223	0.700152	0.694261	0.687771
0.93858	0.935209	0.93133	0.927695	0.923494	0.919653	0.915314	0.91319	0.906645	0.902238	0.897691	0.892853	0.888339	0.884064	0.878702	0.874153	0.868771	0.863463	0.858794	0.853751	0.848257	0.8431	0.837879	0.832397	0.826724	0.821011	0.81637	0.810263	0.80523	0.799773	0.794498	0.788743	0.783881	0.777681	0.772747	0.766568	0.761505	0.755649	0.750132	0.743807	0.736544	0.730915	0.725249	0.719744	0.714028	0.709004	0.70313	0.69894	0.692735	0.687703
0.944881	0.941376	0.93772	0.934368	0.930241	0.926653	0.922467	0.918739	0.9146	0.910883	0.906085	0.901613	0.897434	0.892883	0.888254	0.884215	0.879291	0.875025	0.869846	0.865373	0.860381	0.855347	0.85047	0.844859	0.84051	0.834873	0.830729	0.824831	0.820598	0.81511	0.810597	0.80536	0.80067	0.795238	0.790832	0.784775	0.780209	0.774433	0.769885	0.764411	0.758986	0.753903	0.748553	0.743622	0.738219	0.73412	0.728507	0.724629	0.71927	0.714824
0.947973	0.944658	0.94108	0.938019	0.933874	0.93022	0.926115	0.92264	0.918489	0.91433	0.910552	0.906885	0.902279	0.897657	0.893539	0.889798	0.884743	0.880789	0.875703	0.871203	0.866184	0.861642	0.857125	0.851442	0.847557	0.84203	0.837978	0.832708	0.828295	0.823144	0.818647	0.813838	0.809602	0.80418	0.799732	0.794297	0.789874	0.784057	0.779831	0.774101	0.769472	0.764674	0.759471	0.75496	0.749675	0.745643	0.740369	0.736966	0.731665	0.727478
0.949811	0.946629	0.94296	0.939548	0.935573	0.93221	0.928256	0.926818	0.92067	0.916927	0.912773	0.909357	0.904751	0.900385	0.896378	0.892585	0.887641	0.882994	0.878856	0.874642	0.869737	0.865374	0.860888	0.855888	0.851227	0.845893	0.842083	0.836943	0.832767	0.82805	0.823611	0.8188	0.81446	0.808892	0.805096	0.79969	0.795698	0.790363	0.78585	0.78015	0.775341	0.770537	0.765615	0.761067	0.756142	0.752177	0.747149	0.743772	0.738653	0.73416
0.952932	0.949737	0.946275	0.943039	0.939158	0.935994	0.931934	0.930518	0.924641	0.920951	0.917066	0.913164	0.909488	0.905169	0.901295	0.897751	0.893292	0.888907	0.884697	0.881852	0.87588	0.871748	0.867375	0.862244	0.858568	0.853362	0.849773	0.844775	0.840885	0.836042	0.832146	0.827641	0.823755	0.818624	0.81495	0.809923	0.805933	0.800507	0.796668	0.791597	0.786999	0.782583	0.777944	0.773616	0.768886	0.765426	0.760596	0.757343	0.752882	0.74884
0.927721	0.923425	0.919033	0.91469	0.910039	0.905708	0.900636	0.896147	0.890923	0.886559	0.880838	0.875092	0.870148	0.864689	0.858676	0.853044	0.846757	0.841042	0.83431	0.828329	0.821665	0.815133	0.808748	0.802113	0.79574	0.788808	0.783575	0.776	0.770993	0.764628	0.758355	0.752482	0.746148	0.739773	0.733461	0.726432	0.720152	0.713185	0.706388	0.699024	0.692586	0.685831	0.679052	0.672476	0.66611	0.660196	0.653677	0.648561	0.642192	0.636097
0.928844	0.924707	0.920313	0.916052	0.911144	0.906725	0.901824	0.899171	0.891993	0.887813	0.88201	0.876452	0.871716	0.866167	0.860242	0.854398	0.848389	0.842674	0.836079	0.830048	0.823284	0.816966	0.810745	0.803996	0.797805	0.79082	0.785528	0.778804	0.773062	0.766886	0.760808	0.754847	0.748754	0.742	0.736217	0.729142	0.723057	0.715935	0.709504	0.701925	0.695739	0.688951	0.682375	0.675996	0.669594	0.663616	0.657379	0.652455	0.646003	0.640061
0.929328	0.924902	0.920593	0.915985	0.911348	0.90677	0.901781	0.899181	0.892174	0.887218	0.882167	0.876477	0.871646	0.865727	0.860231	0.854649	0.848494	0.842221	0.836068	0.830068	0.823366	0.816946	0.810859	0.803645	0.798039	0.790742	0.78555	0.778679	0.773082	0.766973	0.760786	0.754841	0.749111	0.742298	0.736268	0.729209	0.723379	0.715975	0.709848	0.702137	0.695317	0.68867	0.682013	0.675595	0.669177	0.663276	0.657042	0.651944	0.645596	0.639774
0.931756	0.9275	0.923131	0.918762	0.914197	0.909721	0.90489	0.902362	0.89541	0.89132	0.885447	0.880152	0.8754	0.870104	0.864245	0.858796	0.852552	0.847049	0.840293	0.834508	0.827722	0.821443	0.8153	0.808746	0.802824	0.795691	0.790664	0.783897	0.77853	0.772546	0.766505	0.760935	0.754948	0.74831	0.742951	0.736047	0.730308	0.723133	0.717277	0.709672	0.703516	0.697183	0.690329	0.684252	0.678019	0.672201	0.666047	0.660906	0.655128	0.649411
0.933193	0.928728	0.924553	0.920051	0.915441	0.911021	0.90609	0.903937	0.896822	0.892857	0.887142	0.882541	0.877026	0.871917	0.86623	0.860921	0.85471	0.848565	0.842475	0.837877	0.830107	0.824076	0.818142	0.81097	0.805643	0.79848	0.79365	0.787015	0.781594	0.775575	0.76977	0.764297	0.758255	0.75195	0.746494	0.739865	0.73407	0.726806	0.720862	0.713887	0.707569	0.701401	0.694734	0.688586	0.68216	0.676958	0.67065	0.665552	0.659866	0.654172
0.932539	0.92877	0.925808	0.922203	0.918505	0.914732	0.910921	0.909175	0.903151	0.899648	0.894769	0.89003	0.886367	0.881077	0.877012	0.872458	0.867273	0.862901	0.857142	0.852437	0.846641	0.841373	0.835894	0.830025	0.825334	0.818905	0.814885	0.808855	0.804181	0.799413	0.793706	0.789102	0.783205	0.778152	0.772954	0.767393	0.762447	0.75652	0.751964	0.745882	0.741526	0.735802	0.730449	0.725339	0.719871	0.714936	0.709622	0.705647	0.700726	0.695109
0.943275	0.939879	0.937338	0.934006	0.931117	0.92758	0.924332	0.921142	0.917211	0.913824	0.909967	0.906547	0.902493	0.897709	0.894074	0.890176	0.88576	0.881014	0.876505	0.873606	0.86695	0.862663	0.857872	0.85234	0.848788	0.842728	0.839284	0.833317	0.829589	0.825137	0.819987	0.816082	0.810414	0.805537	0.800474	0.795142	0.790209	0.784067	0.77976	0.773357	0.772616	0.766799	0.761481	0.756284	0.751106	0.746403	0.741375	0.737807	0.733695	0.728678
0.946852	0.943621	0.94117	0.937647	0.934941	0.931632	0.928374	0.927546	0.921642	0.918526	0.914674	0.911641	0.907731	0.903198	0.900256	0.896162	0.8922	0.887555	0.883593	0.87975	0.874532	0.870421	0.865605	0.860447	0.856997	0.851349	0.848206	0.842092	0.83899	0.834443	0.829526	0.825777	0.820379	0.815757	0.810767	0.805636	0.800881	0.794742	0.790641	0.784906	0.780421	0.774933	0.770139	0.765196	0.76008	0.755817	0.750512	0.746997	0.742216	0.737055
0.947103	0.943963	0.941444	0.938027	0.935061	0.931621	0.928331	0.92728	0.921237	0.918738	0.914332	0.910384	0.90711	0.903027	0.899355	0.895116	0.891168	0.887246	0.882126	0.878498	0.87247	0.868515	0.864117	0.858994	0.855169	0.849501	0.846719	0.841234	0.837819	0.83366	0.828683	0.825219	0.819757	0.815425	0.809973	0.804568	0.799833	0.794086	0.789384	0.783143	0.778888	0.77343	0.76853	0.763885	0.758804	0.754624	0.749626	0.745919	0.741259	0.735927
0.951182	0.948192	0.945845	0.942443	0.939679	0.936262	0.93334	0.930395	0.926794	0.923625	0.919975	0.916986	0.913139	0.908507	0.905539	0.901817	0.897721	0.893419	0.889202	0.886584	0.88022	0.876224	0.87193	0.8664	0.863251	0.85769	0.854851	0.849818	0.846117	0.841735	0.837195	0.833894	0.828463	0.824947	0.820042	0.814936	0.810511	0.804894	0.801228	0.795054	0.791146	0.78587	0.781067	0.776066	0.771217	0.767279	0.762338	0.758818	0.754263	0.749587
0.92967	0.925238	0.92154	0.916966	0.91278	0.908319	0.903561	0.899409	0.894387	0.890367	0.884625	0.87992	0.874908	0.869302	0.864493	0.858731	0.853144	0.847536	0.84105	0.835778	0.828914	0.823336	0.81714	0.810581	0.805	0.798011	0.793372	0.78622	0.781109	0.7757	0.769107	0.764362	0.757435	0.752137	0.745288	0.739124	0.732968	0.725893	0.71987	0.712023	0.706041	0.699322	0.692805	0.686517	0.680219	0.674814	0.668802	0.664051	0.658314	0.652217
0.931806	0.927268	0.92374	0.918861	0.915272	0.910693	0.906069	0.903902	0.89674	0.893071	0.88748	0.882965	0.878055	0.872585	0.86788	0.861858	0.856661	0.85053	0.844767	0.840506	0.832736	0.827093	0.821102	0.814008	0.808887	0.802137	0.797682	0.790754	0.785682	0.78026	0.773931	0.7695	0.762562	0.757978	0.751026	0.745067	0.73916	0.732053	0.726314	0.719047	0.713055	0.706102	0.699873	0.693661	0.687679	0.682212	0.676254	0.671922	0.66617	0.660009
0.932034	0.927388	0.923775	0.918946	0.914928	0.910403	0.90584	0.903597	0.8964	0.892828	0.887088	0.881843	0.877644	0.872265	0.867346	0.861472	0.855989	0.850527	0.843998	0.838516	0.831836	0.826118	0.820056	0.813412	0.807674	0.800734	0.796255	0.788703	0.784202	0.778997	0.772446	0.768025	0.760917	0.756171	0.749274	0.743243	0.737148	0.729858	0.724394	0.716909	0.710826	0.703944	0.697608	0.691454	0.685251	0.679939	0.673812	0.669226	0.663555	0.657365
0.932343	0.927789	0.924095	0.919329	0.915407	0.91078	0.905948	0.903776	0.896754	0.893158	0.887396	0.88288	0.877935	0.872661	0.867601	0.861946	0.856385	0.850861	0.844259	0.838944	0.831418	0.825733	0.819496	0.812991	0.807261	0.800182	0.795647	0.788675	0.783741	0.778226	0.771871	0.767433	0.760597	0.755326	0.748761	0.742914	0.736757	0.72995	0.724038	0.716246	0.710355	0.703664	0.697319	0.691209	0.684885	0.679325	0.673219	0.668496	0.663012	0.65678
0.934681	0.930267	0.926588	0.921726	0.917931	0.913419	0.908593	0.906422	0.899544	0.895916	0.890266	0.885818	0.880901	0.875622	0.870622	0.864946	0.859425	0.853802	0.847564	0.84232	0.835428	0.829614	0.82383	0.816686	0.811731	0.804725	0.800245	0.793328	0.788596	0.783411	0.776918	0.772673	0.765883	0.761274	0.75442	0.748704	0.742706	0.735913	0.730133	0.722355	0.716829	0.709968	0.70366	0.697429	0.691709	0.686431	0.680442	0.676229	0.670539	0.664452
0.936463	0.933663	0.930036	0.927083	0.922976	0.919749	0.915928	0.911053	0.908296	0.904223	0.900487	0.895336	0.892245	0.88849	0.883744	0.880147	0.875149	0.871477	0.866169	0.861515	0.857299	0.8524	0.847532	0.842656	0.837158	0.831751	0.826953	0.821582	0.817053	0.811957	0.807241	0.801846	0.797686	0.7921	0.788096	0.78259	0.778824	0.773547	0.768822	0.763235	0.75842	0.753854	0.748168	0.743328	0.737216	0.732159	0.726374	0.721286	0.716074	0.710825
0.942412	0.939727	0.936524	0.933732	0.929848	0.926939	0.923392	0.918737	0.916182	0.912509	0.908975	0.904767	0.9015	0.898502	0.893497	0.89048	0.885841	0.881959	0.877626	0.874807	0.869615	0.865332	0.861001	0.856486	0.851716	0.846978	0.842899	0.837924	0.834098	0.82943	0.825219	0.820438	0.816781	0.811465	0.808069	0.802892	0.79946	0.794943	0.790812	0.785525	0.781113	0.777071	0.771749	0.767622	0.762095	0.75771	0.752473	0.748351	0.74321	0.738182
0.944473	0.941731	0.938799	0.936107	0.932326	0.929498	0.926134	0.923776	0.919294	0.915683	0.912404	0.907552	0.904847	0.901706	0.89732	0.89418	0.889983	0.886979	0.882278	0.878521	0.875018	0.870897	0.866871	0.862395	0.858067	0.853685	0.849932	0.844593	0.841472	0.83681	0.833017	0.828469	0.824802	0.82015	0.816799	0.811718	0.80854	0.803718	0.800162	0.795587	0.791034	0.78736	0.782272	0.77865	0.773444	0.769389	0.764455	0.760524	0.755788	0.751237
0.947027	0.944387	0.941431	0.939015	0.935412	0.932484	0.92937	0.925161	0.922773	0.919421	0.916202	0.912165	0.909135	0.906489	0.901758	0.89903	0.894777	0.892057	0.887629	0.88546	0.88054	0.876871	0.873326	0.869117	0.865167	0.860819	0.857201	0.852906	0.849451	0.845245	0.841365	0.837014	0.833669	0.82902	0.825816	0.821003	0.818095	0.813972	0.810173	0.805749	0.800834	0.797476	0.792723	0.789058	0.78413	0.780527	0.775977	0.771991	0.767792	0.763348
0.949082	0.946481	0.943672	0.941403	0.937832	0.935133	0.932261	0.929977	0.925504	0.922503	0.919169	0.914764	0.912405	0.909276	0.9056	0.902875	0.898854	0.896388	0.892118	0.88913	0.8855	0.882075	0.878486	0.874597	0.870924	0.867018	0.863651	0.859371	0.856077	0.851789	0.848558	0.844266	0.841258	0.836773	0.833752	0.829374	0.826687	0.822278	0.819149	0.814812	0.810454	0.807253	0.80285	0.799529	0.794871	0.791402	0.787028	0.783359	0.779634	0.775193
0.937654	0.934775	0.931171	0.927882	0.923818	0.920335	0.916577	0.911561	0.908697	0.903811	0.900523	0.895103	0.892033	0.887808	0.883152	0.879222	0.874173	0.869674	0.864806	0.860997	0.855382	0.850408	0.845444	0.840229	0.834753	0.829113	0.8246	0.818539	0.814268	0.809136	0.803981	0.798691	0.794213	0.788635	0.784326	0.778725	0.774649	0.769539	0.764755	0.758792	0.753897	0.749151	0.742828	0.738731	0.731733	0.726682	0.720305	0.715561	0.709844	0.704363
0.942664	0.939651	0.935973	0.933209	0.929177	0.925993	0.922291	0.917534	0.914748	0.911007	0.907401	0.902938	0.899442	0.895658	0.891339	0.887759	0.882979	0.878875	0.874436	0.871293	0.865681	0.861117	0.856582	0.851437	0.846383	0.84139	0.837348	0.832006	0.827804	0.823036	0.818392	0.81356	0.809575	0.803914	0.800606	0.795486	0.791851	0.786854	0.782599	0.777274	0.772729	0.768388	0.762566	0.75874	0.752526	0.74802	0.742078	0.737888	0.732458	0.727478
0.946961	0.943753	0.940558	0.937875	0.933995	0.931009	0.927659	0.925224	0.920542	0.916586	0.913589	0.909721	0.906597	0.903836	0.899086	0.895825	0.891568	0.88781	0.883711	0.880959	0.8755	0.871455	0.867505	0.862493	0.858306	0.853491	0.8496	0.844652	0.841126	0.836637	0.832383	0.828019	0.824687	0.819684	0.816688	0.811597	0.808531	0.804034	0.800174	0.795025	0.790908	0.78723	0.782078	0.778019	0.772424	0.768405	0.762893	0.75938	0.754349	0.749981
0.949719	0.946846	0.943656	0.940773	0.937224	0.9344	0.93109	0.929127	0.924504	0.920833	0.918156	0.914261	0.911286	0.908584	0.904262	0.901076	0.897121	0.893603	0.889393	0.887175	0.881764	0.877937	0.873994	0.869476	0.865512	0.860922	0.85747	0.852005	0.849268	0.844744	0.841122	0.837122	0.833842	0.829052	0.826293	0.821794	0.818902	0.814275	0.810989	0.806589	0.802416	0.798757	0.79388	0.790385	0.784899	0.78118	0.776081	0.772544	0.767778	0.763828
0.952217	0.949393	0.946336	0.943859	0.940074	0.937354	0.934127	0.930407	0.927934	0.925035	0.921956	0.917594	0.915623	0.912598	0.908676	0.905754	0.901826	0.899083	0.894562	0.891322	0.887416	0.883657	0.879855	0.875612	0.871998	0.867476	0.864071	0.858841	0.856376	0.852367	0.848883	0.844918	0.841949	0.837976	0.834844	0.830601	0.827912	0.823612	0.820649	0.816172	0.812452	0.809069	0.804246	0.801138	0.79579	0.792475	0.787541	0.783938	0.779745	0.775663
0.944711	0.941519	0.937735	0.934573	0.930171	0.926914	0.922988	0.918158	0.914792	0.91099	0.90683	0.901653	0.898729	0.894778	0.890358	0.88655	0.881829	0.877302	0.872412	0.869342	0.86332	0.858916	0.854091	0.84881	0.844109	0.838565	0.834493	0.828969	0.824816	0.81973	0.815176	0.810201	0.806239	0.800471	0.797267	0.791863	0.788209	0.782821	0.779119	0.773242	0.768736	0.764566	0.758489	0.754694	0.748306	0.74398	0.737794	0.733546	0.728077	0.72304
0.920394	0.916738	0.912272	0.908519	0.903508	0.89955	0.89462	0.890561	0.884632	0.880079	0.875	0.868878	0.865022	0.859943	0.854596	0.849601	0.843491	0.838579	0.831951	0.826327	0.819956	0.814197	0.807639	0.801441	0.794223	0.78755	0.782051	0.774609	0.769184	0.762154	0.756426	0.749577	0.74409	0.736755	0.732118	0.724938	0.71983	0.712946	0.707498	0.700368	0.694459	0.68887	0.681002	0.675846	0.667401	0.662115	0.653761	0.648205	0.641129	0.634391
0.925199	0.921512	0.917265	0.91359	0.908853	0.904918	0.900188	0.894459	0.890557	0.88614	0.881334	0.875488	0.871981	0.867776	0.862158	0.85728	0.851871	0.847554	0.840846	0.835786	0.829604	0.824339	0.818024	0.811612	0.805188	0.798689	0.793489	0.786288	0.781086	0.774438	0.768869	0.762357	0.75723	0.750593	0.745537	0.738928	0.734006	0.727256	0.72237	0.715797	0.709463	0.703828	0.69636	0.691335	0.683317	0.677929	0.66999	0.664629	0.65775	0.651024
0.926243	0.92251	0.918319	0.914351	0.909735	0.905719	0.901139	0.895693	0.89183	0.887261	0.882481	0.876661	0.873105	0.86891	0.863091	0.858311	0.852829	0.84829	0.841694	0.836723	0.830497	0.825146	0.819214	0.812696	0.806544	0.799962	0.794874	0.787405	0.782671	0.776267	0.77082	0.764198	0.75917	0.752553	0.747884	0.741244	0.736421	0.729664	0.724688	0.718129	0.711972	0.706494	0.699109	0.694176	0.686074	0.68099	0.673226	0.66816	0.661186	0.655112
0.930333	0.926916	0.922839	0.919165	0.914547	0.911006	0.906449	0.901194	0.897494	0.892693	0.888679	0.883782	0.879597	0.875259	0.870101	0.865573	0.860029	0.855885	0.849466	0.844434	0.838644	0.833422	0.82773	0.8219	0.815395	0.80914	0.804275	0.797403	0.79267	0.786723	0.781193	0.775115	0.770384	0.764014	0.759513	0.753	0.748457	0.742277	0.73709	0.730543	0.724388	0.719044	0.711499	0.706781	0.698602	0.693416	0.68579	0.680501	0.673394	0.667122
0.939163	0.93559	0.932137	0.928475	0.924255	0.920404	0.91622	0.912714	0.907137	0.902883	0.89808	0.892302	0.888926	0.884626	0.879457	0.874528	0.869803	0.86526	0.859859	0.855175	0.850381	0.845707	0.840806	0.835042	0.829942	0.824386	0.819789	0.813888	0.809141	0.804004	0.79832	0.79321	0.787603	0.78242	0.777059	0.771598	0.766536	0.760919	0.756453	0.750503	0.745232	0.740431	0.734459	0.729684	0.723586	0.718449	0.712606	0.70767	0.702097	0.696205
0.945924	0.942617	0.93923	0.935381	0.931606	0.927833	0.924012	0.920878	0.915427	0.91077	0.906907	0.901377	0.898223	0.893446	0.889192	0.88455	0.879999	0.875192	0.870622	0.86632	0.861393	0.856892	0.852423	0.847086	0.842393	0.837182	0.832839	0.827567	0.823104	0.81829	0.812887	0.808237	0.802791	0.798081	0.793364	0.788431	0.783965	0.778875	0.77438	0.76885	0.764039	0.759534	0.754078	0.749583	0.743986	0.739201	0.733378	0.729099	0.723717	0.718656
0.949187	0.94578	0.942454	0.938631	0.935061	0.931278	0.927441	0.922648	0.919073	0.915286	0.911045	0.905579	0.902614	0.897964	0.893642	0.889577	0.884805	0.881052	0.875802	0.871637	0.867295	0.86289	0.858493	0.853406	0.848836	0.843644	0.839819	0.833879	0.830227	0.82588	0.820291	0.816071	0.810866	0.806637	0.801765	0.796515	0.792207	0.786991	0.783498	0.778013	0.7729	0.768535	0.763226	0.758944	0.753541	0.749022	0.743505	0.739391	0.73455	0.729289
0.95078	0.947548	0.944283	0.940735	0.937058	0.933461	0.929598	0.926696	0.921656	0.917176	0.913809	0.909006	0.905404	0.901078	0.896852	0.892945	0.888122	0.883801	0.879314	0.876193	0.87096	0.866737	0.862657	0.857329	0.853366	0.848115	0.844066	0.839052	0.834801	0.830367	0.825326	0.821137	0.816342	0.811686	0.807359	0.802725	0.798664	0.793256	0.789793	0.784557	0.779734	0.775581	0.770462	0.766281	0.761215	0.756635	0.751358	0.747442	0.742379	0.737726
0.952181	0.948925	0.945865	0.942268	0.938322	0.934921	0.931203	0.928444	0.923401	0.919908	0.915727	0.910499	0.9074	0.903846	0.899059	0.89526	0.890679	0.887002	0.882025	0.878041	0.87391	0.869769	0.865762	0.860915	0.856525	0.851609	0.847741	0.842759	0.838618	0.834725	0.829566	0.825553	0.820733	0.816245	0.812041	0.807338	0.803481	0.798806	0.794991	0.789386	0.78552	0.781586	0.776164	0.772523	0.767478	0.76325	0.758066	0.753951	0.749488	0.744563
0.934135	0.930437	0.92686	0.92324	0.918633	0.915184	0.910827	0.905728	0.901721	0.89678	0.892937	0.887618	0.883415	0.879445	0.873961	0.869427	0.864064	0.859175	0.853646	0.849984	0.843725	0.838557	0.833357	0.827305	0.822229	0.816019	0.81186	0.805341	0.80093	0.795157	0.789749	0.784529	0.778768	0.773635	0.768386	0.762655	0.758049	0.751926	0.747362	0.741264	0.735141	0.72974	0.723394	0.718223	0.71134	0.70622	0.699444	0.694378	0.68824	0.682338
0.938688	0.935094	0.931725	0.92817	0.923716	0.920212	0.915919	0.912879	0.907182	0.903316	0.898739	0.893026	0.889739	0.885493	0.880198	0.875653	0.870837	0.866595	0.860755	0.856356	0.850968	0.846085	0.841082	0.835617	0.830246	0.824692	0.820711	0.814403	0.810543	0.805032	0.8	0.794956	0.789688	0.784355	0.779503	0.774075	0.769607	0.763739	0.75955	0.753638	0.748211	0.743007	0.737132	0.732309	0.725626	0.720596	0.714177	0.709547	0.703842	0.698285
0.93853	0.934994	0.931231	0.927688	0.923194	0.919843	0.91539	0.9104	0.90666	0.901864	0.897893	0.892857	0.888918	0.884065	0.879311	0.874918	0.869608	0.865123	0.859936	0.856511	0.850192	0.845395	0.840315	0.835186	0.82975	0.823943	0.819838	0.813706	0.809428	0.804218	0.79897	0.794018	0.788702	0.783306	0.778456	0.772732	0.768759	0.762861	0.758699	0.752099	0.747413	0.742062	0.736522	0.73173	0.72494	0.720015	0.713688	0.709121	0.703411	0.698389
0.940778	0.937058	0.933764	0.929714	0.925778	0.922209	0.918001	0.912986	0.909297	0.904795	0.901081	0.89603	0.892113	0.887476	0.882939	0.878467	0.873618	0.868949	0.864026	0.860823	0.854602	0.850048	0.844835	0.83951	0.834427	0.828995	0.825138	0.819206	0.81507	0.809864	0.804726	0.800008	0.794833	0.789349	0.784939	0.779583	0.775705	0.769727	0.765895	0.759782	0.755142	0.750076	0.74428	0.739572	0.733244	0.728648	0.722505	0.718201	0.712628	0.707216
0.948203	0.944622	0.941576	0.938104	0.934169	0.930885	0.9269	0.924219	0.9187	0.914565	0.911111	0.906674	0.903084	0.898702	0.894364	0.890361	0.885946	0.88133	0.876969	0.87409	0.868204	0.863874	0.859283	0.854511	0.849865	0.844925	0.841495	0.836324	0.832497	0.82798	0.823334	0.819093	0.814218	0.809538	0.805676	0.800734	0.797241	0.792314	0.788452	0.78284	0.778652	0.774213	0.768819	0.764662	0.759047	0.755011	0.749396	0.745753	0.740749	0.736361
0.941052	0.937739	0.93459	0.930784	0.927353	0.924029	0.920371	0.917459	0.912302	0.908838	0.90486	0.900042	0.896359	0.891816	0.887644	0.883029	0.878241	0.874152	0.868349	0.863792	0.859012	0.854276	0.84889	0.844269	0.838746	0.832998	0.828984	0.822926	0.818652	0.813612	0.808123	0.803684	0.798539	0.793595	0.788511	0.783348	0.778911	0.773777	0.769204	0.762741	0.75609	0.750681	0.744844	0.740158	0.733304	0.728128	0.721694	0.71682	0.711186	0.70559
0.947012	0.944029	0.940905	0.937409	0.933991	0.930759	0.927202	0.924547	0.919765	0.915598	0.912457	0.907145	0.904465	0.900139	0.896087	0.892024	0.887293	0.882855	0.87786	0.87476	0.868917	0.864461	0.859706	0.85422	0.850029	0.844277	0.840373	0.834872	0.830647	0.82582	0.820591	0.816382	0.811518	0.806553	0.802309	0.797241	0.793289	0.787631	0.783889	0.777894	0.773296	0.768265	0.762615	0.758262	0.752034	0.747252	0.74115	0.736802	0.731327	0.725871
0.948234	0.944767	0.941323	0.93764	0.933454	0.929872	0.92604	0.923145	0.917795	0.914102	0.909946	0.904491	0.901573	0.896862	0.892588	0.888062	0.883037	0.87879	0.873029	0.868492	0.863527	0.858504	0.853634	0.848312	0.842739	0.837008	0.833117	0.826622	0.822647	0.817992	0.81273	0.808322	0.803151	0.798762	0.793752	0.788694	0.784414	0.779154	0.774831	0.76881	0.764201	0.758972	0.753343	0.748706	0.742282	0.737606	0.731447	0.727	0.721547	0.716137
0.933076	0.92951	0.925677	0.921815	0.917641	0.913876	0.909469	0.904307	0.900828	0.896005	0.892387	0.886649	0.883457	0.878508	0.873701	0.869063	0.863228	0.858881	0.852638	0.847465	0.841809	0.836392	0.830676	0.824281	0.818666	0.81195	0.807392	0.800127	0.795823	0.790069	0.784494	0.779113	0.773644	0.768176	0.763106	0.75667	0.752222	0.745899	0.74116	0.734382	0.728786	0.723177	0.716212	0.71147	0.703769	0.698748	0.691423	0.686781	0.680223	0.674265
0.937376	0.933499	0.929899	0.926139	0.921645	0.918004	0.913803	0.910544	0.905238	0.9007	0.896952	0.891513	0.888312	0.883483	0.878787	0.874306	0.86874	0.863705	0.858228	0.854423	0.84756	0.842442	0.83685	0.830735	0.825453	0.818696	0.814275	0.807956	0.803323	0.797441	0.792089	0.786991	0.781902	0.775997	0.771609	0.765674	0.761267	0.754798	0.750443	0.743834	0.738644	0.733158	0.726509	0.722134	0.714419	0.709863	0.702603	0.698106	0.692074	0.686203
0.927716	0.923829	0.918835	0.914889	0.909407	0.905461	0.900211	0.894295	0.890246	0.884719	0.880512	0.874047	0.870516	0.86511	0.860049	0.854786	0.848998	0.843353	0.837089	0.832785	0.824025	0.817915	0.81149	0.804671	0.798039	0.790407	0.784975	0.77723	0.771723	0.764891	0.758781	0.751837	0.746312	0.738957	0.73411	0.72702	0.722325	0.715083	0.70989	0.703276	0.696874	0.691364	0.683626	0.679114	0.669995	0.665354	0.656739	0.652109	0.644728	0.638485
0.935566	0.931908	0.92737	0.923515	0.918226	0.914475	0.90932	0.903985	0.900028	0.89566	0.890788	0.885586	0.881685	0.877096	0.871894	0.866786	0.861376	0.856203	0.850403	0.846502	0.839049	0.833803	0.827891	0.821579	0.815247	0.808405	0.803328	0.795959	0.791157	0.784529	0.779385	0.772892	0.768166	0.761583	0.756941	0.750287	0.746452	0.740018	0.73507	0.728606	0.723259	0.718241	0.711041	0.706832	0.698475	0.694465	0.686302	0.682197	0.675255	0.669495
0.939747	0.936231	0.931623	0.927939	0.922903	0.919029	0.914232	0.90908	0.904975	0.901138	0.89635	0.89065	0.887553	0.882672	0.878068	0.873391	0.868156	0.863898	0.857495	0.852745	0.846631	0.841553	0.835901	0.829466	0.824045	0.816976	0.812318	0.805401	0.80074	0.794677	0.789467	0.783446	0.778855	0.772741	0.768316	0.762086	0.758321	0.751713	0.747586	0.741251	0.73618	0.731192	0.724343	0.72035	0.712205	0.708392	0.70053	0.696918	0.690127	0.684874
0.941623	0.937962	0.9334	0.929723	0.924718	0.920986	0.916282	0.91291	0.907142	0.902514	0.898622	0.89298	0.889808	0.885036	0.880652	0.876074	0.870904	0.865763	0.860341	0.855725	0.849819	0.844819	0.83888	0.833002	0.827461	0.820823	0.816307	0.80935	0.80491	0.798526	0.793762	0.78777	0.783399	0.777529	0.773223	0.766964	0.763153	0.757021	0.753073	0.74701	0.741808	0.73698	0.730455	0.726557	0.718637	0.71509	0.707399	0.703715	0.697065	0.691941
0.943309	0.939634	0.935224	0.931868	0.926661	0.922907	0.918325	0.915317	0.90952	0.905034	0.901196	0.895698	0.892804	0.887959	0.883867	0.879431	0.874277	0.869244	0.864034	0.860479	0.853586	0.848827	0.843102	0.837589	0.831766	0.82533	0.820933	0.813959	0.809835	0.803949	0.799085	0.793318	0.789136	0.782799	0.779156	0.773048	0.769545	0.763406	0.759256	0.752979	0.748392	0.743927	0.73735	0.733716	0.725787	0.722275	0.714726	0.711154	0.704846	0.69987
0.943492	0.940049	0.936364	0.93284	0.928528	0.924765	0.920752	0.917684	0.91212	0.908112	0.903759	0.898463	0.894657	0.889687	0.885124	0.880414	0.874819	0.870772	0.864768	0.861112	0.854228	0.849122	0.843942	0.838476	0.833306	0.827183	0.822531	0.816628	0.812162	0.807103	0.801364	0.796509	0.79128	0.785818	0.780494	0.77478	0.770374	0.764597	0.759831	0.753509	0.748702	0.743384	0.737248	0.732664	0.725631	0.720809	0.714329	0.709921	0.704111	0.698725
0.933543	0.929677	0.925643	0.921704	0.916956	0.912959	0.908274	0.904394	0.898889	0.893488	0.889475	0.88385	0.879684	0.874336	0.869076	0.863616	0.857999	0.852337	0.846558	0.841191	0.835841	0.829944	0.824199	0.817603	0.811548	0.804862	0.799656	0.793058	0.787682	0.782161	0.775789	0.770337	0.764213	0.758296	0.75296	0.746596	0.741646	0.735254	0.730169	0.723036	0.71727	0.711767	0.704524	0.699075	0.691407	0.685849	0.678343	0.673555	0.666516	0.660742
0.937962	0.934227	0.930465	0.926631	0.92205	0.918275	0.913737	0.910503	0.904778	0.900849	0.896196	0.891055	0.886935	0.881872	0.876815	0.871918	0.866517	0.862109	0.855844	0.852037	0.845637	0.84019	0.834704	0.828651	0.823361	0.817079	0.812448	0.806113	0.801242	0.795927	0.790258	0.784724	0.779696	0.77367	0.769217	0.763044	0.758661	0.752418	0.74788	0.740972	0.736042	0.730675	0.724205	0.719447	0.711762	0.706908	0.700035	0.695433	0.689128	0.683805
0.923009	0.91855	0.914125	0.909324	0.903938	0.899328	0.893767	0.887488	0.882784	0.876822	0.871882	0.865488	0.860291	0.853924	0.84802	0.841826	0.835079	0.828613	0.822085	0.816865	0.809126	0.802317	0.795648	0.788119	0.78138	0.773768	0.767941	0.760277	0.753938	0.746778	0.739894	0.732958	0.726383	0.719665	0.713446	0.705765	0.700144	0.692397	0.686932	0.678515	0.672398	0.665705	0.657716	0.652008	0.643092	0.637137	0.628642	0.623056	0.61515	0.608434
0.928004	0.923753	0.919373	0.914796	0.909661	0.90506	0.900089	0.894013	0.889575	0.883816	0.87919	0.872944	0.867985	0.861929	0.856045	0.850498	0.843932	0.837869	0.831263	0.826585	0.819246	0.812924	0.80656	0.799673	0.793093	0.785769	0.780177	0.77266	0.767089	0.760395	0.753725	0.747204	0.741192	0.73415	0.728772	0.721509	0.716315	0.708962	0.70357	0.695483	0.689398	0.68329	0.675606	0.66957	0.661262	0.655417	0.647465	0.642169	0.634748	0.628409
0.949697	0.947158	0.94342	0.940745	0.937047	0.934031	0.93023	0.927928	0.923209	0.91871	0.915789	0.911934	0.907869	0.904561	0.899413	0.895842	0.890953	0.887151	0.883038	0.878471	0.874348	0.869902	0.865998	0.861399	0.856699	0.85239	0.848386	0.843979	0.839396	0.834576	0.830898	0.825531	0.821702	0.81648	0.812589	0.807021	0.803011	0.798719	0.793631	0.789187	0.784617	0.780013	0.775668	0.770944	0.766797	0.761565	0.757153	0.753234	0.748041	0.743977
0.930659	0.927994	0.924125	0.921037	0.91664	0.91341	0.908924	0.905809	0.900862	0.89646	0.89201	0.887803	0.882697	0.878703	0.872532	0.868165	0.862577	0.857893	0.852517	0.847125	0.842134	0.83688	0.831665	0.826542	0.81997	0.814669	0.809561	0.804125	0.798672	0.792594	0.788049	0.781301	0.776647	0.769333	0.764948	0.758106	0.753194	0.747381	0.741204	0.734848	0.731068	0.725357	0.719717	0.713778	0.708019	0.701805	0.695467	0.690369	0.683885	0.678667
0.930048	0.927371	0.923436	0.920432	0.916186	0.912801	0.908246	0.903408	0.90033	0.89584	0.89154	0.887086	0.882211	0.877439	0.872176	0.86766	0.862075	0.857428	0.852104	0.846913	0.840707	0.835402	0.830248	0.825222	0.818877	0.813482	0.808561	0.803189	0.797587	0.791462	0.786761	0.780036	0.775571	0.768402	0.763653	0.756759	0.751776	0.746102	0.73992	0.733375	0.727909	0.721903	0.716431	0.710175	0.704614	0.69857	0.692205	0.687295	0.680684	0.675689
0.930117	0.927457	0.923274	0.920387	0.916097	0.912613	0.908092	0.90308	0.899988	0.89475	0.890998	0.886624	0.881589	0.876768	0.871384	0.867248	0.861348	0.855919	0.85124	0.846872	0.841113	0.835585	0.830183	0.825001	0.818915	0.813509	0.808501	0.80314	0.797587	0.79147	0.78678	0.779892	0.775462	0.767945	0.763384	0.756721	0.751454	0.745507	0.739665	0.73331	0.728741	0.722746	0.717114	0.711163	0.70536	0.69942	0.693256	0.688393	0.681631	0.676273
0.930611	0.927811	0.923808	0.920846	0.916439	0.913105	0.908753	0.905637	0.900733	0.895467	0.891859	0.887384	0.882371	0.877795	0.872347	0.868255	0.862377	0.857141	0.852264	0.847037	0.842213	0.836998	0.831922	0.826334	0.820895	0.815136	0.810222	0.804051	0.799333	0.793391	0.788622	0.782251	0.777676	0.770352	0.765965	0.759081	0.754166	0.748403	0.742347	0.735996	0.727179	0.721153	0.715412	0.709248	0.703532	0.697412	0.691155	0.686219	0.679688	0.674614
0.927953	0.92415	0.921652	0.917104	0.914083	0.909909	0.905466	0.901077	0.896178	0.892733	0.887381	0.883076	0.878696	0.873556	0.869761	0.864171	0.859908	0.854599	0.849138	0.845291	0.838469	0.833852	0.828131	0.822582	0.818251	0.811349	0.807207	0.800565	0.795849	0.7902	0.784669	0.779726	0.773207	0.769115	0.763114	0.756966	0.751951	0.744218	0.739743	0.73198	0.726282	0.718826	0.712462	0.706362	0.69916	0.695057	0.687335	0.682448	0.676442	0.670382
0.925602	0.921465	0.918781	0.913915	0.91101	0.906304	0.901975	0.897402	0.892194	0.88868	0.882932	0.879036	0.87369	0.868907	0.864241	0.858376	0.853657	0.848079	0.842185	0.838001	0.830477	0.82548	0.819626	0.812819	0.808442	0.801403	0.796986	0.788864	0.784772	0.778424	0.772475	0.767137	0.760164	0.75505	0.74871	0.741943	0.736482	0.728416	0.723309	0.714808	0.709424	0.702021	0.695984	0.690143	0.682819	0.678627	0.671398	0.666574	0.660384	0.654279
0.932812	0.928953	0.926385	0.92195	0.918987	0.914697	0.910297	0.907944	0.901059	0.897741	0.891982	0.887638	0.882963	0.878014	0.874158	0.868391	0.864214	0.859025	0.853301	0.849526	0.843955	0.839486	0.834075	0.828568	0.82397	0.817336	0.813348	0.806658	0.802384	0.796629	0.791256	0.786478	0.780343	0.776167	0.769943	0.763823	0.758797	0.751254	0.74664	0.738687	0.733299	0.726404	0.720397	0.714771	0.707989	0.704233	0.696957	0.692295	0.686427	0.680505
0.934379	0.930462	0.927957	0.923161	0.92049	0.916095	0.911857	0.907528	0.902596	0.89948	0.893778	0.890334	0.885067	0.880421	0.876072	0.870503	0.866183	0.860793	0.855461	0.851494	0.84465	0.840086	0.834665	0.829151	0.824668	0.81796	0.814099	0.807507	0.8031	0.797245	0.791844	0.78716	0.780885	0.776591	0.77031	0.764206	0.75932	0.751665	0.747788	0.73969	0.735296	0.728678	0.723049	0.717809	0.711492	0.707882	0.701318	0.697284	0.691707	0.686043
0.934499	0.930326	0.927808	0.922865	0.920202	0.915722	0.911243	0.908809	0.90186	0.898417	0.892894	0.888671	0.884085	0.879458	0.874825	0.869221	0.864868	0.859325	0.853778	0.848602	0.842789	0.838369	0.832544	0.826318	0.822193	0.815481	0.811496	0.804001	0.800265	0.794182	0.788731	0.783795	0.777375	0.772551	0.766507	0.760438	0.755493	0.747821	0.743508	0.735533	0.730541	0.723527	0.717897	0.712332	0.705794	0.702114	0.695156	0.690918	0.685216	0.67949
0.934987	0.930708	0.928471	0.923401	0.920756	0.916248	0.911973	0.909887	0.902687	0.899656	0.893757	0.889763	0.885637	0.881084	0.877178	0.871624	0.8675	0.862772	0.856738	0.85221	0.846002	0.842184	0.836559	0.831384	0.826744	0.819994	0.816791	0.809377	0.80626	0.799976	0.794793	0.790088	0.783796	0.779575	0.77381	0.767463	0.763525	0.755311	0.752303	0.744459	0.738687	0.731908	0.726185	0.721044	0.714084	0.711158	0.704046	0.700258	0.695041	0.689564
0.936171	0.931899	0.929788	0.92447	0.922404	0.91797	0.913503	0.911472	0.904439	0.901739	0.895852	0.892152	0.888082	0.883709	0.879743	0.874138	0.870358	0.865171	0.859796	0.856457	0.84903	0.845343	0.839362	0.833835	0.829734	0.82346	0.820428	0.813244	0.809975	0.804389	0.798888	0.794299	0.788142	0.784136	0.77821	0.77216	0.768134	0.760622	0.757464	0.749444	0.745053	0.738441	0.733024	0.728252	0.721036	0.718624	0.711435	0.708142	0.702593	0.697464
0.937012	0.932712	0.930632	0.925115	0.923227	0.918784	0.914412	0.910754	0.905571	0.903246	0.897269	0.894413	0.889736	0.885424	0.88185	0.876175	0.872648	0.867722	0.862096	0.85895	0.851696	0.848212	0.842512	0.836987	0.833131	0.826973	0.824227	0.816796	0.814315	0.808419	0.803472	0.79919	0.793408	0.78973	0.784061	0.778094	0.774361	0.766933	0.763837	0.755881	0.751053	0.744376	0.738864	0.734269	0.727315	0.724946	0.717942	0.714691	0.70982	0.704736
0.931948	0.927341	0.925233	0.919617	0.9175	0.913101	0.908376	0.906475	0.899114	0.896535	0.89063	0.887531	0.882634	0.877502	0.874354	0.868595	0.864753	0.85937	0.853909	0.850274	0.842879	0.839021	0.833083	0.827407	0.823502	0.816541	0.813684	0.805954	0.803019	0.797024	0.791897	0.787088	0.780977	0.776665	0.771066	0.764761	0.760803	0.753013	0.749592	0.741148	0.736975	0.729787	0.724058	0.719397	0.712272	0.709409	0.702116	0.698834	0.693501	0.688248
0.92526	0.920404	0.917769	0.912057	0.909532	0.904629	0.899869	0.895971	0.890193	0.887681	0.881737	0.878772	0.873887	0.868677	0.865683	0.85965	0.855873	0.85033	0.84456	0.84089	0.832265	0.827721	0.821327	0.814768	0.809937	0.802518	0.798831	0.790844	0.787039	0.780425	0.774796	0.769967	0.763247	0.759088	0.752918	0.746434	0.742288	0.733622	0.730385	0.721765	0.716923	0.709429	0.703182	0.697923	0.689992	0.686573	0.678989	0.674899	0.669164	0.66304
0.955785	0.953235	0.950508	0.94791	0.945261	0.942053	0.939719	0.936954	0.934439	0.931644	0.928617	0.925949	0.923153	0.920134	0.917275	0.914749	0.911278	0.908504	0.9053	0.902337	0.898599	0.895019	0.892187	0.888582	0.884928	0.881004	0.87723	0.874023	0.870465	0.867615	0.863816	0.860226	0.856559	0.853407	0.849888	0.846103	0.842442	0.838413	0.835007	0.831213	0.827514	0.823243	0.819978	0.815577	0.811954	0.807946	0.804371	0.800323	0.796343	0.792859
0.9593	0.957025	0.954631	0.951916	0.949507	0.946433	0.943992	0.941351	0.938863	0.936348	0.933317	0.931524	0.928179	0.925913	0.922527	0.920368	0.917066	0.914238	0.911557	0.908987	0.905422	0.90202	0.899233	0.896196	0.892705	0.888624	0.885076	0.882618	0.878404	0.875358	0.871759	0.868401	0.864895	0.861943	0.858294	0.854645	0.851354	0.84764	0.844479	0.840838	0.83758	0.833282	0.830323	0.826018	0.822741	0.818666	0.815201	0.811517	0.807304	0.803918
0.954018	0.951409	0.948659	0.945528	0.942776	0.93962	0.936856	0.934027	0.931297	0.928734	0.925302	0.923156	0.919624	0.916424	0.913526	0.910739	0.907507	0.904275	0.901288	0.896947	0.894286	0.890809	0.887326	0.883556	0.879714	0.876108	0.872249	0.868457	0.865129	0.862187	0.858206	0.854489	0.851187	0.84781	0.844367	0.840727	0.837221	0.833646	0.829811	0.826187	0.822968	0.818386	0.815249	0.81079	0.807293	0.803594	0.799578	0.79603	0.791796	0.787958
0.932338	0.928919	0.925237	0.921747	0.917777	0.913613	0.909837	0.905944	0.902382	0.898478	0.894004	0.890023	0.886103	0.881726	0.877586	0.873556	0.868917	0.864614	0.860141	0.856057	0.850852	0.845778	0.841168	0.836197	0.830419	0.825211	0.820363	0.815049	0.810129	0.80595	0.800695	0.795761	0.790918	0.785656	0.781041	0.775804	0.770871	0.765615	0.760521	0.755011	0.750139	0.744288	0.739355	0.733688	0.728662	0.723545	0.7183	0.713318	0.707761	0.703048
0.936097	0.932436	0.928782	0.924962	0.921153	0.916798	0.91325	0.907234	0.905331	0.901486	0.897205	0.893081	0.889148	0.884658	0.880467	0.876567	0.871744	0.867045	0.862889	0.857362	0.853238	0.848344	0.843814	0.838234	0.833385	0.828138	0.823244	0.818692	0.813431	0.809088	0.803953	0.799157	0.794436	0.789692	0.784825	0.779632	0.774757	0.769622	0.764475	0.758852	0.754207	0.748286	0.74352	0.737987	0.733061	0.727851	0.722997	0.717908	0.712496	0.707441
0.930528	0.926742	0.922679	0.918847	0.914644	0.909891	0.905874	0.901438	0.89687	0.892443	0.887675	0.882882	0.878419	0.873502	0.868682	0.864079	0.858766	0.854023	0.848448	0.842548	0.837423	0.831599	0.826172	0.81939	0.813764	0.807534	0.801909	0.79593	0.790429	0.785775	0.779453	0.773866	0.767914	0.762387	0.756643	0.750744	0.744803	0.73882	0.733497	0.726973	0.721582	0.714787	0.709394	0.702908	0.696975	0.691452	0.685887	0.680652	0.674225	0.668953
0.936841	0.933258	0.929576	0.925611	0.921512	0.916964	0.912866	0.906676	0.904248	0.900345	0.895212	0.891426	0.88644	0.882044	0.876877	0.872261	0.867231	0.862225	0.857064	0.852318	0.846124	0.840554	0.835438	0.829001	0.823559	0.817724	0.812437	0.806787	0.80177	0.797192	0.791209	0.785931	0.780279	0.774942	0.769585	0.763862	0.758138	0.752256	0.747208	0.740962	0.736007	0.729276	0.724291	0.718093	0.712581	0.707338	0.702108	0.697117	0.69112	0.68639
0.939034	0.935371	0.931518	0.92752	0.923655	0.919037	0.915278	0.910821	0.906743	0.902501	0.897612	0.893146	0.888681	0.883707	0.879174	0.874425	0.869592	0.864606	0.85941	0.853463	0.84867	0.843076	0.838168	0.831642	0.826477	0.820641	0.815385	0.810103	0.804643	0.799686	0.79429	0.789121	0.783588	0.778551	0.772945	0.767237	0.761932	0.756114	0.75083	0.74467	0.739584	0.732993	0.728027	0.721988	0.716758	0.711754	0.706504	0.701703	0.695981	0.691108
0.933379	0.929344	0.925622	0.921314	0.917076	0.9124	0.907967	0.901479	0.898773	0.894489	0.889182	0.885	0.879473	0.874733	0.869117	0.864187	0.85865	0.853136	0.847612	0.84144	0.835767	0.82985	0.823895	0.81741	0.811601	0.805224	0.799532	0.793481	0.788135	0.783165	0.776864	0.77124	0.765208	0.75995	0.7538	0.747789	0.741833	0.735611	0.729758	0.723112	0.717432	0.710433	0.704832	0.698012	0.692265	0.686544	0.680928	0.675702	0.669347	0.664052
0.93811	0.934119	0.930403	0.9259	0.922226	0.917512	0.913259	0.907054	0.904419	0.900175	0.894933	0.890963	0.885494	0.880998	0.875532	0.870716	0.865322	0.859912	0.854571	0.849681	0.843168	0.837517	0.832244	0.825884	0.819975	0.813933	0.808422	0.803264	0.797401	0.792115	0.786503	0.781155	0.775468	0.770459	0.764676	0.758645	0.752995	0.746768	0.741504	0.734882	0.729246	0.722254	0.716962	0.710562	0.704847	0.699489	0.694176	0.689221	0.683007	0.678173
0.933066	0.92916	0.925264	0.920953	0.917039	0.912333	0.907875	0.90151	0.898793	0.894562	0.889022	0.885117	0.879631	0.874414	0.86946	0.8646	0.859073	0.853546	0.848211	0.842232	0.836755	0.83118	0.825483	0.81953	0.813348	0.807088	0.801444	0.795832	0.790001	0.784858	0.778772	0.772987	0.767121	0.761859	0.755777	0.749683	0.743739	0.737551	0.732215	0.725552	0.720153	0.713129	0.707836	0.701467	0.695447	0.689933	0.684254	0.679021	0.672777	0.667594
0.938117	0.934322	0.930594	0.926398	0.922675	0.918089	0.91397	0.909462	0.90504	0.90107	0.895762	0.891751	0.886477	0.881272	0.876628	0.871879	0.866656	0.861491	0.856156	0.85167	0.84525	0.839635	0.834174	0.828502	0.822345	0.81645	0.811127	0.80532	0.800156	0.795128	0.789245	0.783901	0.778163	0.773156	0.767289	0.761591	0.756046	0.74988	0.744986	0.738173	0.733442	0.726439	0.72138	0.71534	0.70951	0.704149	0.698836	0.693649	0.687556	0.68276
0.942256	0.938555	0.934987	0.930669	0.92709	0.922545	0.918608	0.912497	0.909944	0.906373	0.90121	0.897405	0.892365	0.888129	0.882804	0.878231	0.873148	0.868464	0.8632	0.858818	0.852474	0.847074	0.841728	0.835818	0.830384	0.824831	0.819478	0.813977	0.808879	0.804576	0.79832	0.793441	0.787839	0.783012	0.777545	0.771832	0.766499	0.760906	0.756045	0.749544	0.744959	0.738206	0.733541	0.727532	0.722283	0.7171	0.712095	0.706864	0.701205	0.696257
0.942218	0.938411	0.934971	0.930652	0.926982	0.922466	0.91854	0.91437	0.910016	0.905928	0.901015	0.897268	0.89204	0.887132	0.882492	0.877788	0.872825	0.868301	0.862912	0.857283	0.852527	0.847297	0.841759	0.836043	0.830828	0.825081	0.820115	0.8151	0.809362	0.805064	0.799017	0.793777	0.788185	0.783002	0.777834	0.772077	0.766768	0.761223	0.756249	0.749929	0.745208	0.738704	0.734132	0.728307	0.722957	0.717887	0.712905	0.707973	0.702149	0.697367
0.943498	0.939573	0.936131	0.931842	0.928319	0.923467	0.9197	0.915422	0.911104	0.907321	0.9019	0.898341	0.893163	0.888252	0.88363	0.879151	0.874153	0.869479	0.864144	0.859963	0.853765	0.848603	0.843277	0.837984	0.832554	0.826452	0.821282	0.816205	0.810734	0.805983	0.800239	0.79528	0.789517	0.784813	0.779357	0.773725	0.76863	0.762457	0.758131	0.751606	0.747446	0.740824	0.736472	0.730613	0.725356	0.720227	0.715375	0.710442	0.70462	0.699983
0.925022	0.922127	0.919192	0.915559	0.912635	0.908551	0.905383	0.901955	0.89863	0.895512	0.891378	0.88789	0.884473	0.880237	0.876842	0.872631	0.868646	0.863925	0.859318	0.855769	0.850001	0.845298	0.840829	0.835568	0.830865	0.82502	0.820541	0.815982	0.810679	0.806093	0.800877	0.79693	0.791367	0.787818	0.782407	0.777622	0.772825	0.767204	0.76298	0.757004	0.752183	0.745924	0.741032	0.736107	0.730056	0.725854	0.720557	0.716134	0.710625	0.705868
0.921301	0.917963	0.914972	0.911185	0.908078	0.903943	0.900621	0.897291	0.89372	0.890612	0.886355	0.88337	0.879372	0.875201	0.871662	0.867221	0.863116	0.85798	0.853526	0.848522	0.844071	0.839204	0.834185	0.829506	0.824207	0.818675	0.814216	0.808764	0.804145	0.799665	0.794315	0.790015	0.784491	0.780535	0.775657	0.770719	0.765792	0.760131	0.755845	0.749797	0.745429	0.739295	0.734738	0.72932	0.724053	0.720006	0.714575	0.710505	0.704995	0.699984
0.921689	0.918341	0.91538	0.911246	0.908429	0.904202	0.90119	0.895881	0.894161	0.891047	0.887014	0.884097	0.880205	0.876738	0.872787	0.868483	0.864577	0.860273	0.855557	0.85066	0.846025	0.841549	0.836999	0.832153	0.827483	0.821539	0.817119	0.812341	0.807144	0.802565	0.797454	0.793537	0.788131	0.784893	0.779724	0.77532	0.77109	0.765589	0.761611	0.755614	0.751743	0.745635	0.74099	0.736119	0.730522	0.726211	0.720684	0.716425	0.710868	0.705893
0.91838	0.915187	0.912248	0.908173	0.905316	0.901003	0.897853	0.894427	0.890923	0.88758	0.883808	0.880189	0.876841	0.872768	0.869376	0.864991	0.861128	0.85681	0.852009	0.847308	0.842705	0.838193	0.833529	0.828517	0.823902	0.817883	0.813461	0.808563	0.803199	0.798828	0.793406	0.789417	0.784045	0.780661	0.775492	0.770972	0.766473	0.761011	0.757087	0.75131	0.746911	0.740708	0.736087	0.730546	0.725144	0.720876	0.715595	0.710967	0.705393	0.70051
0.923052	0.920021	0.917395	0.913725	0.911202	0.907397	0.904537	0.901468	0.898149	0.895401	0.891863	0.888752	0.885891	0.882711	0.879201	0.875362	0.871998	0.868063	0.864187	0.861194	0.850626	0.846421	0.841898	0.83749	0.833221	0.827652	0.823712	0.819142	0.814313	0.810325	0.805246	0.801644	0.796494	0.793606	0.788866	0.784691	0.780806	0.775522	0.77207	0.766624	0.762583	0.756825	0.752644	0.747845	0.742776	0.738841	0.734117	0.729998	0.725246	0.720443
0.928782	0.925288	0.92239	0.918169	0.915033	0.91042	0.906868	0.901174	0.898669	0.895052	0.890208	0.886146	0.882079	0.877009	0.873152	0.868002	0.863753	0.858393	0.853873	0.848202	0.843417	0.838496	0.833682	0.827938	0.822947	0.816328	0.811648	0.80599	0.800455	0.795032	0.789105	0.784328	0.777883	0.773424	0.767518	0.762496	0.756818	0.751006	0.746027	0.739675	0.734901	0.728046	0.722978	0.716992	0.710938	0.706083	0.700009	0.694984	0.688473	0.683029
0.925618	0.922145	0.919142	0.914561	0.911597	0.906872	0.903115	0.897218	0.894692	0.89077	0.885751	0.88135	0.876964	0.871755	0.86765	0.862629	0.858029	0.852376	0.847553	0.843316	0.836841	0.831756	0.826428	0.821146	0.815493	0.808905	0.803902	0.797559	0.792343	0.786903	0.780486	0.77553	0.768809	0.764239	0.757894	0.752528	0.746665	0.740256	0.735025	0.728591	0.723329	0.716363	0.710742	0.704743	0.698275	0.69334	0.686935	0.681501	0.67503	0.669198
0.926905	0.923155	0.920178	0.915773	0.91257	0.907932	0.903908	0.899964	0.895245	0.891318	0.886339	0.882507	0.877344	0.872341	0.867957	0.862698	0.858064	0.852922	0.84779	0.84231	0.837315	0.832108	0.827021	0.821271	0.815845	0.809141	0.804426	0.797821	0.79241	0.787214	0.780561	0.775591	0.768824	0.763965	0.757586	0.752172	0.746253	0.740574	0.734808	0.72809	0.723206	0.716272	0.710702	0.704668	0.698523	0.693301	0.687305	0.682011	0.67553	0.669691
0.930115	0.926236	0.923387	0.918935	0.915997	0.911425	0.907417	0.903557	0.89919	0.895038	0.890001	0.885625	0.88128	0.876928	0.872076	0.86686	0.862374	0.856915	0.852174	0.846665	0.841814	0.836805	0.831927	0.825631	0.821161	0.81433	0.809729	0.803423	0.797909	0.792503	0.786222	0.781439	0.774819	0.770058	0.763952	0.758719	0.753197	0.74731	0.742157	0.735537	0.734142	0.727379	0.722093	0.716243	0.71045	0.705385	0.699511	0.694245	0.688144	0.681932
0.931314	0.927837	0.924771	0.92057	0.917559	0.913074	0.909271	0.903422	0.901071	0.897408	0.892173	0.888632	0.883647	0.879145	0.874518	0.869506	0.865114	0.859942	0.855288	0.851316	0.845591	0.840789	0.835978	0.830168	0.82563	0.819329	0.814713	0.80833	0.803453	0.798351	0.79211	0.787464	0.780912	0.776378	0.770565	0.765425	0.760043	0.75381	0.749214	0.74283	0.738292	0.731625	0.726564	0.720918	0.715074	0.710171	0.704372	0.699477	0.693101	0.687657
0.928987	0.92476	0.922131	0.91684	0.914006	0.908727	0.90519	0.901153	0.896007	0.892691	0.886811	0.883262	0.87788	0.872533	0.868395	0.862951	0.858363	0.852668	0.847596	0.842109	0.836451	0.83149	0.82573	0.819416	0.814262	0.807246	0.802943	0.796511	0.791045	0.785696	0.778874	0.774116	0.766917	0.76253	0.755314	0.750201	0.744682	0.738638	0.73416	0.726637	0.72238	0.715152	0.709489	0.703364	0.69649	0.6919	0.684501	0.679467	0.672433	0.666537
0.919595	0.915273	0.912263	0.90708	0.903837	0.898377	0.89441	0.888205	0.884717	0.880801	0.874773	0.870903	0.865323	0.860112	0.855167	0.849177	0.844245	0.838613	0.832584	0.82789	0.821587	0.81629	0.809946	0.803224	0.798334	0.790173	0.785514	0.777559	0.772683	0.766283	0.759313	0.754378	0.746222	0.741333	0.734162	0.728627	0.722649	0.715805	0.711242	0.703353	0.698686	0.690824	0.684625	0.678456	0.670917	0.665475	0.657738	0.652256	0.644512	0.637831
0.923154	0.918917	0.91584	0.91055	0.907415	0.902187	0.898369	0.894201	0.888678	0.885184	0.879143	0.87486	0.870131	0.86444	0.860412	0.854588	0.84969	0.8438	0.838329	0.833961	0.8268	0.821491	0.815555	0.809302	0.803526	0.795987	0.791492	0.784027	0.778845	0.773243	0.766185	0.761508	0.753782	0.749192	0.742084	0.736959	0.73139	0.725317	0.720682	0.712939	0.708767	0.701434	0.695341	0.689373	0.681953	0.677041	0.66942	0.663984	0.656681	0.650666
0.925601	0.921243	0.918235	0.913077	0.909827	0.904804	0.900906	0.896572	0.891215	0.887888	0.881631	0.878129	0.872545	0.867487	0.862678	0.856696	0.851886	0.846006	0.840136	0.835421	0.827848	0.822447	0.816265	0.809678	0.804341	0.796942	0.792385	0.785261	0.779652	0.774193	0.767086	0.762366	0.754458	0.749854	0.742954	0.737476	0.731713	0.72535	0.720756	0.712745	0.714525	0.707097	0.701192	0.695028	0.687804	0.682913	0.675411	0.669981	0.66287	0.656897
0.91991	0.915666	0.912553	0.907124	0.904176	0.898843	0.894706	0.888701	0.885149	0.881838	0.875542	0.871783	0.866209	0.860355	0.856218	0.850052	0.845226	0.839465	0.833544	0.827846	0.821704	0.816549	0.810234	0.803575	0.798287	0.790709	0.786105	0.778818	0.773208	0.767187	0.760218	0.755228	0.747249	0.742604	0.735442	0.729861	0.724041	0.717509	0.712645	0.704569	0.699733	0.691894	0.685686	0.679528	0.672108	0.666887	0.659162	0.653886	0.646034	0.639562
0.905769	0.901404	0.897548	0.89222	0.888291	0.882722	0.87799	0.873127	0.866908	0.862135	0.855931	0.850092	0.845146	0.838569	0.83382	0.826843	0.822034	0.815561	0.809184	0.804347	0.795971	0.790733	0.783221	0.777084	0.770783	0.762555	0.757204	0.749469	0.743317	0.736313	0.728896	0.723167	0.71498	0.709662	0.701927	0.695635	0.68892	0.68083	0.67604	0.667364	0.661877	0.65405	0.646642	0.641081	0.632208	0.627679	0.618899	0.613878	0.605813	0.598777
0.904953	0.900577	0.896671	0.891359	0.887486	0.881593	0.876709	0.869986	0.865679	0.860559	0.854123	0.84805	0.842987	0.836133	0.831077	0.823713	0.8184	0.81149	0.805073	0.79885	0.791203	0.785723	0.777957	0.7713	0.764777	0.756181	0.750489	0.742497	0.735871	0.728505	0.720791	0.714833	0.705851	0.700494	0.692165	0.68519	0.678168	0.669424	0.664159	0.655072	0.648872	0.640638	0.632808	0.626931	0.617589	0.612678	0.60374	0.598404	0.589977	0.582452
0.907977	0.90348	0.899784	0.89423	0.890393	0.884453	0.879777	0.874716	0.86829	0.863363	0.856737	0.851366	0.845421	0.838533	0.833648	0.826098	0.821144	0.814495	0.807798	0.801613	0.79408	0.788611	0.780593	0.773704	0.767504	0.758973	0.753328	0.744567	0.738677	0.73143	0.723516	0.717489	0.709154	0.703341	0.695447	0.688982	0.682016	0.673774	0.668725	0.659522	0.653998	0.645602	0.63821	0.632254	0.623155	0.618374	0.609652	0.604436	0.596	0.588586
0.910789	0.906419	0.902698	0.897539	0.893694	0.887686	0.88309	0.876378	0.871778	0.867367	0.860568	0.855304	0.849639	0.843048	0.838027	0.830636	0.825735	0.818663	0.81262	0.807894	0.79783	0.792504	0.785085	0.778703	0.772074	0.763901	0.758494	0.750668	0.744438	0.737228	0.729559	0.723709	0.715138	0.709528	0.701855	0.695498	0.688601	0.680143	0.675307	0.666575	0.661117	0.653012	0.64562	0.639674	0.631105	0.626447	0.617897	0.612627	0.6046	0.597561
0.911411	0.907111	0.903512	0.897928	0.894172	0.888079	0.88356	0.87688	0.87257	0.868009	0.861085	0.855205	0.850141	0.842866	0.838448	0.831109	0.826125	0.819394	0.812881	0.807091	0.79963	0.794403	0.786789	0.780538	0.774071	0.765855	0.760427	0.752631	0.746507	0.739453	0.731705	0.725894	0.717448	0.712282	0.704089	0.697674	0.690886	0.682537	0.677731	0.668888	0.663534	0.655592	0.648505	0.642852	0.634108	0.629576	0.621281	0.61618	0.608081	0.600897
0.92173	0.917706	0.914938	0.909719	0.907418	0.902108	0.897977	0.893838	0.888115	0.884332	0.877734	0.873516	0.868241	0.861919	0.858583	0.852338	0.848008	0.842099	0.83656	0.831307	0.824663	0.819811	0.813172	0.807167	0.801397	0.793644	0.789241	0.782046	0.776519	0.770565	0.76345	0.758515	0.750324	0.745968	0.738378	0.732447	0.726512	0.718872	0.714647	0.706094	0.701562	0.693505	0.6871	0.681686	0.673448	0.6693	0.661343	0.656918	0.649208	0.64273
0.928414	0.924821	0.922766	0.917842	0.915437	0.910475	0.906765	0.903277	0.89779	0.894757	0.888546	0.884289	0.880224	0.874419	0.871678	0.865949	0.86216	0.857279	0.851856	0.847264	0.841048	0.836813	0.830772	0.824872	0.820355	0.81304	0.809337	0.801882	0.797447	0.791933	0.785214	0.780953	0.773018	0.769021	0.762149	0.756752	0.751443	0.744498	0.740975	0.732393	0.728559	0.721276	0.715103	0.710407	0.702282	0.698696	0.690908	0.686833	0.679627	0.673385
0.928744	0.925106	0.922997	0.918253	0.916182	0.911253	0.907776	0.904233	0.898751	0.895868	0.889765	0.886196	0.88163	0.876656	0.873205	0.867377	0.863849	0.858988	0.853801	0.849088	0.843086	0.839086	0.83307	0.827994	0.822514	0.815611	0.812056	0.80468	0.800188	0.795023	0.788169	0.783618	0.775901	0.771998	0.765176	0.759873	0.754501	0.747978	0.744158	0.736038	0.732415	0.724891	0.7191	0.714261	0.706416	0.702821	0.694752	0.690708	0.683687	0.677413
0.932453	0.928963	0.927056	0.922283	0.920593	0.915886	0.912624	0.907523	0.904015	0.901641	0.895666	0.892459	0.887942	0.883253	0.880221	0.874353	0.871339	0.866121	0.861501	0.858379	0.850355	0.84669	0.840724	0.835375	0.830755	0.823982	0.820499	0.813232	0.809116	0.803889	0.797368	0.793177	0.78559	0.781814	0.775338	0.770395	0.765292	0.758865	0.755647	0.74741	0.744208	0.736962	0.73127	0.726778	0.719154	0.715667	0.708169	0.704602	0.69755	0.691618
0.939499	0.936266	0.934865	0.930314	0.928845	0.924407	0.921279	0.918346	0.913313	0.910968	0.905694	0.902237	0.898612	0.893738	0.891729	0.886473	0.883755	0.879348	0.874689	0.870923	0.865556	0.862347	0.857167	0.852182	0.848187	0.84192	0.838965	0.83223	0.828632	0.824195	0.818005	0.814309	0.807474	0.804152	0.798287	0.793867	0.789393	0.783541	0.780861	0.773317	0.770526	0.763784	0.758901	0.754425	0.747177	0.744358	0.737205	0.733643	0.727273	0.72184
0.939073	0.935275	0.933491	0.928044	0.926362	0.921295	0.918173	0.914995	0.910148	0.907921	0.902366	0.899005	0.895193	0.889865	0.887157	0.881691	0.877955	0.873421	0.868016	0.865173	0.8582	0.854681	0.849133	0.844141	0.839094	0.832224	0.829108	0.822465	0.818016	0.812991	0.806835	0.803395	0.796264	0.793684	0.7867	0.782192	0.777759	0.771644	0.768685	0.761168	0.758221	0.751152	0.746632	0.742118	0.73515	0.731531	0.724297	0.720271	0.713491	0.707886
0.910047	0.906421	0.904466	0.899071	0.896758	0.891178	0.887068	0.883001	0.877181	0.873618	0.866909	0.862067	0.856914	0.850865	0.845948	0.838803	0.833198	0.826353	0.819439	0.814647	0.806553	0.801164	0.793862	0.786152	0.780186	0.771752	0.766401	0.756649	0.750202	0.743087	0.735073	0.729766	0.720579	0.715992	0.707476	0.701297	0.695542	0.68749	0.683595	0.674161	0.669937	0.661746	0.656055	0.650597	0.64308	0.639145	0.631073	0.626492	0.619086	0.612784
0.923087	0.918723	0.91648	0.910868	0.908445	0.902575	0.898726	0.894915	0.889168	0.886201	0.87963	0.875263	0.870425	0.864119	0.860246	0.853557	0.848948	0.84307	0.836978	0.831704	0.824973	0.82028	0.813593	0.806898	0.801528	0.793499	0.789357	0.78092	0.77569	0.769729	0.762226	0.757528	0.749187	0.744884	0.737123	0.73123	0.725568	0.718018	0.713578	0.704365	0.700448	0.692384	0.686381	0.680835	0.67256	0.668294	0.659555	0.654422	0.646644	0.639934
0.928549	0.924337	0.922148	0.916328	0.914371	0.908913	0.905052	0.899468	0.895869	0.892921	0.886612	0.883198	0.877834	0.872302	0.868212	0.861795	0.857393	0.851684	0.845975	0.840925	0.829402	0.825149	0.818901	0.813185	0.807908	0.799956	0.796	0.788211	0.78243	0.776302	0.768828	0.764042	0.75549	0.751627	0.74365	0.737938	0.732515	0.725061	0.721577	0.713096	0.709522	0.70164	0.696046	0.690821	0.682959	0.678824	0.670457	0.665628	0.65834	0.652203
0.930988	0.926842	0.924753	0.919048	0.916813	0.911467	0.907741	0.902358	0.898558	0.896007	0.889464	0.886031	0.880681	0.875449	0.871159	0.864684	0.86045	0.855007	0.849154	0.845632	0.840142	0.836204	0.830172	0.824403	0.819429	0.81145	0.807788	0.799942	0.795406	0.789974	0.782965	0.778893	0.770876	0.767459	0.759739	0.754506	0.749154	0.742006	0.738047	0.729372	0.725828	0.718134	0.712707	0.707637	0.699974	0.696218	0.687829	0.683454	0.676065	0.669908
0.924267	0.919866	0.917463	0.911906	0.908923	0.903215	0.898963	0.893024	0.888941	0.885669	0.879226	0.875017	0.869799	0.863869	0.859527	0.852584	0.848029	0.841748	0.835704	0.831873	0.823801	0.819664	0.812924	0.806355	0.801621	0.792832	0.788731	0.779882	0.775056	0.768699	0.76149	0.756951	0.748345	0.744217	0.736382	0.730568	0.724611	0.71696	0.712739	0.703753	0.699784	0.692164	0.685852	0.680504	0.672087	0.66773	0.659146	0.654472	0.646469	0.639916
1.00006	0.999397	1.00143	0.998698	1.00104	0.999476	0.999828	1.00056	0.998923	1.00151	0.999091	1.00031	1.00038	0.998588	1.00047	0.998271	0.990768	0.943292	0.878702	0.807474	0.744959	0.728106	0.716087	0.705654	0.695895	0.683521	0.675426	0.66361	0.654952	0.646184	0.635429	0.628427	0.617281	0.610607	0.59931	0.591215	0.582216	0.57243	0.56461	0.552715	0.546052	0.535859	0.527126	0.51903	0.508112	0.501362	0.490073	0.48292	0.473168	0.465077
0.942288	0.938591	0.937331	0.932187	0.930987	0.926286	0.923114	0.91861	0.915747	0.914097	0.908704	0.905823	0.902292	0.897257	0.894882	0.889744	0.886579	0.882391	0.878154	0.876173	0.869979	0.867672	0.862991	0.858104	0.855124	0.848178	0.846105	0.839044	0.835887	0.831211	0.825443	0.822842	0.815763	0.813675	0.80761	0.803724	0.800149	0.794414	0.792523	0.785034	0.783596	0.777616	0.773341	0.769913	0.763024	0.760918	0.753844	0.750854	0.744871	0.739501
0.943814	0.940267	0.939569	0.93464	0.933767	0.929422	0.926742	0.922497	0.919959	0.918902	0.913701	0.911463	0.908259	0.90358	0.901825	0.896905	0.894526	0.890681	0.887114	0.885531	0.879953	0.878324	0.873825	0.869973	0.867291	0.861044	0.859471	0.852982	0.850282	0.846533	0.841149	0.839201	0.832448	0.831163	0.825613	0.822413	0.819266	0.814019	0.8128	0.805935	0.804947	0.799598	0.79581	0.793119	0.787024	0.785287	0.778873	0.776552	0.77095	0.766732
0.941146	0.936731	0.934911	0.928798	0.926836	0.921174	0.917054	0.913706	0.908026	0.905513	0.899438	0.896264	0.891168	0.885116	0.8818	0.875597	0.871753	0.866281	0.861476	0.858671	0.851032	0.848028	0.842461	0.8376	0.832126	0.824547	0.821491	0.814071	0.809532	0.804124	0.797337	0.793823	0.785904	0.783058	0.775994	0.771086	0.766864	0.759872	0.757697	0.749512	0.746848	0.740175	0.734812	0.730334	0.723071	0.72007	0.712184	0.708689	0.701642	0.695906
0.928705	0.924464	0.922823	0.916771	0.914738	0.908905	0.905106	0.899859	0.895322	0.893242	0.886699	0.883321	0.878385	0.872153	0.869189	0.862505	0.858821	0.853433	0.847878	0.843785	0.836876	0.833619	0.827561	0.822107	0.817707	0.809187	0.805612	0.79744	0.792559	0.786366	0.778649	0.775403	0.766222	0.763254	0.755308	0.750892	0.74545	0.738149	0.735613	0.726913	0.723886	0.71675	0.711099	0.706347	0.697936	0.694825	0.685797	0.681006	0.673731	0.667526
0.933706	0.929375	0.927996	0.92203	0.920267	0.914808	0.91104	0.907878	0.901878	0.899596	0.893467	0.889837	0.885965	0.880543	0.8774	0.870958	0.867553	0.862576	0.857075	0.854508	0.846996	0.844236	0.838488	0.833183	0.82921	0.821287	0.818152	0.810596	0.806027	0.800047	0.792989	0.790065	0.781283	0.779041	0.770878	0.766679	0.761734	0.754379	0.752623	0.744022	0.741622	0.734748	0.729493	0.725213	0.717153	0.714444	0.705886	0.701817	0.694741	0.688297
0.938458	0.934428	0.933233	0.927468	0.925938	0.920516	0.917404	0.914555	0.908963	0.907099	0.901163	0.898598	0.894211	0.888481	0.88639	0.880378	0.877206	0.872532	0.867532	0.864423	0.858289	0.855962	0.850175	0.845367	0.842066	0.834412	0.831928	0.824265	0.820354	0.814761	0.808181	0.805791	0.797437	0.795194	0.788205	0.7844	0.779826	0.773546	0.771555	0.763232	0.761194	0.754768	0.749984	0.745908	0.738472	0.735926	0.727938	0.724054	0.717826	0.711999
0.935753	0.931638	0.930064	0.923935	0.922282	0.916984	0.913415	0.910365	0.904738	0.902867	0.896654	0.893055	0.889136	0.88349	0.881025	0.87483	0.871526	0.866901	0.861503	0.859212	0.861011	0.858637	0.853192	0.848123	0.844754	0.837467	0.834948	0.827241	0.823605	0.818236	0.811357	0.809008	0.800776	0.799012	0.791593	0.788007	0.783447	0.777062	0.775176	0.766846	0.764877	0.758312	0.753288	0.749283	0.741472	0.739107	0.730763	0.726936	0.720481	0.714893
0.938269	0.933976	0.933016	0.926926	0.925365	0.920147	0.916785	0.913898	0.908507	0.906553	0.900728	0.898135	0.893841	0.888858	0.886046	0.880272	0.876946	0.872145	0.867187	0.864046	0.85828	0.85586	0.850401	0.845294	0.842271	0.834283	0.831954	0.82391	0.820387	0.815206	0.808416	0.805945	0.797744	0.795598	0.788493	0.784924	0.780305	0.774045	0.772065	0.763779	0.761961	0.755555	0.750823	0.746843	0.73934	0.736907	0.728909	0.725316	0.71894	0.713014
0.945738	0.942391	0.939552	0.935875	0.932511	0.928805	0.925226	0.921123	0.917012	0.91208	0.90913	0.905121	0.901121	0.897324	0.892949	0.887981	0.884487	0.88073	0.875606	0.869923	0.866683	0.863084	0.858461	0.853099	0.849464	0.844253	0.839834	0.833731	0.829825	0.825088	0.819746	0.815659	0.810061	0.805985	0.801208	0.796509	0.79207	0.786408	0.78308	0.777592	0.771482	0.764714	0.761101	0.757178	0.751908	0.747884	0.742452	0.737222	0.732893	0.727607
0.94699	0.943726	0.94083	0.937262	0.934282	0.930596	0.927004	0.925076	0.919066	0.91571	0.911372	0.907695	0.903811	0.89941	0.895731	0.891145	0.887739	0.883281	0.878859	0.874499	0.870089	0.866565	0.861982	0.857675	0.853663	0.848234	0.844278	0.838396	0.834583	0.829815	0.824789	0.820835	0.81568	0.81132	0.806832	0.802287	0.798085	0.79283	0.789158	0.783845	0.777931	0.771275	0.767771	0.764549	0.759164	0.755115	0.749702	0.744965	0.740495	0.73588
0.943911	0.940713	0.937666	0.934254	0.930894	0.926905	0.923383	0.919359	0.915229	0.911939	0.907269	0.903446	0.899428	0.895225	0.891433	0.886744	0.883147	0.878543	0.874059	0.869535	0.865124	0.861371	0.85673	0.851233	0.848176	0.842345	0.838215	0.831963	0.828251	0.823109	0.818137	0.813954	0.808459	0.804172	0.799241	0.794588	0.790177	0.784444	0.781132	0.775524	0.76943	0.762636	0.758784	0.755401	0.749814	0.745809	0.740224	0.73532	0.730707	0.725598
0.946436	0.943192	0.940541	0.936743	0.93383	0.929885	0.926381	0.924561	0.918407	0.915318	0.910854	0.907334	0.903587	0.89999	0.895736	0.891315	0.887713	0.884176	0.879087	0.873963	0.870663	0.867176	0.862765	0.858201	0.854395	0.849048	0.845172	0.839831	0.835799	0.831302	0.826209	0.822168	0.817024	0.813147	0.808373	0.804075	0.799863	0.794507	0.791162	0.785698	0.779759	0.773332	0.769582	0.766388	0.761289	0.757578	0.752014	0.747403	0.743034	0.738043
0.94859	0.945301	0.942682	0.939211	0.936132	0.932436	0.929286	0.927381	0.921556	0.918391	0.913936	0.910437	0.906637	0.90317	0.899126	0.89472	0.891291	0.887699	0.882817	0.87759	0.874384	0.870983	0.866808	0.862225	0.858518	0.853192	0.849467	0.844062	0.84019	0.835899	0.830721	0.82685	0.821634	0.818073	0.813511	0.809135	0.805385	0.800065	0.796845	0.791533	0.785931	0.779567	0.775957	0.772878	0.767842	0.764173	0.758637	0.754233	0.750027	0.74559
0.940813	0.937332	0.934622	0.930197	0.927639	0.923157	0.919501	0.915643	0.910787	0.906396	0.902146	0.898684	0.89429	0.889887	0.886032	0.88082	0.877285	0.873174	0.867631	0.863399	0.85733	0.853913	0.848655	0.843786	0.839638	0.83392	0.829745	0.823536	0.819393	0.814067	0.808845	0.804527	0.798534	0.794536	0.788959	0.784205	0.779537	0.773511	0.769805	0.763415	0.757814	0.750465	0.746526	0.742568	0.737259	0.733191	0.727485	0.722294	0.717814	0.712208
0.946466	0.942989	0.940701	0.935992	0.933738	0.929282	0.926051	0.924117	0.917381	0.914773	0.909169	0.906279	0.901484	0.897322	0.89365	0.888464	0.885457	0.881583	0.876332	0.871164	0.867306	0.864127	0.859134	0.854951	0.850769	0.845189	0.841557	0.835646	0.831889	0.827063	0.821944	0.817911	0.812305	0.808229	0.803256	0.798819	0.794486	0.788334	0.785644	0.77966	0.773294	0.76626	0.762567	0.759184	0.753831	0.750409	0.744696	0.740126	0.735828	0.730635
0.946865	0.943306	0.941041	0.936494	0.934214	0.929759	0.926335	0.922807	0.917863	0.913959	0.90969	0.906771	0.902165	0.898561	0.894178	0.889252	0.88591	0.882067	0.876913	0.871651	0.86794	0.864871	0.859845	0.855766	0.851363	0.845885	0.842223	0.835714	0.832548	0.8275	0.822499	0.81841	0.812659	0.80877	0.803537	0.798971	0.794812	0.788934	0.785734	0.779756	0.774312	0.76745	0.763702	0.760685	0.755158	0.751561	0.746076	0.741401	0.73717	0.731995
0.948444	0.945098	0.942684	0.938649	0.935976	0.931693	0.928357	0.926542	0.919883	0.916099	0.911809	0.908689	0.904358	0.900729	0.896692	0.892013	0.88862	0.884915	0.879784	0.876014	0.870791	0.867872	0.862557	0.858224	0.8548	0.849352	0.845932	0.840047	0.83651	0.831376	0.826778	0.822603	0.817396	0.813401	0.808341	0.803978	0.799793	0.794356	0.791414	0.785467	0.780061	0.773214	0.769733	0.76668	0.761417	0.758161	0.752771	0.748161	0.744118	0.738815
0.949291	0.945983	0.94373	0.939323	0.937022	0.93279	0.929332	0.925859	0.920857	0.918445	0.91286	0.91011	0.905577	0.901431	0.897891	0.893014	0.890081	0.885756	0.881424	0.877428	0.872664	0.87005	0.865162	0.860319	0.857127	0.851594	0.848474	0.8418	0.839318	0.833996	0.829452	0.825547	0.820136	0.816403	0.811461	0.80694	0.803053	0.796969	0.794667	0.788662	0.783359	0.776639	0.773514	0.770491	0.765035	0.762113	0.756556	0.752243	0.747951	0.743458
0.936946	0.933039	0.930667	0.925492	0.923233	0.918147	0.914556	0.910481	0.904836	0.902161	0.896064	0.892185	0.887971	0.882357	0.87882	0.872197	0.869068	0.863236	0.857873	0.85324	0.846853	0.843675	0.837175	0.831803	0.827619	0.820886	0.816697	0.808871	0.805014	0.799472	0.793197	0.789032	0.782465	0.778412	0.772786	0.767639	0.763091	0.755629	0.752375	0.744699	0.738346	0.730237	0.725195	0.721114	0.714662	0.710157	0.704077	0.698328	0.693545	0.687787
0.937778	0.933621	0.931043	0.926154	0.923329	0.918544	0.914518	0.910681	0.904983	0.900483	0.896138	0.8918	0.887503	0.881813	0.878498	0.872435	0.868657	0.863809	0.857763	0.852232	0.846992	0.843556	0.837379	0.83221	0.827487	0.820742	0.816519	0.809344	0.804868	0.799703	0.793103	0.789408	0.78248	0.778586	0.772056	0.76645	0.76151	0.753895	0.750681	0.743097	0.736447	0.728806	0.723595	0.71958	0.712549	0.708996	0.702389	0.697183	0.692215	0.686659
0.938769	0.934787	0.932454	0.927274	0.924723	0.919822	0.915844	0.911959	0.906413	0.903331	0.897454	0.893029	0.888982	0.883495	0.880201	0.873869	0.870401	0.864898	0.859494	0.854982	0.848479	0.845234	0.838837	0.834316	0.829742	0.822845	0.818634	0.811058	0.807157	0.801658	0.79547	0.791895	0.784938	0.781098	0.774781	0.769278	0.764375	0.757045	0.753889	0.746214	0.739741	0.732033	0.726656	0.723279	0.715766	0.712266	0.705403	0.70065	0.695432	0.689597
0.940279	0.936175	0.933723	0.928546	0.926098	0.921115	0.917032	0.913167	0.907509	0.904661	0.898606	0.894521	0.890207	0.884619	0.881443	0.875377	0.871681	0.8664	0.861025	0.856489	0.850257	0.846961	0.840675	0.836272	0.831097	0.824587	0.820362	0.812732	0.80871	0.803162	0.797039	0.793245	0.786436	0.782639	0.776324	0.770967	0.766366	0.759228	0.756178	0.74864	0.742305	0.734856	0.729468	0.725763	0.718619	0.715307	0.708456	0.703527	0.698339	0.692733
0.941011	0.936882	0.93461	0.929538	0.926836	0.92204	0.91804	0.916122	0.908575	0.905668	0.899724	0.895798	0.891349	0.886359	0.882583	0.876487	0.872941	0.868224	0.862036	0.857782	0.851519	0.848429	0.842294	0.837608	0.833003	0.826342	0.822404	0.814754	0.810831	0.805609	0.799237	0.795504	0.788324	0.784739	0.778429	0.772935	0.768298	0.761157	0.7581	0.750359	0.744195	0.736628	0.731471	0.728057	0.720934	0.717539	0.710907	0.705836	0.700779	0.695119
0.945053	0.941004	0.939246	0.934279	0.932375	0.927857	0.924481	0.921028	0.916234	0.913846	0.908402	0.905182	0.901633	0.896362	0.893953	0.888229	0.885526	0.881132	0.876089	0.872685	0.867052	0.864747	0.859127	0.854291	0.851315	0.844757	0.841776	0.834433	0.831614	0.826628	0.820915	0.818064	0.811307	0.808616	0.802685	0.798198	0.794074	0.787156	0.785129	0.778013	0.77279	0.765581	0.761425	0.758555	0.752129	0.749427	0.743464	0.738471	0.734347	0.728613
0.946942	0.943068	0.941375	0.93643	0.934708	0.930118	0.926948	0.923694	0.91861	0.9153	0.911105	0.908191	0.904476	0.899535	0.897324	0.891739	0.88921	0.885652	0.879985	0.876914	0.871085	0.869202	0.863714	0.85887	0.856278	0.849955	0.847164	0.839848	0.83732	0.832674	0.826918	0.824294	0.817616	0.815081	0.809584	0.805261	0.80138	0.794665	0.792546	0.7857	0.780883	0.773925	0.769794	0.767363	0.761132	0.758565	0.752495	0.747725	0.743865	0.738317
0.949396	0.94552	0.943994	0.939108	0.937243	0.932888	0.929669	0.926924	0.921445	0.918535	0.914471	0.911592	0.907896	0.903242	0.900868	0.895703	0.893179	0.889463	0.884445	0.88005	0.875669	0.873924	0.868671	0.864694	0.861414	0.855245	0.852688	0.846419	0.843022	0.838488	0.832985	0.830549	0.823902	0.82166	0.816019	0.812022	0.808314	0.802028	0.800291	0.793376	0.788446	0.781813	0.777756	0.775728	0.76938	0.767085	0.761405	0.757119	0.753142	0.74755
0.951895	0.947935	0.946654	0.94186	0.940143	0.936035	0.932736	0.930085	0.9248	0.923486	0.918067	0.91528	0.911975	0.907218	0.905219	0.900097	0.89769	0.893775	0.889338	0.88653	0.881175	0.879593	0.87475	0.87054	0.86795	0.861643	0.859498	0.853199	0.850414	0.845763	0.840648	0.838219	0.832019	0.829907	0.824629	0.82069	0.817402	0.81132	0.809677	0.803026	0.798458	0.792189	0.788413	0.786568	0.780557	0.778752	0.772938	0.768695	0.764901	0.760289
0.953501	0.949733	0.948265	0.943365	0.942007	0.937867	0.934581	0.932102	0.926938	0.924247	0.920271	0.917685	0.914341	0.909635	0.907639	0.902762	0.900292	0.897165	0.892153	0.888183	0.88403	0.882529	0.877413	0.873019	0.871117	0.864967	0.862979	0.855693	0.854019	0.849624	0.844497	0.842201	0.835883	0.833992	0.82886	0.825099	0.821853	0.815978	0.8143	0.807937	0.803435	0.797111	0.793479	0.791864	0.786084	0.784356	0.778431	0.774667	0.7711	0.766183
0.9493	0.94547	0.944422	0.939295	0.93802	0.93384	0.930563	0.927905	0.922887	0.921331	0.916408	0.913067	0.910028	0.905324	0.902881	0.897164	0.894693	0.890988	0.885332	0.881269	0.87679	0.874905	0.869413	0.865753	0.862127	0.856002	0.853558	0.846197	0.843826	0.839596	0.833666	0.831467	0.82499	0.822568	0.817011	0.812767	0.809183	0.80232	0.801097	0.793711	0.789026	0.78211	0.778011	0.775439	0.769438	0.766726	0.760821	0.755852	0.752216	0.746656
0.952243	0.948447	0.947336	0.942512	0.941175	0.93727	0.933876	0.931466	0.92635	0.92485	0.919586	0.916665	0.913679	0.908549	0.906629	0.900945	0.898682	0.894611	0.889786	0.886848	0.881433	0.879546	0.874516	0.870808	0.867333	0.861494	0.859255	0.852338	0.849714	0.845236	0.839858	0.837773	0.83118	0.829072	0.823488	0.81944	0.816082	0.809613	0.808058	0.801131	0.796199	0.789498	0.785397	0.7837	0.777306	0.774903	0.769285	0.764732	0.761009	0.755753
0.960288	0.956754	0.956047	0.951795	0.950784	0.947291	0.944393	0.942565	0.937898	0.935598	0.932169	0.929922	0.927157	0.923237	0.921179	0.9163	0.914235	0.910931	0.906479	0.903111	0.898877	0.898025	0.893467	0.889115	0.887493	0.881851	0.880321	0.873836	0.87215	0.86814	0.863173	0.861552	0.855604	0.853764	0.848865	0.845275	0.842261	0.835889	0.835269	0.828709	0.824469	0.818538	0.814777	0.813519	0.807924	0.806151	0.80103	0.797059	0.793792	0.788973
0.95735	0.953541	0.952742	0.947875	0.946678	0.942983	0.939871	0.939546	0.932592	0.931557	0.926278	0.923869	0.920677	0.915967	0.914208	0.9088	0.906714	0.902664	0.898097	0.895793	0.889827	0.888648	0.883669	0.879922	0.877366	0.871292	0.869516	0.86321	0.860476	0.856054	0.850932	0.849056	0.842426	0.840702	0.835417	0.831678	0.828529	0.822322	0.820887	0.814163	0.809722	0.803352	0.79953	0.797963	0.792041	0.79018	0.784497	0.780455	0.77681	0.771715
0.955301	0.951329	0.950481	0.945381	0.944098	0.940321	0.936958	0.936565	0.929586	0.927084	0.923235	0.920268	0.91725	0.91296	0.910367	0.904969	0.902516	0.899345	0.893718	0.890239	0.885729	0.884451	0.879133	0.874908	0.872933	0.866792	0.864821	0.857781	0.855781	0.851807	0.846161	0.844183	0.837574	0.835757	0.830365	0.826518	0.823329	0.816776	0.815574	0.808878	0.804295	0.798049	0.793991	0.79276	0.786539	0.784728	0.778986	0.774741	0.771344	0.765757
0.953525	0.950401	0.947299	0.944629	0.940931	0.938488	0.935005	0.932138	0.928052	0.926476	0.921065	0.91793	0.914054	0.911931	0.906399	0.903875	0.899131	0.895719	0.891248	0.886784	0.883512	0.879466	0.8756	0.870085	0.867218	0.862469	0.858854	0.854315	0.85088	0.846014	0.842693	0.838099	0.834832	0.829849	0.82644	0.822281	0.818294	0.813987	0.809666	0.80532	0.800674	0.796524	0.791527	0.787285	0.782709	0.778819	0.773777	0.770001	0.765359	0.76163
0.955366	0.952111	0.948953	0.946149	0.942635	0.940233	0.936569	0.933897	0.929959	0.928609	0.923082	0.920218	0.916229	0.914032	0.908712	0.906234	0.901596	0.898414	0.893873	0.889477	0.886474	0.882001	0.878467	0.87397	0.870137	0.865467	0.862047	0.857582	0.854107	0.849549	0.846193	0.841773	0.838446	0.833527	0.830084	0.82606	0.822523	0.818228	0.814064	0.809699	0.805226	0.801062	0.796055	0.792627	0.787568	0.78402	0.779141	0.775547	0.77098	0.767829
0.947438	0.94401	0.940758	0.937746	0.933805	0.93103	0.927352	0.923939	0.919735	0.916374	0.912197	0.908622	0.904631	0.901267	0.896104	0.892827	0.888063	0.884485	0.879395	0.875597	0.870547	0.865872	0.861179	0.855557	0.851841	0.846688	0.842417	0.838155	0.833218	0.828392	0.824246	0.819398	0.815581	0.810058	0.806061	0.80131	0.797143	0.791903	0.78739	0.782676	0.776482	0.771584	0.766005	0.761416	0.756234	0.751512	0.746164	0.74165	0.736466	0.732516
0.948434	0.945152	0.941817	0.938801	0.934897	0.931857	0.928338	0.92498	0.92074	0.918682	0.912991	0.909596	0.905478	0.902705	0.897044	0.893842	0.888961	0.885045	0.880059	0.875006	0.871332	0.866648	0.862212	0.857254	0.853003	0.847947	0.843695	0.838872	0.834658	0.829356	0.825514	0.820635	0.816523	0.811429	0.807292	0.802788	0.798404	0.793608	0.788958	0.784112	0.779129	0.774393	0.769023	0.764414	0.75899	0.754669	0.749553	0.745174	0.740096	0.735894
0.951112	0.947997	0.944402	0.941703	0.937949	0.935041	0.931563	0.930356	0.92444	0.922549	0.916991	0.913969	0.909758	0.906447	0.90153	0.898853	0.894127	0.889903	0.885744	0.882105	0.877243	0.872782	0.868655	0.862953	0.859836	0.854946	0.850915	0.846257	0.842424	0.837295	0.833651	0.828824	0.824979	0.82016	0.816315	0.811985	0.807877	0.803374	0.798933	0.794632	0.789574	0.785194	0.780004	0.775879	0.770672	0.766888	0.761696	0.757771	0.752792	0.748934
0.955065	0.952263	0.949321	0.946922	0.94391	0.94165	0.938619	0.93798	0.933237	0.93184	0.927498	0.925048	0.92246	0.920683	0.916593	0.914629	0.910856	0.907546	0.904595	0.902176	0.898232	0.894617	0.89116	0.886379	0.884161	0.879477	0.876299	0.872041	0.868724	0.86457	0.861392	0.857834	0.854797	0.850417	0.847555	0.843975	0.840548	0.836196	0.832928	0.828702	0.824882	0.821071	0.8165	0.8132	0.808274	0.805558	0.800817	0.797124	0.792984	0.789824
0.957918	0.955301	0.952419	0.950374	0.947301	0.945362	0.94243	0.940021	0.937089	0.934775	0.931833	0.929701	0.926783	0.92443	0.921056	0.919056	0.915301	0.91203	0.908952	0.9064	0.902552	0.898885	0.895735	0.89175	0.8887	0.884342	0.881406	0.877596	0.874136	0.870404	0.867365	0.864032	0.860948	0.856606	0.853512	0.850026	0.846676	0.842698	0.839293	0.835018	0.831245	0.827352	0.822792	0.819493	0.814848	0.812225	0.807943	0.804761	0.800658	0.797605
0.953444	0.950536	0.947356	0.945016	0.941452	0.939319	0.936001	0.933308	0.929659	0.927173	0.923734	0.921124	0.917869	0.916149	0.911671	0.909424	0.905428	0.902061	0.898723	0.895926	0.891598	0.887599	0.883936	0.87919	0.876075	0.87107	0.867796	0.863738	0.859688	0.85508	0.851847	0.847952	0.844261	0.839807	0.836547	0.832579	0.828952	0.824485	0.820774	0.816381	0.811934	0.807692	0.802506	0.799106	0.793918	0.790819	0.785898	0.781916	0.777695	0.774231
0.956225	0.953428	0.950651	0.948059	0.945352	0.943303	0.940318	0.939941	0.934698	0.932788	0.92935	0.927295	0.924053	0.922568	0.918153	0.916001	0.911978	0.909299	0.905066	0.901479	0.898478	0.894871	0.891491	0.887354	0.884298	0.879625	0.876769	0.873282	0.869272	0.865169	0.861911	0.858037	0.855111	0.85072	0.847757	0.844256	0.840899	0.836777	0.833384	0.829222	0.825429	0.821591	0.817064	0.814088	0.808806	0.80617	0.801352	0.798084	0.793652	0.790632
0.959921	0.95729	0.954895	0.95263	0.950021	0.948268	0.945525	0.94525	0.940264	0.939654	0.934975	0.932893	0.930095	0.92793	0.924459	0.92258	0.918989	0.915636	0.912514	0.909044	0.906296	0.903116	0.899328	0.895908	0.893422	0.88915	0.88647	0.882896	0.879652	0.875657	0.87308	0.869608	0.866631	0.862533	0.859888	0.85649	0.853458	0.849526	0.846328	0.842091	0.838548	0.834784	0.830194	0.827489	0.822536	0.819696	0.815099	0.811678	0.807572	0.804819
0.95147	0.948849	0.946215	0.944159	0.941105	0.939299	0.936255	0.934109	0.930641	0.92855	0.925189	0.92273	0.919784	0.917256	0.913504	0.910726	0.9069	0.903755	0.899458	0.8966	0.892246	0.888454	0.884445	0.880331	0.877129	0.872312	0.869419	0.865857	0.862171	0.85769	0.854872	0.851046	0.847866	0.843763	0.840676	0.836918	0.833476	0.82882	0.825023	0.820403	0.815942	0.811592	0.80634	0.802721	0.797154	0.793619	0.788799	0.784827	0.780575	0.777306
0.951671	0.94891	0.946258	0.943782	0.940981	0.939282	0.936031	0.935962	0.930401	0.929715	0.924728	0.922334	0.919439	0.916768	0.912969	0.910629	0.906681	0.902962	0.89897	0.89631	0.891849	0.887919	0.884097	0.879951	0.876818	0.871817	0.868936	0.864466	0.86133	0.857016	0.854088	0.850325	0.847187	0.842908	0.839702	0.835771	0.83239	0.827906	0.823997	0.819327	0.814941	0.810607	0.805107	0.801847	0.795874	0.792612	0.787475	0.783698	0.779333	0.775518
0.951383	0.94863	0.945945	0.943635	0.940671	0.938703	0.935622	0.93349	0.929761	0.928936	0.923846	0.921472	0.918344	0.915813	0.911848	0.909278	0.905236	0.901458	0.897224	0.894626	0.889972	0.886259	0.882056	0.878063	0.874821	0.869834	0.866902	0.862915	0.859096	0.85505	0.851636	0.847739	0.844415	0.840096	0.837	0.83295	0.829441	0.824669	0.820855	0.815963	0.811374	0.806795	0.801465	0.798099	0.792266	0.789024	0.783652	0.779913	0.775626	0.771809
0.951331	0.948337	0.94553	0.943338	0.940227	0.938326	0.934992	0.932815	0.928952	0.928225	0.923113	0.920574	0.917455	0.914759	0.910767	0.908176	0.903858	0.900192	0.896097	0.893218	0.888203	0.884444	0.880494	0.876181	0.872678	0.86774	0.864882	0.860784	0.856912	0.852364	0.849471	0.845499	0.842204	0.837474	0.834345	0.830261	0.826623	0.821455	0.817678	0.81287	0.808342	0.803719	0.798487	0.794903	0.788744	0.785684	0.780498	0.776653	0.772136	0.768526
0.95058	0.94789	0.945121	0.942789	0.939616	0.937522	0.934213	0.931898	0.928007	0.925853	0.922016	0.919581	0.916183	0.91335	0.90938	0.90651	0.902366	0.899062	0.894337	0.891502	0.886796	0.883076	0.87891	0.874662	0.87124	0.86616	0.863251	0.85891	0.855348	0.850759	0.847605	0.843357	0.840158	0.83554	0.832081	0.828048	0.82425	0.819012	0.81528	0.810132	0.805667	0.801196	0.795575	0.791717	0.786002	0.782698	0.777364	0.773388	0.768893	0.765299
0.94411	0.940678	0.937371	0.934425	0.930562	0.927907	0.923889	0.922843	0.916703	0.914917	0.909272	0.906249	0.902191	0.899312	0.89416	0.891018	0.886356	0.881869	0.87776	0.874469	0.868748	0.86436	0.859547	0.854033	0.850626	0.845148	0.841302	0.836674	0.831905	0.826803	0.822783	0.817992	0.813663	0.808699	0.8046	0.799954	0.79588	0.790748	0.786432	0.780938	0.776325	0.771334	0.765605	0.761186	0.755616	0.751512	0.745771	0.741551	0.736124	0.732013
0.94634	0.942743	0.939666	0.936671	0.932922	0.93037	0.926435	0.925419	0.919128	0.916105	0.911898	0.908397	0.904889	0.901962	0.89653	0.893549	0.888714	0.885093	0.880079	0.876747	0.871449	0.867181	0.862867	0.857247	0.853669	0.848134	0.844519	0.839325	0.835485	0.830465	0.826555	0.821766	0.817802	0.812435	0.808466	0.80368	0.79983	0.794029	0.790199	0.784867	0.780056	0.775129	0.769767	0.765714	0.759844	0.755849	0.750366	0.74627	0.740739	0.736937
0.947892	0.944321	0.941347	0.938532	0.93459	0.932144	0.928059	0.927259	0.920925	0.919119	0.913403	0.910415	0.906165	0.902668	0.898	0.89472	0.890176	0.885658	0.881622	0.878681	0.873212	0.869084	0.864729	0.859658	0.855892	0.850255	0.84695	0.842471	0.837788	0.832464	0.828787	0.824099	0.820261	0.814877	0.810694	0.806119	0.802187	0.79695	0.792748	0.787488	0.78275	0.778167	0.772523	0.768714	0.763026	0.759214	0.753715	0.74951	0.744569	0.740421
0.946938	0.943458	0.940479	0.937211	0.933682	0.931148	0.926914	0.92424	0.919454	0.916718	0.912162	0.908808	0.904887	0.901977	0.896378	0.893419	0.888707	0.884978	0.880338	0.877096	0.870622	0.86649	0.862021	0.857122	0.853377	0.847692	0.844355	0.839495	0.834986	0.829712	0.825918	0.821243	0.817145	0.811828	0.807858	0.802943	0.798898	0.793363	0.789533	0.784264	0.779729	0.775059	0.76962	0.765535	0.759798	0.75612	0.750559	0.746657	0.741414	0.736968
0.949254	0.945833	0.942758	0.939936	0.936137	0.933873	0.929763	0.927093	0.922431	0.919519	0.91506	0.911811	0.907879	0.90443	0.89989	0.89673	0.891886	0.88859	0.883542	0.880546	0.875414	0.871461	0.867231	0.862191	0.858867	0.85308	0.8498	0.84515	0.84057	0.835981	0.831922	0.82727	0.82308	0.817947	0.814299	0.809491	0.805578	0.800712	0.796439	0.791451	0.786773	0.782221	0.77684	0.772909	0.76764	0.764132	0.758357	0.75468	0.749753	0.745651
0.953386	0.95039	0.947809	0.945039	0.941819	0.939819	0.936422	0.93422	0.930137	0.927743	0.923638	0.921079	0.917459	0.914275	0.910158	0.907499	0.903135	0.900046	0.895405	0.891615	0.888021	0.884316	0.880434	0.874998	0.872569	0.867685	0.864507	0.860654	0.856765	0.852104	0.848536	0.844509	0.8406	0.836138	0.832421	0.828274	0.824585	0.819889	0.816212	0.811388	0.806211	0.801819	0.796686	0.793581	0.787786	0.784388	0.779384	0.775185	0.770856	0.766708
0.956348	0.953389	0.950889	0.948244	0.945057	0.943418	0.939586	0.939321	0.93316	0.930869	0.926895	0.924122	0.920528	0.918119	0.913447	0.910938	0.906482	0.903821	0.899004	0.89649	0.891997	0.888579	0.884734	0.879872	0.877205	0.872161	0.869291	0.865413	0.861525	0.85678	0.853563	0.84958	0.845669	0.84146	0.837956	0.833775	0.830357	0.825687	0.822015	0.817241	0.813167	0.808931	0.803935	0.801032	0.795514	0.792343	0.787311	0.78376	0.779344	0.775623
0.958499	0.955353	0.952976	0.950577	0.947343	0.945721	0.941961	0.939922	0.935714	0.934865	0.929529	0.926806	0.923203	0.92124	0.91617	0.913827	0.909557	0.906154	0.902294	0.899694	0.895154	0.891747	0.888286	0.883997	0.881185	0.876047	0.873338	0.869373	0.865554	0.861433	0.857791	0.853742	0.850319	0.845709	0.84244	0.838183	0.834991	0.830411	0.826909	0.822341	0.818214	0.814145	0.809383	0.806113	0.801094	0.797966	0.793304	0.789897	0.785603	0.781481
0.958571	0.955675	0.953182	0.950895	0.947793	0.945739	0.942104	0.941957	0.936085	0.933883	0.929611	0.92752	0.92375	0.921485	0.916964	0.914661	0.910508	0.907418	0.903178	0.899553	0.896312	0.893114	0.889392	0.885279	0.882142	0.877341	0.874791	0.869829	0.867088	0.86239	0.85947	0.85542	0.852339	0.84742	0.843906	0.840011	0.8366	0.832099	0.828822	0.824322	0.820342	0.816401	0.81167	0.808558	0.803291	0.800678	0.795961	0.792516	0.788204	0.784131
0.952801	0.949384	0.946533	0.943688	0.939936	0.937574	0.933456	0.932576	0.925985	0.923017	0.918537	0.915506	0.911104	0.908316	0.903087	0.900116	0.895174	0.891824	0.886715	0.883704	0.878727	0.874688	0.870743	0.865613	0.862105	0.856647	0.853151	0.848398	0.844256	0.839346	0.835219	0.830655	0.826379	0.821455	0.81752	0.812827	0.809028	0.803942	0.799564	0.79463	0.789955	0.785716	0.780221	0.776658	0.770794	0.767418	0.762172	0.758209	0.75341	0.749339
0.942435	0.938582	0.934883	0.931345	0.926893	0.923834	0.919107	0.917543	0.910497	0.908421	0.901846	0.898145	0.893394	0.889063	0.883998	0.879628	0.874412	0.870041	0.86418	0.860454	0.854403	0.849572	0.844183	0.838662	0.834333	0.828074	0.823695	0.817936	0.813264	0.80769	0.802961	0.79771	0.792573	0.787121	0.782364	0.777058	0.772392	0.766591	0.761807	0.755912	0.750536	0.745358	0.738836	0.7345	0.727608	0.723252	0.71703	0.712074	0.70661	0.701359
0.943217	0.939403	0.935653	0.932521	0.927925	0.925164	0.920296	0.917115	0.911822	0.908544	0.903378	0.89983	0.895009	0.890833	0.885832	0.881717	0.876255	0.872105	0.866164	0.862802	0.856555	0.851694	0.846639	0.84127	0.836672	0.830415	0.826332	0.820271	0.815781	0.810093	0.805771	0.800436	0.795737	0.789909	0.78515	0.779896	0.775271	0.769101	0.764465	0.758495	0.752994	0.74781	0.741386	0.736944	0.730145	0.725973	0.719717	0.714975	0.709626	0.704216
0.944233	0.940608	0.936701	0.933694	0.929325	0.926382	0.921614	0.920304	0.913119	0.910142	0.904966	0.901544	0.896621	0.893173	0.887461	0.883793	0.87836	0.874145	0.868561	0.863845	0.859142	0.854405	0.849446	0.84322	0.839559	0.833319	0.829442	0.82376	0.81911	0.813507	0.809078	0.80367	0.799135	0.793302	0.788681	0.783436	0.778793	0.773169	0.768334	0.762443	0.7573	0.751975	0.7459	0.74129	0.735019	0.730698	0.724607	0.71977	0.714583	0.709362
0.947374	0.943923	0.940383	0.937157	0.933026	0.930286	0.925676	0.924542	0.917665	0.915969	0.909635	0.905985	0.901685	0.897727	0.892725	0.889095	0.883872	0.879324	0.874324	0.870935	0.865374	0.860656	0.855922	0.850506	0.846355	0.840246	0.836728	0.830556	0.826627	0.821231	0.817034	0.811933	0.807621	0.801917	0.79741	0.79238	0.788006	0.782218	0.777792	0.772212	0.766985	0.761943	0.755762	0.751952	0.745374	0.741048	0.735251	0.730592	0.725615	0.720815
0.947958	0.944397	0.940993	0.937872	0.93388	0.931095	0.926601	0.923741	0.918631	0.915953	0.910865	0.907593	0.903206	0.900066	0.894667	0.891245	0.88614	0.882253	0.876695	0.872183	0.867653	0.86326	0.85857	0.852453	0.849324	0.843312	0.839828	0.83371	0.830173	0.824434	0.820508	0.8154	0.81084	0.805491	0.801168	0.796287	0.792042	0.786193	0.782203	0.776379	0.771557	0.766652	0.760431	0.75665	0.750182	0.746201	0.740287	0.735922	0.730616	0.725884
0.962909	0.960967	0.95798	0.956193	0.952602	0.950301	0.947945	0.944323	0.942468	0.939602	0.936415	0.934075	0.930735	0.928807	0.925083	0.922704	0.919093	0.915665	0.912353	0.908444	0.90687	0.902597	0.898859	0.895953	0.891738	0.888664	0.8847	0.880811	0.877859	0.874027	0.871307	0.867467	0.864667	0.860785	0.857608	0.854529	0.850709	0.847332	0.843304	0.840074	0.835979	0.832621	0.828167	0.824497	0.820076	0.816053	0.811916	0.808112	0.804264	0.80039
0.953846	0.950909	0.947315	0.944698	0.940653	0.937545	0.934231	0.928214	0.927478	0.925065	0.919623	0.916754	0.91268	0.910326	0.905746	0.902613	0.898139	0.893194	0.890091	0.88509	0.880117	0.874923	0.870679	0.865909	0.861882	0.857802	0.853271	0.848638	0.845243	0.840318	0.837276	0.832458	0.829109	0.824354	0.82023	0.816099	0.811397	0.807329	0.801888	0.797722	0.792734	0.788387	0.783327	0.779179	0.773713	0.769204	0.764121	0.759699	0.754825	0.750537
0.949679	0.946468	0.942857	0.940056	0.935631	0.932278	0.928715	0.924179	0.921113	0.917131	0.912572	0.909161	0.904731	0.901303	0.896952	0.893407	0.888707	0.884102	0.87962	0.874356	0.869704	0.864137	0.859498	0.854541	0.849544	0.844968	0.839889	0.834499	0.830992	0.825804	0.82185	0.816626	0.812929	0.807774	0.803358	0.7989	0.793833	0.789515	0.783887	0.779317	0.774092	0.769364	0.76405	0.758929	0.753709	0.749075	0.743548	0.738926	0.734131	0.729023
0.950752	0.947796	0.943975	0.941169	0.936782	0.933539	0.929811	0.925467	0.922334	0.918494	0.914043	0.910889	0.906287	0.90299	0.89881	0.895181	0.89068	0.886139	0.881999	0.876976	0.872455	0.867011	0.862466	0.8574	0.852493	0.848375	0.843348	0.838699	0.834545	0.829312	0.825762	0.820731	0.816983	0.812008	0.807653	0.80351	0.798797	0.794191	0.789101	0.78479	0.779807	0.775325	0.770047	0.765667	0.760221	0.755934	0.750467	0.74599	0.741316	0.736924
0.953369	0.950448	0.946769	0.944109	0.939762	0.936383	0.933048	0.928895	0.925987	0.923692	0.918073	0.915104	0.910674	0.908228	0.903669	0.900365	0.895777	0.890703	0.887437	0.882554	0.878118	0.872882	0.868513	0.864	0.859255	0.85504	0.850355	0.846005	0.841719	0.836697	0.833475	0.828688	0.825063	0.820524	0.816317	0.812335	0.807688	0.803941	0.798483	0.79441	0.789681	0.785374	0.780491	0.775785	0.771114	0.766644	0.761501	0.757318	0.753156	0.748349
0.933541	0.929619	0.92547	0.92168	0.916746	0.912302	0.908108	0.900824	0.898803	0.893992	0.888692	0.884276	0.879489	0.875545	0.870051	0.865234	0.859921	0.854253	0.849042	0.842974	0.837297	0.830977	0.825329	0.819574	0.813335	0.807814	0.801929	0.79637	0.790481	0.785191	0.780123	0.774017	0.769129	0.763438	0.757849	0.752382	0.746498	0.740935	0.734372	0.729041	0.723012	0.717494	0.711195	0.705161	0.699306	0.693729	0.687186	0.681715	0.676132	0.670609
0.93613	0.932258	0.928025	0.924217	0.919276	0.91521	0.910828	0.903897	0.901828	0.89835	0.891788	0.88797	0.882873	0.87912	0.873598	0.869069	0.863694	0.85747	0.853128	0.848324	0.841894	0.835687	0.830162	0.823757	0.818494	0.812871	0.807259	0.801136	0.796241	0.790702	0.785996	0.780166	0.775493	0.769514	0.764096	0.758969	0.753043	0.747449	0.741415	0.736	0.73023	0.72486	0.718874	0.713437	0.707195	0.701862	0.695709	0.690464	0.685123	0.679443
0.937865	0.934171	0.930045	0.926587	0.921495	0.917396	0.913308	0.90643	0.904554	0.901285	0.894944	0.890864	0.886114	0.881854	0.877093	0.872829	0.867483	0.861662	0.857319	0.852743	0.846425	0.840404	0.835029	0.829974	0.824023	0.818652	0.813175	0.807345	0.802525	0.797129	0.792605	0.786993	0.78267	0.776804	0.771474	0.766467	0.760854	0.75533	0.749323	0.744274	0.738742	0.733467	0.727659	0.722314	0.716251	0.711254	0.705119	0.699986	0.695003	0.689283
0.940112	0.936708	0.93254	0.929128	0.924009	0.920318	0.916012	0.909212	0.90716	0.904315	0.897815	0.894249	0.889215	0.885314	0.880633	0.876443	0.871105	0.866061	0.861069	0.855611	0.850357	0.844446	0.83905	0.83409	0.828215	0.822987	0.817809	0.811658	0.80745	0.802448	0.797784	0.792315	0.788047	0.782392	0.777456	0.77242	0.767018	0.761475	0.755944	0.750988	0.74543	0.740517	0.734537	0.729719	0.723657	0.718587	0.712801	0.707757	0.702743	0.697615
0.942271	0.938669	0.934747	0.93137	0.9264	0.922709	0.918526	0.913682	0.91003	0.90731	0.901089	0.897521	0.892545	0.888889	0.884267	0.880319	0.875264	0.870448	0.865515	0.861385	0.855276	0.849576	0.844358	0.839521	0.8338	0.828528	0.823496	0.817743	0.813473	0.808217	0.80397	0.798592	0.794425	0.788876	0.784108	0.779277	0.77397	0.769077	0.763482	0.758628	0.753319	0.748611	0.742966	0.737871	0.732631	0.727797	0.722214	0.717373	0.712673	0.707239
0.957493	0.95512	0.952206	0.950106	0.946481	0.943721	0.940755	0.934992	0.934388	0.932204	0.927002	0.924034	0.920387	0.916995	0.913973	0.910842	0.90708	0.902934	0.899623	0.895286	0.891922	0.887216	0.883313	0.879987	0.875376	0.871685	0.867646	0.863148	0.859793	0.855991	0.852543	0.848295	0.844914	0.840459	0.836648	0.832652	0.828163	0.82442	0.819474	0.815534	0.811022	0.806943	0.802183	0.798785	0.79352	0.790045	0.785332	0.781342	0.777405	0.773466
0.954498	0.951958	0.948895	0.946341	0.942555	0.939748	0.936449	0.932486	0.92966	0.927509	0.921921	0.918833	0.914964	0.91224	0.907995	0.904426	0.90059	0.89625	0.892818	0.888067	0.884424	0.879538	0.875463	0.871905	0.867163	0.863081	0.859013	0.85422	0.850739	0.846459	0.842884	0.838546	0.834864	0.830318	0.826019	0.821979	0.817346	0.813218	0.808307	0.804213	0.7996	0.79544	0.790425	0.786925	0.781423	0.778005	0.772987	0.769262	0.764838	0.760938
0.955201	0.952668	0.949712	0.94704	0.943284	0.940199	0.937144	0.933229	0.93022	0.926779	0.922525	0.919173	0.915569	0.912488	0.908509	0.9051	0.901028	0.896656	0.893098	0.889697	0.884786	0.880085	0.875893	0.872367	0.867541	0.863648	0.85941	0.855456	0.851336	0.846745	0.843534	0.838943	0.834932	0.830652	0.826496	0.822215	0.817645	0.813649	0.808634	0.804347	0.799917	0.79584	0.790767	0.787418	0.781948	0.77824	0.773453	0.76967	0.765348	0.761394
0.95488	0.952305	0.949254	0.946735	0.943003	0.940005	0.9366	0.930791	0.929579	0.926258	0.92184	0.918581	0.914814	0.911297	0.907836	0.904291	0.900282	0.895961	0.892274	0.887924	0.884071	0.879328	0.875103	0.871515	0.866834	0.862703	0.858661	0.853551	0.850346	0.8462	0.842422	0.837812	0.834218	0.829652	0.825454	0.821255	0.816756	0.812217	0.807611	0.803161	0.798835	0.794786	0.789499	0.785788	0.780448	0.77721	0.772012	0.767953	0.763891	0.759354
0.955287	0.95261	0.949336	0.946856	0.943237	0.940165	0.93705	0.93128	0.930175	0.926808	0.922339	0.919578	0.915637	0.912837	0.908884	0.905315	0.901475	0.897112	0.893525	0.888965	0.884999	0.880289	0.876095	0.871492	0.867728	0.863518	0.859388	0.855144	0.851247	0.846883	0.843577	0.839236	0.835773	0.831217	0.827327	0.823213	0.818747	0.814446	0.809803	0.805627	0.801087	0.796822	0.791961	0.788308	0.782708	0.779464	0.774156	0.769915	0.765777	0.761856
0.925421	0.94216	0.913199	0.93688	0.916825	0.918452	0.925149	0.900489	0.92535	0.897424	0.910237	0.904276	0.889169	0.909191	0.877036	0.899957	0.879946	0.878098	0.888627	0.85924	0.886757	0.856165	0.868122	0.864495	0.846195	0.869985	0.833776	0.85891	0.835387	0.83384	0.841906	0.812044	0.837155	0.805046	0.816951	0.812847	0.79406	0.818714	0.782124	0.809629	0.785082	0.786877	0.791567	0.764086	0.787127	0.753967	0.768017	0.756801	0.744349	0.759793
0.879524	0.89334	0.863992	0.884389	0.863077	0.861977	0.865742	0.842167	0.861175	0.831365	0.842116	0.833035	0.816668	0.832609	0.799603	0.817876	0.795619	0.793223	0.797268	0.767751	0.78936	0.758267	0.766982	0.759393	0.7403	0.758262	0.722048	0.74243	0.716505	0.713593	0.715828	0.686331	0.705228	0.672833	0.680452	0.672854	0.653034	0.671835	0.635097	0.657717	0.630304	0.630728	0.629144	0.603344	0.619226	0.586894	0.596313	0.582356	0.569242	0.5791
0.884382	0.898668	0.868682	0.889529	0.867726	0.867044	0.870713	0.846889	0.866322	0.83606	0.847101	0.837556	0.821538	0.837285	0.804189	0.822893	0.800417	0.798068	0.8021	0.772477	0.794132	0.762172	0.771411	0.763438	0.744261	0.762347	0.725455	0.745486	0.719879	0.716701	0.719381	0.689389	0.708771	0.676093	0.684149	0.676209	0.656079	0.675128	0.637866	0.661127	0.633084	0.633779	0.632256	0.606399	0.622724	0.589667	0.599646	0.585613	0.572577	0.582596
0.886271	0.900357	0.87019	0.891135	0.868908	0.868367	0.871784	0.846298	0.867271	0.837812	0.84761	0.838255	0.821869	0.837889	0.804313	0.823521	0.800627	0.796867	0.802225	0.771971	0.794109	0.762075	0.771129	0.762881	0.743931	0.762167	0.725048	0.745286	0.719702	0.716787	0.719445	0.689415	0.708879	0.675856	0.684123	0.676122	0.65577	0.674992	0.637446	0.66091	0.632584	0.633112	0.631794	0.605945	0.622136	0.589257	0.599271	0.585249	0.5724	0.582672
0.891398	0.906557	0.876443	0.898278	0.876584	0.876456	0.880811	0.856747	0.877374	0.847768	0.858366	0.849004	0.832993	0.849875	0.815966	0.836087	0.813245	0.811467	0.816463	0.786398	0.793473	0.761075	0.770447	0.761997	0.742216	0.761031	0.723651	0.744797	0.718479	0.715349	0.71814	0.687902	0.707882	0.674336	0.682495	0.674629	0.654013	0.673153	0.635207	0.65831	0.629825	0.63027	0.628812	0.602959	0.619417	0.586136	0.596536	0.582624	0.569558	0.579896
0.892293	0.907048	0.875862	0.897661	0.874696	0.874091	0.877999	0.853206	0.873544	0.84326	0.854172	0.844718	0.827832	0.845091	0.810496	0.830472	0.807092	0.802877	0.8091	0.777552	0.800684	0.767287	0.77667	0.768597	0.748867	0.768053	0.729868	0.751808	0.725226	0.722675	0.725962	0.695524	0.715797	0.682115	0.690915	0.682757	0.661783	0.681837	0.64276	0.666834	0.637896	0.638561	0.637088	0.610118	0.627886	0.594029	0.605196	0.590872	0.578348	0.588829
0.899038	0.913997	0.882483	0.905112	0.882095	0.881659	0.885825	0.860929	0.881768	0.851269	0.86254	0.853033	0.836663	0.854135	0.819787	0.840367	0.817177	0.814583	0.820075	0.788083	0.812136	0.778554	0.788389	0.780713	0.76029	0.780964	0.742372	0.764389	0.738733	0.736672	0.740495	0.709676	0.731118	0.696814	0.706644	0.699181	0.678251	0.699229	0.659647	0.684718	0.655739	0.656769	0.656245	0.629008	0.647715	0.613653	0.625557	0.611558	0.598842	0.610592
0.905677	0.921233	0.889346	0.912615	0.889109	0.889036	0.893936	0.868522	0.890581	0.858486	0.871485	0.862535	0.845661	0.864388	0.829274	0.850522	0.827386	0.823907	0.831346	0.798985	0.823974	0.790266	0.800793	0.793442	0.77319	0.794695	0.755755	0.780014	0.753278	0.751096	0.756125	0.724966	0.747611	0.713627	0.723756	0.716509	0.695592	0.71771	0.677885	0.704077	0.674928	0.676053	0.676403	0.648614	0.668721	0.634224	0.647099	0.633506	0.620933	0.633708
0.904884	0.920458	0.888535	0.911574	0.888242	0.888093	0.89277	0.86714	0.889296	0.857074	0.869921	0.860602	0.844199	0.862788	0.827516	0.848919	0.825535	0.822904	0.829144	0.796988	0.821769	0.787535	0.798149	0.790904	0.770356	0.791937	0.752721	0.77606	0.750158	0.747853	0.753021	0.721671	0.744609	0.709618	0.720244	0.713015	0.691851	0.713944	0.673879	0.699817	0.670867	0.672004	0.672258	0.644517	0.664498	0.629782	0.64244	0.628863	0.616438	0.629217
0.903465	0.919253	0.886996	0.910399	0.886843	0.886505	0.891209	0.86382	0.887717	0.855157	0.868302	0.858745	0.842016	0.860349	0.824986	0.846555	0.823034	0.820675	0.82674	0.794498	0.819189	0.784844	0.7955	0.78793	0.767512	0.78924	0.749722	0.773811	0.747082	0.744876	0.749958	0.718507	0.74133	0.706562	0.716742	0.709294	0.688053	0.710245	0.669862	0.696278	0.666817	0.667823	0.668116	0.640055	0.660475	0.625302	0.638089	0.624343	0.611673	0.624714
0.885698	0.901458	0.86839	0.891956	0.86786	0.867267	0.871493	0.84552	0.867579	0.834634	0.847343	0.83719	0.820259	0.837825	0.802008	0.823166	0.798797	0.796235	0.801228	0.768273	0.79256	0.757513	0.767276	0.758993	0.738081	0.759191	0.719082	0.742928	0.714877	0.712891	0.716804	0.685001	0.706817	0.671472	0.681144	0.672917	0.651091	0.67223	0.631164	0.656877	0.626103	0.627505	0.62589	0.598105	0.616632	0.581364	0.593375	0.578937	0.565757	0.577552
0.883591	0.89934	0.866173	0.889558	0.865604	0.864914	0.869103	0.842918	0.864832	0.831674	0.844579	0.834715	0.817206	0.835663	0.79895	0.820263	0.795704	0.791804	0.798435	0.765388	0.789971	0.754754	0.764849	0.756363	0.73597	0.757148	0.716909	0.740904	0.713361	0.711561	0.715619	0.683752	0.70589	0.670326	0.680528	0.672411	0.650792	0.672289	0.631094	0.656928	0.621527	0.623015	0.621863	0.594275	0.613289	0.578181	0.590896	0.576661	0.563726	0.576032
0.891466	0.907689	0.874005	0.898049	0.873815	0.873338	0.87812	0.84978	0.874424	0.840852	0.854336	0.844208	0.827157	0.845807	0.809106	0.831091	0.806507	0.804218	0.810008	0.776172	0.801804	0.766165	0.776943	0.76875	0.74737	0.76961	0.728815	0.753011	0.725638	0.723638	0.728286	0.695929	0.719307	0.682997	0.693285	0.685409	0.663392	0.685495	0.643676	0.670619	0.63958	0.641019	0.640251	0.611953	0.631546	0.595932	0.608729	0.594129	0.581074	0.594215
0.893104	0.909513	0.875653	0.900042	0.875366	0.875052	0.879902	0.851333	0.875981	0.843303	0.855586	0.845594	0.828565	0.847755	0.810268	0.832662	0.80758	0.80373	0.810982	0.777241	0.802944	0.767046	0.777761	0.769333	0.748382	0.77041	0.729172	0.753727	0.725777	0.72373	0.728319	0.695476	0.718837	0.682593	0.69307	0.684813	0.662827	0.685039	0.643119	0.670315	0.638916	0.640489	0.639841	0.611387	0.631205	0.595168	0.607973	0.593743	0.580383	0.593915
0.892102	0.908851	0.874946	0.899555	0.875035	0.874697	0.879643	0.851278	0.876338	0.843252	0.855855	0.846028	0.828411	0.848322	0.81077	0.833434	0.808253	0.805897	0.812152	0.777859	0.803817	0.767865	0.778866	0.770687	0.749599	0.771951	0.730641	0.755987	0.727638	0.726092	0.730757	0.69776	0.721474	0.684762	0.69574	0.687698	0.6656	0.688186	0.645804	0.67287	0.641712	0.643254	0.642791	0.614076	0.634283	0.598213	0.611232	0.596513	0.583301	0.597107
0.907885	0.926697	0.892056	0.919347	0.894456	0.895695	0.902411	0.873389	0.901431	0.867873	0.882579	0.874045	0.856669	0.87925	0.841312	0.867442	0.842755	0.84019	0.850323	0.814946	0.844978	0.807959	0.821247	0.814823	0.793463	0.819553	0.777023	0.805747	0.777864	0.777006	0.784741	0.750559	0.778196	0.740514	0.754075	0.747342	0.724881	0.751242	0.70751	0.738038	0.707429	0.709221	0.712305	0.680906	0.706737	0.667896	0.685001	0.671009	0.658791	0.674897
0.910532	0.929472	0.894662	0.92249	0.897421	0.898789	0.905857	0.876277	0.90514	0.86991	0.886181	0.878124	0.860375	0.883419	0.845148	0.871864	0.847122	0.846005	0.855321	0.82016	0.850312	0.813097	0.826592	0.820144	0.79862	0.825466	0.782348	0.811488	0.783568	0.782856	0.791011	0.756231	0.784468	0.746664	0.759636	0.753432	0.730634	0.757631	0.71318	0.74433	0.71333	0.715255	0.719085	0.687494	0.713431	0.674921	0.691791	0.678423	0.665889	0.683193
0.865147	0.882418	0.847126	0.871893	0.846844	0.846115	0.850979	0.823526	0.846507	0.812362	0.824597	0.813562	0.794698	0.812445	0.773634	0.795243	0.768256	0.763233	0.76819	0.732912	0.755001	0.717548	0.726481	0.716017	0.693495	0.713106	0.670613	0.693635	0.663076	0.66003	0.661243	0.627762	0.647611	0.610106	0.618596	0.608445	0.58536	0.605136	0.562141	0.587081	0.640705	0.645834	0.64991	0.623145	0.649254	0.614274	0.631313	0.617309	0.603555	0.615896
0.871728	0.889432	0.854617	0.88007	0.855055	0.854763	0.859766	0.832077	0.855998	0.822123	0.835163	0.825241	0.807245	0.827309	0.78882	0.812079	0.786488	0.782537	0.790136	0.755151	0.773585	0.73643	0.747314	0.7387	0.717152	0.739684	0.697737	0.723728	0.694543	0.69307	0.697227	0.664145	0.687404	0.649888	0.660313	0.651288	0.628287	0.650337	0.60666	0.63371	0.600622	0.601837	0.600281	0.570825	0.590723	0.553313	0.566813	0.551336	0.538682	0.551049
0.872809	0.890368	0.854982	0.88103	0.855456	0.855224	0.860558	0.832708	0.856998	0.821829	0.836173	0.825408	0.807759	0.827655	0.789202	0.812454	0.786477	0.783821	0.789745	0.754726	0.780934	0.743298	0.754914	0.745971	0.723826	0.746841	0.704052	0.730493	0.700396	0.698999	0.702861	0.668956	0.69211	0.652573	0.661336	0.649391	0.62215	0.638754	0.589152	0.610381	0.570362	0.569738	0.566539	0.537466	0.556333	0.520107	0.533575	0.518134	0.505769	0.517336
0.884761	0.903095	0.866731	0.893214	0.867219	0.867039	0.87266	0.842452	0.869536	0.834476	0.848418	0.838495	0.820193	0.840494	0.801253	0.825851	0.799311	0.795483	0.803802	0.768031	0.794823	0.756605	0.768358	0.760191	0.737687	0.761554	0.717856	0.745717	0.715261	0.713985	0.719108	0.684485	0.710212	0.671229	0.683146	0.675059	0.651696	0.67577	0.630991	0.660082	0.627164	0.629219	0.628884	0.598563	0.620451	0.581894	0.596522	0.581211	0.56793	0.581842
0.886459	0.904863	0.868529	0.895227	0.86901	0.869032	0.874594	0.844201	0.871536	0.836372	0.850544	0.840706	0.822089	0.843928	0.803553	0.828536	0.801731	0.799578	0.806593	0.770692	0.798562	0.760024	0.772179	0.763871	0.741171	0.765761	0.721753	0.749807	0.719486	0.718223	0.723514	0.688797	0.714589	0.675641	0.687593	0.679531	0.656222	0.680739	0.635956	0.665651	0.632221	0.634315	0.634179	0.603378	0.62618	0.587362	0.60236	0.586636	0.573677	0.588018
0.888473	0.907129	0.870598	0.897717	0.871062	0.871456	0.876896	0.846405	0.873972	0.838492	0.852928	0.842416	0.824247	0.845558	0.805558	0.830779	0.803848	0.800106	0.80878	0.772556	0.800701	0.761755	0.774332	0.765651	0.743225	0.767959	0.723765	0.751886	0.721514	0.720582	0.726066	0.691042	0.717165	0.677792	0.690016	0.681907	0.658404	0.683367	0.637574	0.667557	0.634764	0.636699	0.637022	0.60608	0.628717	0.589707	0.604967	0.589538	0.575899	0.59094
0.889969	0.908704	0.871787	0.899146	0.872313	0.872389	0.87834	0.847617	0.875002	0.838588	0.854284	0.843821	0.82532	0.847469	0.806487	0.831762	0.804845	0.802488	0.809987	0.773123	0.802149	0.762996	0.775598	0.767093	0.744545	0.769671	0.725163	0.754153	0.723152	0.722053	0.72784	0.692761	0.719266	0.680178	0.692056	0.68407	0.660432	0.685611	0.640064	0.670498	0.636823	0.638941	0.639222	0.608025	0.631172	0.591883	0.607362	0.592021	0.578824	0.593943
0.891491	0.910624	0.873348	0.90101	0.87426	0.874577	0.880516	0.851075	0.877435	0.841636	0.856325	0.84598	0.827529	0.849457	0.808681	0.834665	0.807269	0.803821	0.812594	0.775334	0.804752	0.765413	0.778293	0.769646	0.747039	0.772581	0.727751	0.756473	0.726125	0.725058	0.730847	0.695444	0.722448	0.682282	0.695291	0.687072	0.663369	0.688985	0.642871	0.673399	0.639843	0.642126	0.642417	0.610798	0.634837	0.594898	0.611011	0.595274	0.582072	0.597183
0.904207	0.925301	0.887512	0.917299	0.890107	0.891785	0.899182	0.867559	0.898402	0.86161	0.878094	0.869303	0.850095	0.875243	0.833207	0.861841	0.835118	0.832114	0.843597	0.805779	0.839807	0.799207	0.814521	0.80741	0.784171	0.812833	0.766894	0.79868	0.768232	0.767629	0.776287	0.739296	0.769873	0.729143	0.744052	0.737127	0.713313	0.741847	0.695152	0.728456	0.695259	0.696929	0.701406	0.667202	0.695926	0.6533	0.672791	0.657193	0.644832	0.661815
0.892966	0.913213	0.875207	0.904439	0.877228	0.878357	0.885125	0.853498	0.883536	0.84678	0.862698	0.85289	0.834246	0.857861	0.816416	0.844247	0.81682	0.813952	0.824252	0.786016	0.817779	0.777398	0.791978	0.783947	0.760772	0.788298	0.742328	0.773659	0.742305	0.741599	0.748886	0.712385	0.741643	0.701333	0.714925	0.707388	0.683303	0.711078	0.664181	0.696836	0.648802	0.651717	0.654317	0.622675	0.649737	0.609581	0.628551	0.61417	0.602921	0.620166
0.900001	0.920682	0.882222	0.911986	0.884377	0.885667	0.892717	0.862404	0.891344	0.853088	0.87076	0.861477	0.842412	0.866618	0.824861	0.853289	0.826132	0.823384	0.834364	0.796054	0.829107	0.78822	0.803223	0.796039	0.772573	0.801088	0.754734	0.786875	0.75543	0.754908	0.762966	0.725767	0.756264	0.715362	0.730019	0.722725	0.698971	0.727446	0.68017	0.713135	0.679892	0.681591	0.685602	0.650941	0.679585	0.636729	0.656035	0.640249	0.627873	0.644771
0.900652	0.921773	0.88302	0.913607	0.885902	0.887424	0.895039	0.862697	0.894032	0.856796	0.873744	0.864802	0.845445	0.871208	0.828447	0.857904	0.830401	0.827702	0.839718	0.801413	0.834666	0.793753	0.809333	0.802308	0.778445	0.808104	0.761307	0.794078	0.762976	0.762138	0.771332	0.733825	0.765315	0.723979	0.738832	0.731843	0.707665	0.736894	0.688904	0.722481	0.68871	0.689981	0.694221	0.658759	0.68779	0.644343	0.663866	0.64783	0.635001	0.652137
0.904061	0.925766	0.887062	0.918203	0.890297	0.892408	0.900452	0.868102	0.90031	0.86286	0.880259	0.871264	0.852356	0.878803	0.835741	0.865717	0.838376	0.837139	0.84803	0.808525	0.842954	0.801548	0.817322	0.81075	0.78697	0.816894	0.769678	0.802892	0.772167	0.771768	0.781223	0.743253	0.775516	0.733583	0.749424	0.742578	0.718369	0.748502	0.700281	0.734657	0.697237	0.698899	0.703939	0.668669	0.698301	0.65475	0.674941	0.659255	0.646638	0.665092
0.886503	0.907354	0.867668	0.898294	0.869265	0.870253	0.877052	0.845958	0.874848	0.836547	0.853091	0.842878	0.823121	0.847568	0.803836	0.832487	0.803543	0.800284	0.810463	0.770828	0.803333	0.761228	0.775827	0.767067	0.742594	0.770459	0.722807	0.754606	0.72167	0.720523	0.72766	0.689843	0.719609	0.677404	0.691136	0.682622	0.657735	0.685355	0.636865	0.669221	0.634332	0.635914	0.638033	0.60411	0.630446	0.587016	0.605664	0.588285	0.575793	0.591203
0.88757	0.908507	0.868841	0.899248	0.870336	0.871477	0.878329	0.84707	0.876271	0.836875	0.85474	0.844432	0.824717	0.848899	0.805461	0.834141	0.805332	0.803593	0.812598	0.773465	0.805617	0.763052	0.778112	0.769163	0.745115	0.773373	0.725298	0.757531	0.724477	0.724045	0.730858	0.692971	0.722901	0.680545	0.694703	0.686207	0.661336	0.689131	0.640381	0.673572	0.638208	0.640025	0.642048	0.607653	0.635014	0.590643	0.610071	0.592706	0.580224	0.595936
0.890683	0.911807	0.871592	0.902947	0.87371	0.874762	0.88211	0.848951	0.880271	0.841677	0.858657	0.848614	0.828583	0.853447	0.809696	0.83914	0.810223	0.807174	0.817927	0.778537	0.811303	0.768885	0.783834	0.775691	0.751104	0.779829	0.731474	0.764304	0.731125	0.730253	0.737948	0.699521	0.730341	0.687168	0.702076	0.693866	0.66886	0.697459	0.648191	0.681882	0.646389	0.648422	0.650906	0.615978	0.643978	0.599838	0.619228	0.602285	0.589611	0.605907
0.890964	0.912405	0.872061	0.903085	0.873865	0.875145	0.882288	0.84885	0.880546	0.840511	0.85888	0.848579	0.828342	0.853994	0.809494	0.839173	0.809842	0.806821	0.817734	0.777399	0.811019	0.768188	0.783681	0.775495	0.750701	0.779631	0.730823	0.763753	0.730387	0.730197	0.737415	0.699027	0.729761	0.687181	0.701599	0.693525	0.668149	0.697118	0.64756	0.682064	0.645269	0.64786	0.649804	0.61557	0.642971	0.599636	0.617982	0.601788	0.588187	0.605717
0.893628	0.915234	0.874578	0.906092	0.87688	0.878264	0.885636	0.851863	0.884026	0.844786	0.862179	0.852256	0.831986	0.857892	0.813063	0.843249	0.813675	0.810881	0.822026	0.781992	0.8155	0.772345	0.788056	0.779915	0.755113	0.784688	0.735555	0.769244	0.735691	0.735384	0.743103	0.704484	0.735762	0.692798	0.70765	0.699678	0.674328	0.703842	0.653817	0.688871	0.652548	0.655142	0.65781	0.623216	0.651313	0.606886	0.626258	0.609671	0.596267	0.614042
0.877727	0.898752	0.857859	0.889	0.859144	0.859595	0.866468	0.833949	0.863467	0.82271	0.840504	0.829533	0.809227	0.833448	0.788942	0.817826	0.787866	0.785356	0.793953	0.75362	0.785908	0.742342	0.757373	0.747756	0.723276	0.750867	0.70176	0.73329	0.69931	0.698198	0.704474	0.666021	0.696055	0.652862	0.666877	0.657468	0.632062	0.659661	0.609686	0.642868	0.607508	0.609377	0.611186	0.576077	0.603277	0.558388	0.577539	0.559012	0.546679	0.561348
0.879347	0.900628	0.85942	0.890545	0.86064	0.861126	0.868073	0.83378	0.865196	0.825279	0.842304	0.830991	0.811076	0.836215	0.79085	0.820218	0.789875	0.787653	0.796297	0.755112	0.788559	0.744711	0.759818	0.750604	0.725898	0.753897	0.704612	0.735819	0.702413	0.701261	0.707975	0.669242	0.69973	0.656404	0.670686	0.661392	0.635986	0.663581	0.613555	0.646745	0.610507	0.61229	0.614259	0.578966	0.606665	0.561541	0.581027	0.562661	0.550105	0.565346
0.878154	0.899904	0.858392	0.889744	0.859712	0.860409	0.86716	0.832684	0.864159	0.823999	0.841232	0.830101	0.809477	0.834921	0.789322	0.818726	0.788297	0.785019	0.795027	0.753886	0.786255	0.74235	0.757574	0.748004	0.72322	0.751476	0.702007	0.734079	0.699748	0.698837	0.705295	0.666521	0.696795	0.653426	0.667791	0.658371	0.632836	0.660588	0.610277	0.644032	0.607131	0.608873	0.610737	0.575387	0.602875	0.557573	0.577051	0.558304	0.545868	0.560827
0.877682	0.899466	0.857641	0.88964	0.859227	0.860095	0.866998	0.832323	0.864606	0.823128	0.841576	0.830004	0.810112	0.835728	0.78956	0.81907	0.789058	0.787173	0.795881	0.754567	0.788588	0.744608	0.760147	0.750508	0.726057	0.754458	0.704594	0.737005	0.702756	0.701914	0.708504	0.669566	0.700491	0.656659	0.671432	0.661975	0.636399	0.66465	0.614153	0.647808	0.611163	0.613211	0.61505	0.579449	0.607319	0.562109	0.581443	0.562918	0.550197	0.565575
0.880202	0.902155	0.860236	0.892162	0.861808	0.86278	0.869866	0.835004	0.867519	0.825835	0.844436	0.833022	0.812902	0.83819	0.792599	0.822574	0.792053	0.790129	0.799199	0.758135	0.791789	0.747307	0.763022	0.753551	0.728852	0.757832	0.707667	0.740532	0.705926	0.705338	0.712303	0.672902	0.704328	0.659857	0.675042	0.665693	0.640105	0.668851	0.617597	0.651862	0.615045	0.616937	0.619495	0.583831	0.611881	0.566031	0.58595	0.567342	0.554686	0.570368
0.926401	0.954527	0.911618	0.950443	0.920669	0.925618	0.938398	0.902382	0.943748	0.901322	0.925439	0.918863	0.898269	0.933539	0.884968	0.923248	0.895319	0.895428	0.913985	0.869581	0.914333	0.868548	0.889969	0.886688	0.861009	0.901881	0.848638	0.891276	0.859794	0.861205	0.879413	0.835838	0.880483	0.83423	0.856171	0.853707	0.826274	0.868042	0.813158	0.857335	0.823079	0.825985	0.839144	0.797825	0.839354	0.791572	0.817415	0.80604	0.790071	0.819749
0.926933	0.955344	0.91224	0.951715	0.921564	0.926551	0.939612	0.903474	0.944975	0.903445	0.926775	0.921012	0.899686	0.935424	0.886568	0.925445	0.897702	0.89796	0.916818	0.872118	0.918263	0.872532	0.894461	0.892041	0.865428	0.906809	0.853348	0.895354	0.864724	0.865214	0.884163	0.83982	0.88491	0.838409	0.860081	0.857862	0.830118	0.872184	0.817342	0.861696	0.827911	0.830967	0.844806	0.80341	0.845776	0.797669	0.824302	0.813617	0.797953	0.829188
0.929116	0.957986	0.914373	0.954241	0.924009	0.929008	0.942267	0.905899	0.948033	0.906304	0.929841	0.924241	0.902837	0.939051	0.889782	0.92933	0.901014	0.900112	0.920836	0.875843	0.922767	0.876471	0.899399	0.895873	0.869991	0.912004	0.857956	0.901339	0.869801	0.870786	0.889886	0.845335	0.890631	0.843417	0.866383	0.86388	0.836321	0.878996	0.823679	0.868681	0.834498	0.837225	0.851617	0.809467	0.852304	0.803804	0.830314	0.819569	0.803096	0.834733
0.921143	0.949632	0.906129	0.945282	0.915138	0.919753	0.932562	0.898071	0.937396	0.895673	0.918752	0.91183	0.891098	0.926337	0.877227	0.915839	0.887357	0.886417	0.905827	0.861712	0.910896	0.864415	0.885947	0.882689	0.856028	0.896733	0.842584	0.884962	0.852472	0.85331	0.870791	0.826398	0.870624	0.823431	0.845024	0.841794	0.814012	0.855777	0.799893	0.84443	0.809214	0.812223	0.824826	0.782948	0.824428	0.776047	0.801903	0.789624	0.773806	0.803756
0.910464	0.93811	0.894732	0.933038	0.903008	0.907201	0.919491	0.883216	0.92385	0.881142	0.904998	0.897442	0.877123	0.911319	0.862391	0.899974	0.871167	0.869944	0.888012	0.843533	0.887905	0.841636	0.862985	0.858724	0.832377	0.872038	0.818132	0.859633	0.827367	0.828649	0.845187	0.801763	0.844575	0.798069	0.819674	0.81547	0.78812	0.828225	0.772778	0.817091	0.779957	0.783254	0.79357	0.752156	0.790984	0.74218	0.766701	0.753295	0.737262	0.765393
0.871015	0.868261	0.859747	0.856823	0.848896	0.843204	0.838866	0.828563	0.82568	0.817158	0.810849	0.802183	0.793631	0.787713	0.777088	0.771431	0.761804	0.753951	0.746789	0.735743	0.729937	0.718204	0.710764	0.701895	0.691834	0.685255	0.673545	0.667345	0.655594	0.646745	0.638066	0.627496	0.620329	0.608874	0.601106	0.592198	0.581494	0.574663	0.562687	0.555508	0.544432	0.535804	0.527377	0.515472	0.508185	0.495924	0.488614	0.478032	0.468575	0.461012
0.87238	0.869745	0.861034	0.85823	0.850351	0.844666	0.840441	0.831782	0.827267	0.818596	0.812501	0.803757	0.79549	0.789068	0.778684	0.773363	0.763854	0.757191	0.748932	0.737695	0.732146	0.720246	0.713107	0.703649	0.693599	0.687633	0.675731	0.669746	0.657671	0.648536	0.640086	0.6292	0.622278	0.610646	0.603017	0.594163	0.583375	0.576655	0.56439	0.557469	0.546728	0.538166	0.529747	0.517444	0.510705	0.49783	0.491069	0.480504	0.471184	0.463744
0.875043	0.872535	0.863799	0.861178	0.853401	0.847879	0.843947	0.833339	0.830947	0.822228	0.816189	0.807085	0.799195	0.793352	0.782917	0.77785	0.768474	0.761769	0.754156	0.742831	0.737808	0.726128	0.719131	0.710364	0.6998	0.694171	0.68215	0.676581	0.66482	0.655957	0.647517	0.636586	0.63026	0.618875	0.611012	0.602319	0.591492	0.585089	0.573308	0.566533	0.554025	0.545293	0.537319	0.525218	0.518579	0.505937	0.498985	0.488667	0.479072	0.472055
0.879191	0.876859	0.867937	0.865696	0.857743	0.852446	0.848397	0.83793	0.836004	0.82655	0.821768	0.813423	0.80516	0.799734	0.789425	0.784558	0.775271	0.768141	0.761616	0.751293	0.745985	0.734323	0.727629	0.718474	0.708736	0.703483	0.691406	0.686234	0.674346	0.665758	0.657696	0.646842	0.640815	0.629432	0.622089	0.613677	0.602966	0.597011	0.585085	0.578748	0.568096	0.559907	0.552178	0.539893	0.533992	0.521327	0.514986	0.50457	0.495527	0.488657
0.881849	0.87958	0.870733	0.86851	0.860643	0.855466	0.851679	0.843123	0.839461	0.830081	0.825415	0.816696	0.809107	0.804574	0.793529	0.78936	0.780057	0.774052	0.766882	0.756488	0.751538	0.739712	0.733493	0.724803	0.714714	0.709679	0.697657	0.693001	0.680912	0.672651	0.664809	0.654141	0.648285	0.637091	0.630024	0.621558	0.61117	0.605289	0.593457	0.587871	0.576264	0.568152	0.560412	0.548735	0.542636	0.529991	0.523754	0.513481	0.504455	0.497852
0.8757	0.873762	0.864345	0.862828	0.854482	0.849398	0.845826	0.835092	0.833873	0.824272	0.819286	0.810336	0.802644	0.797534	0.786737	0.782895	0.773079	0.766888	0.759815	0.748283	0.744527	0.732116	0.726289	0.716885	0.707013	0.702124	0.689214	0.684816	0.672593	0.664411	0.65647	0.645195	0.639953	0.627641	0.621092	0.612547	0.601859	0.596234	0.583963	0.578465	0.567308	0.55912	0.551301	0.538423	0.532959	0.519774	0.51386	0.503039	0.493782	0.487327
0.87883	0.877186	0.867882	0.866543	0.858002	0.853165	0.849711	0.838768	0.837843	0.827548	0.823442	0.815247	0.806878	0.802097	0.791317	0.787505	0.778114	0.771055	0.765133	0.754546	0.750275	0.738125	0.73216	0.723822	0.713272	0.709037	0.696229	0.692154	0.680018	0.671952	0.664367	0.653212	0.647971	0.636276	0.629547	0.621253	0.610411	0.605225	0.592968	0.588249	0.57693	0.568961	0.561774	0.549067	0.543902	0.530631	0.525039	0.514464	0.505402	0.49905
0.878969	0.877474	0.867674	0.86671	0.858293	0.853544	0.849903	0.840864	0.838077	0.827874	0.823822	0.815779	0.807291	0.802844	0.791957	0.788434	0.778771	0.772783	0.766278	0.755251	0.751289	0.738852	0.733231	0.724831	0.714262	0.709981	0.69688	0.692997	0.680725	0.672759	0.665242	0.653791	0.648808	0.636869	0.630203	0.621841	0.610979	0.606278	0.593453	0.588449	0.577377	0.569587	0.562243	0.549623	0.544198	0.530704	0.525214	0.514609	0.505646	0.499336
0.878495	0.877074	0.867398	0.866604	0.857966	0.853036	0.849843	0.83877	0.838027	0.827642	0.823877	0.815603	0.807233	0.803463	0.791588	0.78865	0.77853	0.771742	0.76605	0.755114	0.751429	0.738815	0.73329	0.724318	0.714347	0.710284	0.697109	0.692843	0.681007	0.673006	0.665518	0.654296	0.649563	0.637159	0.630558	0.622277	0.611499	0.606388	0.593665	0.589084	0.577802	0.570019	0.562394	0.54961	0.544533	0.531071	0.525472	0.514655	0.505465	0.499126
0.878132	0.876917	0.867132	0.8663	0.85752	0.852862	0.849582	0.84021	0.837907	0.827953	0.823506	0.815386	0.806831	0.802544	0.791306	0.788244	0.778177	0.771409	0.765879	0.754062	0.751188	0.73842	0.732947	0.724502	0.713864	0.710016	0.696582	0.693127	0.680422	0.67272	0.6651	0.653476	0.648739	0.636599	0.630031	0.621697	0.610726	0.606115	0.593031	0.588959	0.577135	0.569302	0.56195	0.54905	0.544035	0.530289	0.524981	0.514031	0.505112	0.498805
0.897589	0.897619	0.88818	0.888863	0.881069	0.877476	0.875419	0.865275	0.866789	0.85788	0.85558	0.848281	0.841985	0.840679	0.829612	0.828879	0.820479	0.815107	0.812193	0.801435	0.801747	0.790443	0.787742	0.781118	0.772299	0.771382	0.759282	0.758969	0.748585	0.742707	0.738	0.727561	0.726014	0.714704	0.711272	0.705366	0.696008	0.694611	0.682622	0.681161	0.671418	0.665996	0.661244	0.649197	0.647812	0.635035	0.632783	0.623864	0.616504	0.613091
0.904358	0.90472	0.89495	0.896108	0.888367	0.884955	0.883384	0.874995	0.875303	0.866121	0.864338	0.858069	0.851422	0.849876	0.839446	0.839358	0.83109	0.826168	0.823565	0.813874	0.81381	0.802687	0.800151	0.793966	0.785881	0.785071	0.773085	0.77306	0.762922	0.757751	0.753279	0.743266	0.742076	0.731416	0.727887	0.722305	0.713209	0.711909	0.700579	0.699844	0.68983	0.684585	0.680471	0.668651	0.667886	0.655253	0.653258	0.644432	0.637525	0.634159
0.902372	0.902703	0.892897	0.893915	0.885843	0.882566	0.880743	0.870041	0.872205	0.86276	0.860771	0.85432	0.847196	0.845591	0.835032	0.834795	0.826339	0.82213	0.818462	0.808549	0.808113	0.796605	0.793913	0.787375	0.778705	0.778326	0.765869	0.766161	0.755294	0.749739	0.745305	0.734743	0.733845	0.72256	0.719117	0.713245	0.703601	0.702947	0.690686	0.689734	0.679469	0.674158	0.669629	0.657066	0.656581	0.64347	0.641294	0.632487	0.625237	0.622033
0.900956	0.901463	0.891316	0.892584	0.884431	0.881053	0.879083	0.868033	0.870328	0.85994	0.85854	0.851628	0.844825	0.843291	0.832282	0.831815	0.823294	0.819062	0.815233	0.804158	0.804624	0.792966	0.790371	0.783703	0.774569	0.77414	0.761384	0.761746	0.750624	0.744985	0.740427	0.729523	0.728358	0.717108	0.713315	0.707419	0.69778	0.696721	0.684389	0.683645	0.673094	0.667637	0.66297	0.650647	0.649812	0.63644	0.634295	0.625216	0.61798	0.614638
0.901539	0.902089	0.891691	0.893295	0.884654	0.881179	0.879424	0.86816	0.870807	0.859831	0.858899	0.851502	0.844875	0.843406	0.831969	0.831821	0.822921	0.817854	0.814797	0.803396	0.804261	0.792135	0.789782	0.782975	0.773523	0.773454	0.760221	0.760919	0.749241	0.743677	0.738999	0.728107	0.727074	0.715282	0.711912	0.705544	0.695883	0.694796	0.682109	0.681747	0.671978	0.666583	0.662167	0.649666	0.648963	0.635197	0.633402	0.623818	0.616412	0.613139
0.900224	0.901256	0.889698	0.891925	0.882456	0.878742	0.876874	0.866441	0.867548	0.856279	0.85473	0.847224	0.839095	0.837878	0.825119	0.825339	0.815191	0.809555	0.806209	0.793534	0.794324	0.781025	0.778439	0.770506	0.760439	0.760317	0.745306	0.74594	0.732882	0.726745	0.721669	0.709492	0.708452	0.694578	0.691237	0.684062	0.673327	0.672399	0.657795	0.657315	0.644984	0.639492	0.634121	0.620532	0.619411	0.604226	0.602067	0.591781	0.58357	0.579256
0.901595	0.902686	0.891267	0.893282	0.883939	0.880388	0.878362	0.866016	0.869275	0.85689	0.856189	0.848763	0.840565	0.840045	0.826548	0.827044	0.81651	0.812065	0.807703	0.795859	0.796315	0.78239	0.780136	0.772673	0.762213	0.762129	0.746847	0.747547	0.734523	0.728534	0.723509	0.711194	0.710146	0.69703	0.693411	0.68616	0.67523	0.674578	0.659921	0.659851	0.647312	0.642027	0.636691	0.622621	0.621973	0.606495	0.604607	0.593961	0.586129	0.582361
0.901047	0.90235	0.890526	0.892882	0.883284	0.879626	0.877842	0.867291	0.868591	0.85685	0.855336	0.84742	0.839846	0.839474	0.825517	0.826064	0.815653	0.81012	0.806951	0.793856	0.795463	0.78152	0.77939	0.771702	0.761138	0.761224	0.745864	0.747169	0.733768	0.727854	0.722661	0.710231	0.709461	0.696291	0.692448	0.685215	0.674138	0.67366	0.658565	0.658675	0.646136	0.640399	0.635333	0.621184	0.620457	0.60472	0.602999	0.592599	0.584364	0.580824
0.899634	0.90102	0.888902	0.891256	0.881431	0.877752	0.875946	0.865158	0.866612	0.853954	0.853207	0.845069	0.837253	0.836424	0.823038	0.823453	0.81299	0.808405	0.804179	0.790825	0.792196	0.778109	0.775789	0.767578	0.757675	0.757302	0.741485	0.742662	0.729092	0.722966	0.717833	0.705035	0.704473	0.69012	0.686943	0.679666	0.668306	0.667587	0.652562	0.652048	0.639849	0.634123	0.628685	0.614518	0.613814	0.598053	0.596146	0.585514	0.577032	0.573519
0.898857	0.900238	0.887818	0.890393	0.880285	0.876195	0.87468	0.86146	0.864816	0.852719	0.851075	0.843213	0.834658	0.834248	0.819651	0.820342	0.809215	0.804379	0.79992	0.786422	0.787847	0.773262	0.770712	0.762285	0.751647	0.751598	0.735451	0.736549	0.722534	0.716255	0.710809	0.697671	0.69699	0.683008	0.67883	0.67151	0.659997	0.65945	0.643367	0.643501	0.630444	0.624815	0.619381	0.604608	0.604077	0.587825	0.585822	0.575114	0.566531	0.562707
0.904123	0.906518	0.894205	0.897879	0.888321	0.884926	0.883845	0.872821	0.875819	0.863055	0.863635	0.856258	0.848858	0.850244	0.835407	0.837507	0.827044	0.822725	0.819907	0.806541	0.810197	0.795833	0.794631	0.787516	0.777798	0.778905	0.762987	0.765927	0.752695	0.747777	0.744492	0.731805	0.73314	0.718437	0.716677	0.709682	0.698667	0.700175	0.684732	0.686567	0.674284	0.669459	0.665143	0.650452	0.651326	0.63525	0.634976	0.625268	0.617787	0.615784
0.902882	0.905135	0.892681	0.896132	0.886306	0.883216	0.882012	0.870501	0.873344	0.861179	0.860969	0.853384	0.845691	0.846343	0.8322	0.834362	0.823545	0.818309	0.8162	0.803428	0.805789	0.791421	0.790373	0.783276	0.772675	0.773775	0.757523	0.76009	0.747114	0.741968	0.738455	0.725287	0.726784	0.712344	0.70981	0.703019	0.691776	0.693329	0.677495	0.679466	0.666822	0.661805	0.657445	0.642502	0.643466	0.627314	0.626591	0.616814	0.608726	0.606833
0.904792	0.907395	0.894636	0.898284	0.888168	0.885248	0.884165	0.87073	0.876039	0.863452	0.863441	0.856002	0.848246	0.849253	0.834753	0.837133	0.82641	0.822186	0.819293	0.805553	0.809597	0.794585	0.793762	0.786667	0.776186	0.777793	0.761377	0.764395	0.751356	0.746466	0.742874	0.72983	0.73135	0.717178	0.714992	0.708099	0.69693	0.69846	0.682973	0.685295	0.672528	0.667734	0.663569	0.648894	0.649893	0.633304	0.633164	0.623216	0.615463	0.613815
0.907352	0.910013	0.896821	0.901164	0.890908	0.887979	0.887059	0.875565	0.879075	0.866424	0.866638	0.859887	0.851618	0.852763	0.838189	0.84107	0.829868	0.824917	0.823088	0.810504	0.813601	0.798659	0.798153	0.791111	0.780641	0.782525	0.765992	0.769449	0.756095	0.751622	0.748147	0.735115	0.736972	0.722594	0.720377	0.713923	0.702812	0.7046	0.688756	0.69149	0.678825	0.673923	0.670084	0.655009	0.656508	0.640269	0.640101	0.630296	0.622426	0.620701
0.909382	0.912192	0.899057	0.90337	0.893206	0.889877	0.889314	0.875655	0.881646	0.868024	0.869246	0.862378	0.853977	0.855501	0.84067	0.843731	0.832725	0.82776	0.826182	0.813374	0.816402	0.801314	0.800768	0.793966	0.783413	0.785652	0.768909	0.77274	0.759532	0.754914	0.751704	0.738382	0.740745	0.726265	0.724176	0.717763	0.706615	0.708778	0.69261	0.695275	0.682735	0.678141	0.674461	0.659835	0.661412	0.644738	0.644884	0.635316	0.627459	0.626262
0.905975	0.909672	0.895713	0.901748	0.891375	0.889254	0.889215	0.877521	0.882891	0.869191	0.871332	0.864658	0.857289	0.860973	0.845694	0.850053	0.839568	0.835656	0.835465	0.82142	0.827691	0.812604	0.813734	0.807747	0.797765	0.802021	0.78531	0.79073	0.777943	0.77396	0.772177	0.758834	0.762759	0.74826	0.747932	0.742521	0.73166	0.7359	0.719724	0.724422	0.712212	0.708537	0.706515	0.69154	0.695582	0.678838	0.680589	0.671457	0.664165	0.66444
0.89765	0.901239	0.88694	0.892242	0.881716	0.878838	0.878464	0.866436	0.871376	0.858062	0.859435	0.852873	0.844326	0.846876	0.831593	0.835315	0.8245	0.820194	0.819087	0.80546	0.810018	0.794452	0.794621	0.788234	0.777845	0.781806	0.765054	0.770198	0.757235	0.752862	0.750775	0.737177	0.74053	0.725897	0.72493	0.719189	0.707741	0.711294	0.694937	0.699311	0.686508	0.682363	0.679972	0.664512	0.667902	0.651238	0.652244	0.642603	0.634866	0.634948
0.900814	0.904548	0.890148	0.895626	0.885073	0.882375	0.88215	0.869942	0.875186	0.861036	0.863248	0.855946	0.847975	0.850688	0.835148	0.839228	0.828342	0.823753	0.822993	0.80928	0.813882	0.798141	0.798689	0.79201	0.781525	0.785819	0.768715	0.774056	0.760951	0.756718	0.754667	0.74083	0.744705	0.729083	0.728796	0.723211	0.711757	0.715116	0.698664	0.703257	0.69061	0.68645	0.683954	0.668546	0.672134	0.655213	0.656376	0.64674	0.639095	0.638973
0.905243	0.909056	0.894803	0.900279	0.88979	0.887408	0.887288	0.872987	0.880614	0.866256	0.868701	0.862229	0.853564	0.856484	0.840979	0.845308	0.834282	0.829853	0.829403	0.8155	0.820673	0.804867	0.805399	0.798616	0.788419	0.793022	0.775871	0.78148	0.768266	0.764193	0.762377	0.748502	0.75275	0.736928	0.736774	0.731316	0.719915	0.723733	0.707104	0.711839	0.699264	0.69527	0.693093	0.677137	0.681282	0.664252	0.665711	0.655908	0.648164	0.648644
0.910006	0.914115	0.899589	0.905459	0.894718	0.892331	0.892519	0.878093	0.886089	0.871516	0.874188	0.867147	0.859055	0.862295	0.846802	0.85129	0.840184	0.836631	0.835599	0.820591	0.827249	0.811278	0.812186	0.80602	0.795215	0.80026	0.782839	0.788651	0.77557	0.771582	0.769872	0.75581	0.760108	0.745018	0.74472	0.7391	0.727656	0.731953	0.715308	0.719904	0.707417	0.703199	0.701632	0.685264	0.690028	0.672658	0.674439	0.665104	0.65716	0.657936
0.923721	0.928752	0.914903	0.921912	0.911961	0.910738	0.912097	0.897551	0.907231	0.89305	0.895907	0.890624	0.882388	0.888379	0.871853	0.878559	0.868332	0.865729	0.86634	0.852806	0.859914	0.844366	0.846791	0.8414	0.832112	0.838441	0.821037	0.829105	0.816055	0.813438	0.812792	0.79854	0.805383	0.790154	0.791837	0.787264	0.776735	0.782844	0.766166	0.772951	0.760775	0.757123	0.756857	0.741268	0.748135	0.731321	0.734612	0.726373	0.719094	0.721878
0.921447	0.926836	0.91248	0.919906	0.909328	0.908019	0.909222	0.896438	0.904193	0.888902	0.892695	0.88715	0.878443	0.883907	0.867656	0.874522	0.863803	0.860217	0.861369	0.847614	0.854656	0.838856	0.841496	0.836136	0.825685	0.832219	0.814386	0.821987	0.809016	0.805736	0.805305	0.790656	0.797456	0.781241	0.782953	0.77826	0.767294	0.772921	0.755851	0.761851	0.749615	0.745777	0.745064	0.72922	0.735663	0.718775	0.721696	0.712933	0.705282	0.707747
0.90892	0.913365	0.89882	0.905363	0.89399	0.891927	0.892381	0.878841	0.885509	0.870239	0.872144	0.865011	0.856186	0.861339	0.843973	0.849646	0.838066	0.834684	0.83375	0.818145	0.824808	0.808449	0.809737	0.802936	0.79234	0.797505	0.778915	0.785699	0.771331	0.767388	0.76569	0.750118	0.755196	0.73873	0.739302	0.733739	0.721874	0.726936	0.708888	0.713557	0.699139	0.694763	0.692741	0.676761	0.68162	0.664055	0.666279	0.656815	0.648363	0.649481
0.885001	0.888852	0.873533	0.879586	0.867512	0.865135	0.864334	0.84803	0.855774	0.839802	0.840717	0.832071	0.822634	0.826305	0.808211	0.812687	0.799974	0.795827	0.793136	0.777724	0.781996	0.764218	0.764312	0.756564	0.744725	0.748166	0.728837	0.734259	0.71895	0.714262	0.71072	0.6948	0.698109	0.680718	0.680178	0.673075	0.660428	0.663551	0.644595	0.647958	0.645359	0.640007	0.636425	0.620025	0.623073	0.604756	0.605158	0.594503	0.584816	0.584453
0.885632	0.889317	0.874211	0.880234	0.867782	0.865388	0.864864	0.85056	0.856244	0.839522	0.841225	0.832741	0.823108	0.826088	0.808469	0.813296	0.80044	0.795708	0.793425	0.777755	0.782031	0.764265	0.764235	0.756621	0.744419	0.74821	0.728763	0.734173	0.718719	0.713832	0.710419	0.694479	0.697855	0.680898	0.679818	0.672501	0.659768	0.662659	0.644068	0.647598	0.632865	0.627368	0.623602	0.606995	0.610078	0.591986	0.592875	0.582088	0.573143	0.573093
0.906375	0.907892	0.8982	0.90084	0.892705	0.890752	0.888072	0.878688	0.880896	0.869743	0.869847	0.864409	0.857097	0.856926	0.845451	0.846923	0.837422	0.832839	0.830146	0.818013	0.81852	0.80671	0.804864	0.798175	0.789019	0.789322	0.775892	0.775868	0.766222	0.760198	0.757772	0.744704	0.746265	0.732439	0.731265	0.723569	0.714901	0.715059	0.701017	0.701808	0.689183	0.684443	0.678067	0.667308	0.66565	0.652905	0.650827	0.641864	0.634579	0.631205
0.929328	0.932014	0.922602	0.92678	0.918813	0.917702	0.916652	0.908115	0.911923	0.901444	0.902855	0.898612	0.891954	0.894512	0.883113	0.886721	0.877958	0.876312	0.874139	0.862636	0.86511	0.854039	0.854188	0.84967	0.841217	0.844149	0.831184	0.833878	0.825087	0.820596	0.820458	0.808252	0.812403	0.799216	0.800231	0.794232	0.786676	0.788572	0.775919	0.778799	0.767615	0.764504	0.760384	0.750124	0.751178	0.739191	0.738966	0.73193	0.725849	0.725351
0.93571	0.939303	0.929666	0.935311	0.927358	0.9269	0.926536	0.917772	0.922958	0.91372	0.915103	0.911353	0.904899	0.908639	0.896975	0.901929	0.893434	0.892204	0.891316	0.879251	0.885309	0.874299	0.875166	0.871657	0.863544	0.868028	0.854922	0.859904	0.850466	0.847046	0.847759	0.835451	0.841373	0.828276	0.830537	0.825303	0.81789	0.821593	0.80858	0.813189	0.802176	0.799598	0.796952	0.786003	0.789468	0.777142	0.778588	0.772038	0.766845	0.767908
0.948505	0.952961	0.942844	0.949337	0.941365	0.941522	0.941885	0.933299	0.939646	0.929307	0.932814	0.929295	0.923391	0.928147	0.916908	0.922842	0.915065	0.914541	0.914536	0.90382	0.910353	0.899257	0.901454	0.898819	0.890787	0.89718	0.883851	0.889995	0.881434	0.879413	0.88082	0.86868	0.876335	0.863167	0.866193	0.862153	0.855192	0.860252	0.847558	0.853691	0.843376	0.84141	0.840435	0.829599	0.835137	0.822894	0.825745	0.820131	0.815231	0.817531
0.952368	0.957168	0.9467	0.954109	0.945754	0.946337	0.946835	0.938066	0.945316	0.93431	0.938117	0.934966	0.929118	0.934616	0.922876	0.92967	0.921649	0.921495	0.921935	0.911108	0.918471	0.907082	0.909757	0.907118	0.899874	0.906515	0.893113	0.899895	0.891641	0.889431	0.891778	0.879397	0.88794	0.874655	0.878791	0.874516	0.867834	0.873832	0.860716	0.867793	0.857514	0.855843	0.855357	0.844428	0.850776	0.838333	0.8418	0.836385	0.831579	0.83453
0.924686	0.928531	0.916384	0.922043	0.912238	0.911422	0.910194	0.900164	0.904993	0.891509	0.893781	0.888546	0.880172	0.883265	0.868926	0.873503	0.862617	0.860136	0.857679	0.844035	0.847805	0.833288	0.833366	0.827347	0.817025	0.820631	0.803969	0.808241	0.795623	0.791035	0.789497	0.774094	0.779015	0.762104	0.762972	0.755149	0.744951	0.747414	0.730392	0.734119	0.748834	0.746158	0.741794	0.729366	0.731793	0.716564	0.717386	0.708918	0.701334	0.701222
0.91705	0.92094	0.9085	0.914694	0.904168	0.903304	0.902053	0.892012	0.896912	0.883464	0.885874	0.880081	0.872072	0.875844	0.861254	0.866532	0.855547	0.853428	0.851672	0.837261	0.843309	0.829009	0.829701	0.824244	0.813854	0.818076	0.801599	0.807073	0.794359	0.790138	0.789821	0.774692	0.780656	0.764545	0.76615	0.759211	0.749786	0.753745	0.736905	0.74201	0.727653	0.724791	0.720507	0.707745	0.7105	0.695339	0.696211	0.687815	0.681091	0.681233
0.923701	0.928048	0.915098	0.921938	0.911615	0.910946	0.910024	0.899736	0.905348	0.891692	0.894492	0.889252	0.881296	0.88587	0.870971	0.876852	0.866061	0.863048	0.8631	0.849657	0.855784	0.841577	0.84277	0.837656	0.827286	0.832822	0.816139	0.822593	0.810436	0.806242	0.80687	0.791642	0.79858	0.782194	0.78478	0.778279	0.768994	0.773458	0.7568	0.763171	0.749183	0.746406	0.743154	0.729908	0.733835	0.71839	0.720429	0.712259	0.705775	0.706335
0.921833	0.926215	0.913281	0.920204	0.909703	0.908956	0.908059	0.896597	0.903093	0.890221	0.892266	0.886895	0.878491	0.883022	0.867771	0.873897	0.862783	0.860521	0.859691	0.844657	0.851525	0.836915	0.837931	0.832635	0.822454	0.828164	0.811023	0.816681	0.805007	0.801118	0.801245	0.785616	0.792574	0.775872	0.778408	0.771637	0.761874	0.766865	0.749519	0.755729	0.741675	0.738897	0.73531	0.721811	0.725634	0.709624	0.711267	0.702629	0.695701	0.696683
0.91761	0.921896	0.908425	0.915574	0.904611	0.90366	0.902442	0.890929	0.897107	0.88278	0.885563	0.880029	0.871411	0.875447	0.860163	0.866038	0.854622	0.852227	0.850926	0.835575	0.842308	0.827281	0.827888	0.823029	0.812429	0.817563	0.800131	0.805685	0.79356	0.788989	0.789138	0.773112	0.77996	0.762944	0.764947	0.758035	0.748105	0.752965	0.734852	0.741115	0.72587	0.722739	0.718793	0.705088	0.708558	0.692237	0.693784	0.685066	0.677972	0.678788
0.884255	0.887996	0.873124	0.879063	0.866777	0.86453	0.862198	0.848599	0.854103	0.837676	0.83927	0.831739	0.82155	0.824135	0.806942	0.811034	0.797728	0.793536	0.790648	0.773438	0.77869	0.761935	0.761765	0.754004	0.741684	0.745366	0.726184	0.730543	0.716515	0.711003	0.709174	0.691742	0.696921	0.678021	0.678671	0.669872	0.65782	0.661137	0.64119	0.646089	0.628515	0.624287	0.61799	0.602921	0.604279	0.586513	0.58644	0.575982	0.567529	0.566457
0.883647	0.887628	0.872178	0.87851	0.865633	0.863686	0.860883	0.846998	0.852676	0.837042	0.83792	0.830394	0.820333	0.822759	0.805506	0.809785	0.796206	0.790494	0.788646	0.771028	0.776348	0.758865	0.758575	0.75068	0.738184	0.741757	0.721932	0.726057	0.711599	0.705451	0.703036	0.68499	0.689697	0.67013	0.670542	0.661585	0.649494	0.653101	0.632588	0.63805	0.61788	0.613334	0.605677	0.59054	0.591912	0.573984	0.573594	0.562824	0.55428	0.55274
0.876665	0.880447	0.864861	0.870499	0.857533	0.855002	0.851731	0.837326	0.842429	0.825057	0.8266	0.818248	0.807842	0.809871	0.792688	0.79672	0.782622	0.778282	0.774958	0.757774	0.76236	0.743976	0.742533	0.7341	0.720168	0.722546	0.701084	0.703931	0.687239	0.679293	0.675315	0.655741	0.659196	0.638324	0.637497	0.627207	0.613966	0.616499	0.594669	0.599281	0.581004	0.576682	0.569151	0.55454	0.555527	0.53754	0.537885	0.52724	0.519044	0.517551
0.876575	0.880165	0.864264	0.870085	0.856661	0.854031	0.850705	0.83675	0.840893	0.823049	0.824391	0.815503	0.804616	0.805931	0.787662	0.791179	0.776115	0.771016	0.767056	0.748413	0.752881	0.734104	0.733067	0.723766	0.710437	0.71296	0.691687	0.69585	0.679089	0.672645	0.669213	0.650328	0.654762	0.633916	0.633654	0.623531	0.610579	0.613081	0.591203	0.595766	0.576278	0.571734	0.563626	0.547905	0.548216	0.529251	0.528343	0.516545	0.507152	0.504889
0.868605	0.872518	0.856054	0.86205	0.848394	0.845672	0.841972	0.826868	0.831813	0.812875	0.814065	0.804411	0.793004	0.794293	0.774725	0.778117	0.762218	0.755122	0.751704	0.733278	0.736376	0.717285	0.71574	0.706242	0.692141	0.694386	0.672352	0.675734	0.65867	0.65162	0.647175	0.627343	0.631018	0.609119	0.608401	0.597395	0.583442	0.585201	0.562427	0.566472	0.545822	0.541103	0.532047	0.516031	0.515697	0.496247	0.495002	0.482502	0.472961	0.470167
0.900448	0.906251	0.88968	0.898812	0.88566	0.884678	0.883764	0.869498	0.877939	0.861377	0.864323	0.857473	0.847328	0.853179	0.834208	0.8419	0.828021	0.823735	0.824338	0.806431	0.814817	0.796454	0.798274	0.792379	0.779429	0.786748	0.76521	0.773312	0.758337	0.753908	0.754416	0.735508	0.744446	0.724003	0.727275	0.719648	0.707411	0.714601	0.692149	0.70126	0.682886	0.680285	0.67581	0.659671	0.665265	0.645887	0.649136	0.638926	0.631011	0.633161
0.907878	0.91396	0.897138	0.906626	0.893243	0.892623	0.891871	0.877211	0.886531	0.868463	0.872957	0.866308	0.856036	0.862061	0.842756	0.851067	0.837162	0.832893	0.83361	0.814706	0.823482	0.804371	0.806819	0.800695	0.787574	0.795379	0.773296	0.781864	0.766686	0.762082	0.762741	0.743348	0.753016	0.731945	0.735493	0.727745	0.715369	0.722764	0.700062	0.709757	0.691148	0.688746	0.684604	0.667839	0.673854	0.654064	0.657526	0.647256	0.638929	0.641054
0.907528	0.913861	0.896712	0.906292	0.8925	0.891755	0.891409	0.877257	0.885995	0.867522	0.872329	0.865827	0.855121	0.861562	0.842196	0.850636	0.836445	0.833484	0.833285	0.814701	0.823514	0.804262	0.806759	0.799881	0.786486	0.794737	0.772062	0.781525	0.764983	0.760663	0.760998	0.74116	0.751179	0.729403	0.733052	0.725434	0.712742	0.720411	0.697583	0.707433	0.689088	0.686396	0.682268	0.665461	0.671669	0.651178	0.655244	0.644779	0.636827	0.639446
0.886856	0.892836	0.875203	0.884339	0.870118	0.868708	0.867302	0.851599	0.86018	0.840841	0.844506	0.836286	0.825217	0.830018	0.809831	0.817073	0.801807	0.797783	0.79598	0.776661	0.784084	0.763889	0.764905	0.756627	0.742272	0.748922	0.725795	0.733626	0.716482	0.711755	0.710751	0.690626	0.699361	0.677275	0.68022	0.671399	0.658061	0.664736	0.640824	0.649607	0.62944	0.626081	0.620192	0.602885	0.606822	0.585677	0.587824	0.576104	0.567105	0.567731
0.88755	0.893501	0.875204	0.884716	0.870187	0.868953	0.867342	0.851373	0.860168	0.841585	0.844422	0.836463	0.82528	0.830578	0.810004	0.817395	0.801708	0.79771	0.796275	0.775833	0.786435	0.765861	0.767037	0.759761	0.745096	0.752333	0.728789	0.736346	0.7202	0.71465	0.714319	0.693768	0.702936	0.680474	0.683161	0.674548	0.660969	0.667879	0.643302	0.652336	0.632159	0.629069	0.623462	0.606276	0.611393	0.5903	0.592766	0.5814	0.57212	0.573027
0.927932	0.937121	0.918408	0.931529	0.917404	0.918087	0.920237	0.9056	0.918387	0.898864	0.906397	0.90086	0.890303	0.901209	0.879794	0.89273	0.877991	0.87525	0.879973	0.860363	0.874713	0.854425	0.860089	0.855047	0.841423	0.854521	0.830443	0.84446	0.828615	0.826276	0.83046	0.809348	0.824492	0.801591	0.808581	0.803175	0.790058	0.803024	0.777911	0.792132	0.77438	0.773194	0.774039	0.754752	0.767089	0.743938	0.751767	0.742332	0.734514	0.741387
0.934867	0.944402	0.925241	0.939197	0.924659	0.925874	0.928267	0.912112	0.926829	0.906975	0.914704	0.909601	0.899042	0.910922	0.888594	0.902233	0.887701	0.886942	0.890799	0.870043	0.886189	0.865491	0.871799	0.867022	0.854135	0.867869	0.843232	0.858087	0.842576	0.840169	0.845635	0.824086	0.840038	0.817218	0.824914	0.819482	0.80666	0.820349	0.795092	0.810347	0.793405	0.792577	0.794234	0.774655	0.788106	0.76492	0.773342	0.764385	0.756905	0.764909
0.931415	0.940642	0.921151	0.934769	0.919778	0.920735	0.92277	0.907063	0.920426	0.901068	0.90754	0.901846	0.890852	0.902223	0.879592	0.893071	0.877924	0.875324	0.880141	0.858732	0.874653	0.853211	0.859017	0.854398	0.840333	0.853828	0.828747	0.84377	0.826898	0.824666	0.829031	0.807068	0.822955	0.79918	0.806531	0.800611	0.787057	0.800744	0.774662	0.790288	0.77098	0.770013	0.770746	0.75107	0.763948	0.739908	0.747866	0.738322	0.73065	0.738078
0.926177	0.9354	0.915293	0.929108	0.91352	0.913905	0.915906	0.898946	0.913044	0.892325	0.899623	0.893775	0.882467	0.893451	0.870324	0.883626	0.86797	0.866284	0.869321	0.84804	0.86338	0.841615	0.847408	0.84214	0.827752	0.841246	0.815691	0.830408	0.81338	0.810763	0.814848	0.792446	0.807732	0.783647	0.790128	0.784055	0.769678	0.782574	0.756024	0.770568	0.750396	0.748925	0.748938	0.728843	0.741163	0.717101	0.724378	0.714569	0.706454	0.713628
0.925398	0.934751	0.913993	0.927783	0.911975	0.912548	0.914239	0.896984	0.911064	0.889935	0.897471	0.891021	0.879452	0.89026	0.86707	0.880163	0.864063	0.860686	0.864934	0.842605	0.857894	0.835081	0.840504	0.834899	0.81997	0.833473	0.807565	0.821678	0.805173	0.802607	0.806487	0.784049	0.799608	0.775076	0.782265	0.775737	0.761444	0.774756	0.747391	0.76283	0.74234	0.741129	0.740578	0.720153	0.732375	0.707864	0.715303	0.705163	0.696714	0.703812
0.873216	0.880926	0.859799	0.871315	0.854831	0.854064	0.853641	0.835072	0.846887	0.824291	0.829672	0.821148	0.808535	0.816144	0.791946	0.802315	0.784155	0.780382	0.780149	0.75681	0.768997	0.745055	0.747816	0.739291	0.723004	0.732365	0.705084	0.715589	0.696717	0.691944	0.692096	0.668588	0.679509	0.653638	0.657445	0.647884	0.631784	0.641262	0.612245	0.624346	0.601169	0.598743	0.593764	0.573979	0.581045	0.555825	0.559657	0.546771	0.5374	0.540143
0.88317	0.891266	0.869979	0.882262	0.865419	0.864819	0.865164	0.847464	0.85927	0.83649	0.842517	0.834412	0.821303	0.830308	0.805711	0.817019	0.798919	0.794093	0.796091	0.773329	0.785773	0.761534	0.765169	0.757169	0.740982	0.751721	0.724012	0.735662	0.717044	0.712218	0.713589	0.689614	0.701742	0.675583	0.680328	0.671366	0.655385	0.665501	0.636377	0.649492	0.625697	0.623597	0.619428	0.598658	0.607366	0.581912	0.586637	0.574074	0.564716	0.568631
0.888294	0.896779	0.875083	0.887617	0.870616	0.870254	0.870496	0.852544	0.864746	0.842475	0.848009	0.839642	0.826661	0.835873	0.810749	0.822551	0.80422	0.799576	0.801696	0.778595	0.791573	0.766954	0.770782	0.763005	0.746682	0.757614	0.729702	0.742858	0.722521	0.718256	0.719691	0.695599	0.708323	0.682008	0.68677	0.677656	0.661446	0.672134	0.642928	0.656346	0.632999	0.631232	0.627037	0.606363	0.615437	0.58948	0.594912	0.582273	0.573016	0.577005
0.884605	0.893042	0.870562	0.883396	0.865541	0.864933	0.864956	0.846492	0.858773	0.834715	0.840837	0.832154	0.81892	0.827512	0.802285	0.813735	0.794823	0.789798	0.791486	0.767823	0.780552	0.7554	0.759268	0.750551	0.733381	0.744227	0.715734	0.727656	0.707966	0.703434	0.704111	0.679479	0.691986	0.664742	0.669483	0.659724	0.643115	0.653685	0.623667	0.636896	0.61294	0.610863	0.606042	0.585273	0.593908	0.567494	0.572681	0.559494	0.549822	0.553453
0.895148	0.904219	0.881733	0.895567	0.878029	0.878236	0.878799	0.860569	0.873952	0.850822	0.857151	0.849036	0.835999	0.846093	0.820427	0.833648	0.814817	0.811971	0.813574	0.789779	0.804295	0.778973	0.783689	0.775848	0.759257	0.771568	0.742736	0.757054	0.736555	0.73265	0.735135	0.710407	0.724532	0.697347	0.703229	0.694437	0.678315	0.69047	0.660133	0.675149	0.649355	0.647943	0.644751	0.623243	0.63362	0.606845	0.613315	0.6004	0.591111	0.595961
0.899445	0.909794	0.886632	0.902072	0.884406	0.884934	0.886705	0.868103	0.882889	0.858645	0.866934	0.859353	0.846422	0.858243	0.831793	0.846138	0.827823	0.825284	0.828227	0.803154	0.8201	0.794419	0.800332	0.793359	0.776748	0.790783	0.761237	0.776673	0.757062	0.753334	0.757022	0.731425	0.747695	0.719534	0.727119	0.718631	0.70224	0.716119	0.685091	0.701726	0.678025	0.676748	0.675061	0.652655	0.665642	0.637554	0.645921	0.633565	0.624154	0.631049
0.909316	0.920463	0.89724	0.913571	0.895689	0.89692	0.899247	0.880574	0.896341	0.872133	0.881242	0.87418	0.861068	0.87416	0.847591	0.863525	0.845005	0.841354	0.846864	0.82238	0.840021	0.81416	0.821212	0.814753	0.798258	0.813638	0.783847	0.801172	0.781233	0.777848	0.782837	0.756879	0.774933	0.746493	0.75482	0.747323	0.731198	0.746233	0.715365	0.73292	0.709823	0.708918	0.708562	0.685718	0.700362	0.672327	0.681344	0.669394	0.660537	0.668316
0.917765	0.929434	0.906132	0.923507	0.905409	0.90688	0.909639	0.890014	0.907789	0.883407	0.892991	0.886454	0.87362	0.88763	0.860786	0.877532	0.859477	0.858037	0.862647	0.837807	0.856905	0.830977	0.838547	0.833006	0.816456	0.833234	0.803205	0.821161	0.801859	0.799222	0.805244	0.779105	0.798442	0.769803	0.779296	0.772169	0.756123	0.772711	0.741447	0.760239	0.73642	0.735775	0.736822	0.713329	0.729422	0.700817	0.711025	0.69955	0.690525	0.699621
0.920873	0.933053	0.909196	0.926889	0.90904	0.91044	0.913632	0.894799	0.912121	0.888677	0.897778	0.891257	0.87827	0.892929	0.865786	0.883083	0.865023	0.863738	0.868802	0.843888	0.863383	0.837124	0.8454	0.839799	0.823129	0.840719	0.810331	0.829096	0.809422	0.807375	0.81341	0.787144	0.807393	0.778282	0.788062	0.781538	0.765405	0.782246	0.750974	0.770074	0.747506	0.746873	0.748276	0.724434	0.74166	0.71264	0.723213	0.712018	0.703346	0.713095
0.921129	0.933327	0.909404	0.927235	0.909078	0.910685	0.913909	0.893696	0.912146	0.888443	0.897603	0.891164	0.878306	0.892869	0.865339	0.882998	0.864624	0.861462	0.868406	0.843244	0.862773	0.83634	0.844179	0.839057	0.822156	0.839572	0.808869	0.827938	0.807836	0.80522	0.811897	0.785147	0.805144	0.776266	0.786314	0.779309	0.763017	0.780216	0.748251	0.768209	0.745436	0.744855	0.746469	0.722495	0.739807	0.710618	0.721678	0.710244	0.701265	0.711038
0.88152	0.892346	0.86728	0.883452	0.863839	0.864103	0.865053	0.843652	0.860195	0.834455	0.842181	0.833233	0.818834	0.830485	0.802029	0.817012	0.79671	0.792217	0.795924	0.769403	0.785699	0.757409	0.763368	0.755016	0.736964	0.751142	0.719272	0.735917	0.713164	0.709066	0.71218	0.684374	0.701327	0.670456	0.677793	0.667739	0.650133	0.664112	0.630548	0.647915	0.62162	0.620458	0.616862	0.59346	0.605653	0.575901	0.584081	0.570336	0.560433	0.566357
0.882205	0.893142	0.867661	0.884276	0.864234	0.864779	0.865932	0.845226	0.860943	0.834164	0.842811	0.834065	0.81965	0.831635	0.802975	0.818227	0.797866	0.794721	0.797361	0.77003	0.787468	0.759062	0.765448	0.757068	0.739172	0.753679	0.72133	0.738079	0.715791	0.711539	0.714914	0.686913	0.704171	0.672955	0.680685	0.670617	0.652807	0.666963	0.633316	0.650895	0.624672	0.623556	0.620062	0.596883	0.609366	0.579582	0.587827	0.574015	0.564251	0.5705
0.856717	0.866513	0.84069	0.855758	0.835284	0.834691	0.834564	0.813682	0.828216	0.800855	0.808618	0.798414	0.783131	0.792772	0.763462	0.77676	0.754642	0.748658	0.749782	0.721997	0.728445	0.69908	0.702898	0.692136	0.673531	0.685297	0.652582	0.666192	0.642609	0.637214	0.637667	0.60965	0.623349	0.591999	0.597608	0.586042	0.567962	0.579513	0.546191	0.56149	0.536234	0.535339	0.529227	0.506118	0.515164	0.485185	0.491179	0.475912	0.465407	0.468551
0.889016	0.901372	0.875857	0.893717	0.87442	0.875954	0.878726	0.858359	0.875579	0.848601	0.85829	0.849689	0.834837	0.848294	0.818692	0.83495	0.814384	0.811277	0.814606	0.786286	0.804484	0.775216	0.782102	0.774158	0.756174	0.772856	0.740346	0.759351	0.737814	0.735859	0.741981	0.714336	0.734176	0.702343	0.711252	0.702089	0.684199	0.700399	0.665814	0.684767	0.634853	0.633671	0.631214	0.606989	0.620917	0.590419	0.599562	0.585697	0.575216	0.58186
0.916303	0.930538	0.904655	0.924964	0.905326	0.907557	0.911763	0.889866	0.910942	0.885213	0.895961	0.889542	0.875527	0.892199	0.862571	0.882293	0.862815	0.860184	0.868299	0.840232	0.863145	0.834612	0.844459	0.839054	0.821182	0.841526	0.808325	0.829712	0.808544	0.806404	0.814313	0.785449	0.809278	0.777761	0.789571	0.782672	0.765613	0.785722	0.751691	0.774337	0.745892	0.746125	0.748637	0.722931	0.743135	0.712237	0.725678	0.714514	0.705574	0.717703
0.891067	0.904585	0.877081	0.896469	0.875227	0.876596	0.87935	0.856353	0.876743	0.849355	0.859384	0.850938	0.8359	0.850659	0.819453	0.837916	0.81663	0.81301	0.819454	0.790599	0.811187	0.780776	0.788778	0.7814	0.762244	0.780241	0.745118	0.765521	0.741199	0.737908	0.743004	0.712837	0.733856	0.70113	0.711093	0.701769	0.683443	0.700887	0.664537	0.685614	0.658022	0.657912	0.656585	0.630669	0.647365	0.614971	0.625486	0.611183	0.600913	0.609365
0.895299	0.9092	0.881375	0.901203	0.879853	0.881591	0.884537	0.861245	0.882211	0.85426	0.864892	0.856439	0.841468	0.856802	0.825045	0.8443	0.823113	0.819654	0.826412	0.797259	0.818797	0.787887	0.796512	0.789406	0.770218	0.78905	0.753619	0.77374	0.750433	0.747351	0.752888	0.722628	0.744447	0.711082	0.721794	0.712659	0.694276	0.712491	0.675662	0.697806	0.669474	0.669541	0.668604	0.642692	0.659916	0.627044	0.638208	0.623747	0.613565	0.622733
0.903037	0.917526	0.889358	0.91025	0.888429	0.890697	0.894118	0.871768	0.892425	0.864511	0.875539	0.867644	0.852429	0.868904	0.836924	0.857228	0.836144	0.834462	0.840666	0.810739	0.833845	0.802947	0.812166	0.805537	0.786222	0.806305	0.7703	0.791866	0.768598	0.765496	0.772299	0.741683	0.764675	0.731439	0.742892	0.73444	0.715845	0.735836	0.698501	0.721939	0.694309	0.694672	0.695311	0.668078	0.687163	0.653292	0.666167	0.651981	0.641939	0.652133
0.909142	0.924126	0.895752	0.917106	0.895759	0.897999	0.901869	0.879642	0.901193	0.872181	0.88498	0.877296	0.862085	0.879491	0.84731	0.868238	0.847407	0.84621	0.852918	0.822903	0.846977	0.816025	0.825845	0.819857	0.800593	0.821775	0.785513	0.808857	0.785037	0.782235	0.789797	0.758748	0.783212	0.749112	0.76143	0.753611	0.734886	0.755805	0.718422	0.742385	0.715267	0.715557	0.717126	0.68988	0.710213	0.676173	0.689579	0.675835	0.665674	0.67719
0.9039	0.918692	0.889708	0.91097	0.88857	0.890479	0.893721	0.869805	0.891926	0.863199	0.874497	0.866093	0.850497	0.86694	0.834326	0.854796	0.833218	0.82999	0.837537	0.807099	0.830442	0.798681	0.808232	0.801422	0.781786	0.802119	0.765562	0.787551	0.763438	0.760653	0.76694	0.735885	0.759042	0.725355	0.736376	0.727728	0.708643	0.72867	0.690843	0.714368	0.690795	0.69122	0.691795	0.664472	0.684016	0.64984	0.662689	0.64833	0.638182	0.648635
0.863394	0.877248	0.846188	0.866807	0.842288	0.843044	0.844691	0.819653	0.839563	0.807222	0.818462	0.807589	0.790504	0.804933	0.770091	0.789064	0.76411	0.761113	0.76448	0.732062	0.753838	0.719277	0.727587	0.716922	0.695311	0.712497	0.673155	0.693611	0.665635	0.661073	0.663957	0.630848	0.650808	0.614324	0.623377	0.611511	0.590382	0.607621	0.567288	0.588966	0.557239	0.557142	0.552727	0.525474	0.540634	0.505425	0.51531	0.498375	0.486757	0.493692
0.865461	0.879372	0.848046	0.868958	0.844367	0.845151	0.846875	0.820543	0.842118	0.809289	0.82062	0.810097	0.792492	0.807504	0.772051	0.791274	0.76624	0.763004	0.766623	0.734031	0.75591	0.7215	0.729749	0.719506	0.698008	0.71571	0.676136	0.697289	0.66919	0.6653	0.66854	0.635404	0.65645	0.619699	0.629222	0.618151	0.597101	0.615066	0.574341	0.596636	0.56347	0.563273	0.55915	0.5315	0.546624	0.511122	0.521315	0.503992	0.492469	0.500031
0.845687	0.858517	0.826457	0.845932	0.82044	0.82004	0.820321	0.794601	0.813039	0.779424	0.78919	0.776807	0.758592	0.770742	0.73504	0.752042	0.725598	0.7208	0.721964	0.688539	0.707077	0.671617	0.677053	0.664558	0.642083	0.656533	0.616555	0.635047	0.606007	0.601377	0.602224	0.569492	0.586569	0.549568	0.55718	0.544923	0.523932	0.540005	0.499979	0.520783	0.500717	0.500134	0.493666	0.467067	0.479585	0.444298	0.452526	0.434565	0.422705	0.428318
0.840448	0.853592	0.821707	0.841187	0.815822	0.81588	0.816129	0.790399	0.809264	0.775567	0.78569	0.773377	0.755438	0.768079	0.732491	0.749897	0.723454	0.719197	0.720814	0.688082	0.70706	0.672131	0.678162	0.666447	0.644154	0.659394	0.619542	0.637636	0.609314	0.60424	0.604939	0.572008	0.590008	0.553165	0.560648	0.54777	0.526115	0.541864	0.501176	0.521381	0.487957	0.487481	0.480628	0.45396	0.466477	0.431332	0.439396	0.421035	0.409273	0.414215
0.836678	0.849887	0.817805	0.837286	0.811572	0.811494	0.811569	0.784658	0.804217	0.771188	0.780396	0.767638	0.749283	0.761627	0.725586	0.74306	0.71613	0.711536	0.712579	0.679572	0.699553	0.664347	0.670542	0.658013	0.636039	0.65092	0.610986	0.628985	0.600511	0.595471	0.596151	0.563177	0.5807	0.543748	0.551267	0.53809	0.516272	0.531604	0.490414	0.510437	0.476375	0.475438	0.467869	0.441141	0.452549	0.417247	0.424939	0.406351	0.394022	0.398184
0.851541	0.844055	0.836589	0.828745	0.820655	0.810267	0.802956	0.791361	0.782835	0.770333	0.761221	0.748502	0.737181	0.725707	0.711977	0.700089	0.687003	0.673297	0.661952	0.646216	0.635146	0.619825	0.607058	0.592806	0.578694	0.56534	0.549373	0.536195	0.519773	0.507248	0.490703	0.476989	0.461745	0.447965	0.432464	0.419229	0.402609	0.389159	0.373547	0.361601	0.344878	0.330568	0.317259	0.301803	0.290088	0.274283	0.261916	0.246468	0.234028	0.220204
0.857362	0.850156	0.842648	0.835059	0.82704	0.817275	0.809624	0.795801	0.789865	0.777154	0.768493	0.756143	0.744443	0.732363	0.719502	0.707706	0.694502	0.681099	0.669778	0.653696	0.642734	0.626948	0.614591	0.600376	0.585891	0.572758	0.556879	0.543804	0.527545	0.514439	0.498393	0.484614	0.469647	0.455312	0.439944	0.42689	0.410267	0.396961	0.381008	0.369126	0.354358	0.340299	0.326997	0.31188	0.299994	0.284368	0.27206	0.256559	0.244222	0.230537
0.856494	0.849109	0.841743	0.833552	0.825618	0.815225	0.807494	0.795602	0.787057	0.773777	0.765482	0.753196	0.741171	0.729156	0.715893	0.703788	0.691071	0.679099	0.66603	0.649974	0.639199	0.623896	0.611145	0.596424	0.582558	0.569193	0.553239	0.539196	0.523723	0.510657	0.494411	0.48074	0.465839	0.451197	0.435867	0.422534	0.405865	0.392421	0.376691	0.36455	0.349638	0.335251	0.322185	0.306905	0.29502	0.279145	0.26691	0.251137	0.238929	0.225199
0.857987	0.850731	0.843191	0.834933	0.826953	0.816721	0.80909	0.795077	0.788476	0.775159	0.766951	0.754579	0.742474	0.730471	0.71717	0.705227	0.692169	0.680409	0.66718	0.652085	0.640479	0.62504	0.612363	0.597871	0.584125	0.570656	0.554768	0.540858	0.525421	0.512452	0.496341	0.482451	0.467467	0.453073	0.437682	0.424342	0.407721	0.394505	0.378681	0.366211	0.350645	0.336062	0.323069	0.307475	0.295621	0.279749	0.267353	0.25186	0.239726	0.225684
0.858599	0.851568	0.84403	0.83577	0.82782	0.817268	0.809858	0.796166	0.789368	0.777044	0.767838	0.755182	0.743345	0.731168	0.717777	0.705972	0.692543	0.680605	0.667299	0.651196	0.639786	0.624331	0.611504	0.596938	0.582776	0.569477	0.553665	0.540495	0.524151	0.510824	0.494952	0.480916	0.46597	0.451251	0.435875	0.422429	0.405632	0.391859	0.376236	0.363814	0.34918	0.3348	0.321598	0.306035	0.29467	0.278719	0.266563	0.251224	0.238687	0.225124
0.886221	0.881047	0.874788	0.869622	0.863007	0.855414	0.849844	0.840023	0.834092	0.824157	0.818603	0.809919	0.801178	0.794306	0.78332	0.77658	0.765107	0.755271	0.746781	0.733853	0.726818	0.71458	0.7064	0.696356	0.685534	0.676091	0.664134	0.653317	0.641199	0.630019	0.619057	0.606801	0.597849	0.586161	0.575634	0.564477	0.5519	0.540776	0.527508	0.517709	0.505085	0.493419	0.483181	0.470479	0.462272	0.448369	0.439266	0.426064	0.415435	0.403249
0.897378	0.892748	0.886158	0.881523	0.875391	0.868272	0.86287	0.85133	0.848223	0.838311	0.832955	0.825267	0.816114	0.810405	0.79899	0.792786	0.781853	0.772406	0.764347	0.752637	0.745684	0.733523	0.725854	0.715942	0.706158	0.697179	0.685583	0.675612	0.66357	0.653438	0.642597	0.630713	0.622217	0.610398	0.600799	0.58985	0.57767	0.567695	0.554112	0.544634	0.531987	0.520269	0.51088	0.497744	0.490546	0.476543	0.467823	0.455306	0.444436	0.432825
0.903258	0.898854	0.892357	0.887721	0.881525	0.874625	0.869609	0.860383	0.855225	0.845399	0.840264	0.832108	0.823771	0.817505	0.806736	0.800658	0.78996	0.78088	0.772845	0.76124	0.753963	0.742081	0.734419	0.724703	0.715288	0.70662	0.694902	0.684903	0.67346	0.662746	0.652714	0.640744	0.632308	0.620974	0.611785	0.600688	0.58854	0.578658	0.565594	0.556773	0.544367	0.533349	0.523977	0.511125	0.504062	0.490342	0.481474	0.468604	0.458208	0.446866
0.908425	0.903943	0.897763	0.893114	0.887272	0.879933	0.87539	0.864061	0.861156	0.852484	0.84665	0.839212	0.830372	0.824868	0.813803	0.807893	0.797399	0.789784	0.780637	0.76832	0.762264	0.750948	0.743617	0.734503	0.724531	0.716012	0.704572	0.695442	0.683564	0.673385	0.663195	0.651167	0.643187	0.63219	0.622665	0.612198	0.600381	0.590458	0.57764	0.568823	0.556764	0.545728	0.536776	0.52374	0.517006	0.503627	0.494942	0.482206	0.471746	0.460288
0.911674	0.90755	0.900997	0.896606	0.890581	0.884061	0.878898	0.869758	0.865088	0.855324	0.850369	0.843017	0.834427	0.829114	0.817719	0.812172	0.801722	0.792706	0.784968	0.773849	0.766909	0.755503	0.748021	0.739091	0.729091	0.720693	0.709415	0.700147	0.688475	0.678154	0.668274	0.656621	0.648353	0.637281	0.62832	0.617447	0.605723	0.596089	0.583298	0.574774	0.562683	0.551874	0.542354	0.530011	0.522949	0.50989	0.501062	0.488496	0.478166	0.467055
0.864415	0.858276	0.850938	0.844027	0.83672	0.827055	0.820641	0.806967	0.801412	0.789724	0.781384	0.770739	0.759011	0.750162	0.736476	0.72733	0.714377	0.703775	0.691322	0.67582	0.666598	0.651334	0.640708	0.627499	0.614787	0.602714	0.587931	0.575709	0.560416	0.54776	0.533583	0.519307	0.506933	0.493322	0.479184	0.466752	0.451329	0.439417	0.423632	0.411845	0.397203	0.38306	0.3713	0.355692	0.346068	0.329796	0.319004	0.303647	0.291131	0.278051
0.868704	0.862589	0.855338	0.848647	0.841625	0.832318	0.826008	0.812413	0.807155	0.794958	0.78745	0.777163	0.765404	0.75641	0.743343	0.734638	0.722183	0.710541	0.699818	0.684998	0.675231	0.660025	0.649692	0.636443	0.624091	0.612783	0.598446	0.586409	0.571666	0.559248	0.545488	0.531717	0.519004	0.505488	0.491986	0.479497	0.464481	0.452912	0.437571	0.42601	0.411451	0.397539	0.385867	0.370383	0.360659	0.344384	0.334042	0.318956	0.30652	0.293852
0.878255	0.872501	0.865489	0.859579	0.852277	0.843283	0.837401	0.826257	0.819346	0.808407	0.800368	0.790078	0.779565	0.771243	0.758499	0.750795	0.738486	0.727436	0.717271	0.703014	0.69387	0.678983	0.669205	0.656914	0.644857	0.634111	0.619963	0.608755	0.594405	0.58302	0.569377	0.555733	0.543619	0.530881	0.518095	0.505914	0.49138	0.480173	0.465524	0.454877	0.441263	0.428041	0.416751	0.401415	0.392532	0.376972	0.366721	0.352409	0.340528	0.328025
0.872139	0.86619	0.858572	0.852048	0.844739	0.835347	0.829034	0.817153	0.809953	0.7982	0.789756	0.779341	0.76754	0.758531	0.745374	0.736648	0.724224	0.714051	0.701402	0.685902	0.676711	0.661054	0.650869	0.637928	0.625282	0.613629	0.598873	0.587201	0.572281	0.559771	0.545841	0.531567	0.51898	0.504758	0.49191	0.479292	0.464424	0.45288	0.437138	0.425836	0.411866	0.398303	0.386347	0.370534	0.361199	0.344944	0.334179	0.319082	0.307161	0.294125
0.87565	0.86977	0.862427	0.855993	0.848578	0.83928	0.832981	0.821484	0.814372	0.802684	0.794643	0.784261	0.772466	0.764009	0.750784	0.742523	0.729814	0.717952	0.707434	0.692837	0.683366	0.667945	0.657235	0.644759	0.632339	0.620973	0.606581	0.595143	0.579915	0.56788	0.55391	0.539973	0.527343	0.514079	0.501153	0.488418	0.473436	0.461959	0.446945	0.435828	0.421649	0.408086	0.396359	0.380929	0.37131	0.355312	0.344689	0.32981	0.317957	0.30496
0.879052	0.873923	0.865834	0.859938	0.851258	0.843172	0.836578	0.82474	0.819514	0.808922	0.799498	0.789861	0.777697	0.770764	0.756649	0.749276	0.735692	0.72639	0.713582	0.698974	0.69353	0.679118	0.669605	0.656502	0.644549	0.63239	0.619537	0.607268	0.593665	0.580279	0.568773	0.552947	0.542594	0.527409	0.516148	0.50211	0.489108	0.477033	0.462667	0.451604	0.437026	0.424494	0.411793	0.398012	0.387582	0.373036	0.36102	0.347251	0.334294	0.322829
0.883239	0.878048	0.870031	0.864341	0.855585	0.847629	0.841183	0.82946	0.824552	0.813122	0.804868	0.795321	0.783023	0.77645	0.762582	0.755255	0.741914	0.731153	0.720244	0.706884	0.697737	0.683297	0.673858	0.66054	0.648852	0.637094	0.624308	0.612022	0.599383	0.585911	0.574617	0.558672	0.548873	0.532545	0.522305	0.508521	0.495758	0.483791	0.4693	0.458446	0.444524	0.432251	0.419724	0.406371	0.39592	0.38173	0.369373	0.356009	0.343012	0.331877
0.882451	0.877045	0.869231	0.863257	0.854606	0.846985	0.840216	0.830868	0.823508	0.812651	0.80355	0.79392	0.781957	0.775014	0.76093	0.753701	0.740244	0.731251	0.718199	0.704112	0.69201	0.677682	0.667598	0.654876	0.642483	0.63035	0.617527	0.605116	0.592302	0.578776	0.567326	0.55128	0.540883	0.525439	0.514617	0.500362	0.487459	0.475486	0.460802	0.449252	0.435301	0.422763	0.410219	0.396658	0.38619	0.372407	0.359504	0.346533	0.332985	0.321765
0.881271	0.876185	0.867614	0.862153	0.853587	0.845996	0.839244	0.829944	0.822758	0.811163	0.802949	0.79298	0.780926	0.774054	0.759818	0.753025	0.739014	0.728185	0.716636	0.702411	0.705491	0.69174	0.682333	0.66991	0.657808	0.646192	0.633866	0.622471	0.609736	0.59643	0.585522	0.569391	0.559601	0.543919	0.533299	0.519003	0.506089	0.494055	0.479156	0.468432	0.453528	0.440836	0.428607	0.414835	0.405278	0.391511	0.379098	0.366194	0.353088	0.342324
0.899902	0.895509	0.887509	0.882581	0.874299	0.867889	0.861933	0.853389	0.847265	0.836462	0.829204	0.820195	0.808886	0.802543	0.790089	0.783922	0.771216	0.761455	0.751329	0.738883	0.731091	0.717526	0.70929	0.696848	0.68566	0.675005	0.663292	0.652366	0.640868	0.628554	0.618892	0.603488	0.595178	0.579228	0.570487	0.55727	0.545456	0.534529	0.520439	0.509887	0.496207	0.484513	0.472589	0.460058	0.450977	0.437808	0.426074	0.413333	0.400588	0.390888
0.891634	0.88706	0.878594	0.874252	0.86606	0.858085	0.852804	0.839956	0.836928	0.824229	0.81837	0.807745	0.797366	0.789709	0.776544	0.769452	0.756993	0.748142	0.737356	0.722673	0.715707	0.700646	0.691587	0.678375	0.666509	0.656147	0.641864	0.631725	0.61766	0.606507	0.594142	0.579634	0.569455	0.554762	0.543742	0.530912	0.51666	0.505507	0.490535	0.480903	0.466782	0.453996	0.443384	0.428102	0.419928	0.403411	0.394214	0.378952	0.367076	0.354863
0.860152	0.855021	0.846161	0.840711	0.831823	0.823378	0.81665	0.802498	0.798134	0.784927	0.777264	0.76539	0.75296	0.744281	0.728973	0.720474	0.706029	0.695738	0.683104	0.666889	0.657762	0.640954	0.629775	0.615255	0.601192	0.588834	0.572926	0.559811	0.54485	0.531957	0.517543	0.501614	0.489481	0.473447	0.459943	0.445357	0.429815	0.416831	0.400282	0.388586	0.373065	0.358638	0.346043	0.329571	0.319983	0.302497	0.291592	0.275281	0.262607	0.248695
0.856511	0.851081	0.842102	0.836474	0.827541	0.818332	0.811809	0.799674	0.79294	0.778573	0.771389	0.759465	0.746626	0.738033	0.72229	0.713783	0.69881	0.686714	0.675451	0.658962	0.649896	0.632777	0.621598	0.60645	0.592302	0.579524	0.563244	0.550852	0.534397	0.520994	0.506638	0.490471	0.477996	0.461186	0.448315	0.433281	0.417637	0.404301	0.38802	0.375894	0.360336	0.346478	0.333608	0.317257	0.307261	0.289931	0.27881	0.262296	0.24981	0.236022
0.853231	0.847764	0.838635	0.833257	0.823835	0.814531	0.807922	0.795451	0.788547	0.775429	0.767136	0.75454	0.74245	0.733378	0.717617	0.7086	0.693764	0.683038	0.670149	0.653467	0.64396	0.626707	0.614996	0.600253	0.585429	0.572792	0.555934	0.543666	0.527106	0.513751	0.499239	0.482916	0.470354	0.454262	0.440527	0.425444	0.409668	0.396519	0.379908	0.368453	0.35235	0.338012	0.325109	0.308946	0.298782	0.281426	0.270598	0.254143	0.241565	0.227665
0.830828	0.82454	0.815224	0.808609	0.798829	0.788726	0.780778	0.767296	0.759355	0.743906	0.735524	0.72149	0.708168	0.697226	0.680975	0.671166	0.655167	0.642294	0.629698	0.611975	0.6019	0.583447	0.570424	0.554115	0.538647	0.524504	0.506782	0.493001	0.47503	0.460474	0.444304	0.42723	0.413354	0.395588	0.381293	0.365206	0.348572	0.33421	0.316954	0.304186	0.288054	0.273206	0.259411	0.242786	0.231676	0.214209	0.202594	0.185719	0.172606	0.15857
0.862776	0.857199	0.848092	0.842073	0.833083	0.823216	0.816927	0.803903	0.797865	0.78391	0.776157	0.763537	0.751718	0.742673	0.7271	0.71829	0.70414	0.693301	0.681047	0.663769	0.655517	0.63775	0.627341	0.6125	0.599016	0.587546	0.570694	0.558789	0.542532	0.530686	0.515406	0.500928	0.487583	0.473391	0.458744	0.446038	0.429331	0.418173	0.400834	0.39028	0.375418	0.361549	0.349694	0.332935	0.324427	0.306809	0.297279	0.280277	0.268359	0.255145
0.866727	0.861415	0.852438	0.846401	0.837836	0.828113	0.821808	0.809328	0.803384	0.788745	0.782383	0.770632	0.75832	0.748989	0.733911	0.725557	0.711557	0.699609	0.689091	0.672758	0.664575	0.647135	0.637322	0.622709	0.609448	0.598073	0.581452	0.570631	0.553562	0.542257	0.527239	0.512992	0.500317	0.48554	0.472012	0.459176	0.442484	0.431402	0.414471	0.404502	0.388729	0.37502	0.363358	0.347015	0.338378	0.320775	0.311496	0.294638	0.282837	0.26976
0.866406	0.861114	0.851782	0.845769	0.837045	0.827783	0.821225	0.806343	0.802692	0.788644	0.781225	0.768777	0.75713	0.747912	0.73265	0.724156	0.710132	0.699704	0.687559	0.670461	0.662249	0.64492	0.634711	0.62063	0.607123	0.595736	0.578886	0.568319	0.551258	0.539851	0.524848	0.510629	0.497538	0.483456	0.469313	0.45634	0.439791	0.428734	0.411903	0.401721	0.386428	0.373038	0.361204	0.344579	0.336176	0.318168	0.308876	0.292283	0.280379	0.267168
0.868126	0.862818	0.853663	0.847801	0.838934	0.829445	0.8234	0.810448	0.804701	0.79049	0.784108	0.772225	0.759877	0.750738	0.735896	0.72741	0.713628	0.701376	0.691087	0.675027	0.666366	0.64884	0.639355	0.624891	0.611691	0.600289	0.583572	0.572832	0.556216	0.544619	0.529845	0.515709	0.503069	0.488995	0.474738	0.462124	0.445463	0.434482	0.417571	0.407646	0.392393	0.378774	0.367103	0.351008	0.342246	0.324613	0.315139	0.298615	0.286733	0.273807
0.869908	0.864785	0.855618	0.849725	0.841017	0.831492	0.825374	0.812766	0.807353	0.793377	0.786413	0.774186	0.762423	0.753509	0.738622	0.730525	0.716738	0.706753	0.694594	0.677875	0.670467	0.653148	0.643707	0.629379	0.616256	0.604973	0.588274	0.577835	0.561245	0.550025	0.535201	0.520948	0.508204	0.494115	0.480415	0.467791	0.451144	0.440356	0.423377	0.413525	0.398249	0.384935	0.373328	0.357119	0.348574	0.330975	0.32174	0.305109	0.293173	0.280201
0.854552	0.848921	0.838038	0.83248	0.82211	0.813053	0.805312	0.790405	0.786115	0.771808	0.76381	0.750241	0.736743	0.726474	0.709405	0.700901	0.68484	0.672927	0.660814	0.643565	0.632541	0.613244	0.602171	0.586138	0.57272	0.560169	0.543672	0.531103	0.513614	0.499379	0.48471	0.467648	0.455737	0.437742	0.42513	0.409497	0.393325	0.380156	0.362682	0.350959	0.334362	0.319791	0.306008	0.288711	0.278316	0.259916	0.248281	0.231894	0.218744	0.206041
0.848083	0.84241	0.831676	0.825681	0.814913	0.805632	0.797814	0.784886	0.778152	0.762631	0.754939	0.741862	0.727171	0.717545	0.699345	0.690676	0.674386	0.662157	0.649508	0.632331	0.621456	0.601959	0.590881	0.57486	0.561299	0.54804	0.531274	0.518556	0.500809	0.486429	0.471611	0.454346	0.442501	0.42436	0.411575	0.395867	0.379838	0.366631	0.349382	0.337509	0.321415	0.307076	0.293494	0.2766	0.266542	0.248899	0.23735	0.221195	0.208408	0.195596
0.824663	0.817941	0.806127	0.799335	0.788004	0.777586	0.768364	0.752216	0.745761	0.730066	0.720354	0.70544	0.689434	0.677864	0.658204	0.64762	0.629225	0.617056	0.600664	0.581237	0.568648	0.547785	0.534642	0.517077	0.502635	0.488358	0.470548	0.456356	0.437524	0.422245	0.405698	0.387641	0.373907	0.355586	0.341347	0.324228	0.307235	0.292837	0.274417	0.261195	0.243767	0.227841	0.212801	0.194855	0.182955	0.164185	0.151824	0.135424	0.122638	0.110193
0.834185	0.828125	0.816893	0.810616	0.799516	0.789397	0.781058	0.765205	0.759591	0.744248	0.734896	0.721149	0.705702	0.69504	0.676233	0.666544	0.649123	0.63781	0.622499	0.603647	0.592341	0.572343	0.560316	0.543321	0.528585	0.514418	0.496701	0.483008	0.464365	0.449042	0.43325	0.415269	0.402042	0.383841	0.369916	0.353704	0.337129	0.323399	0.30554	0.293478	0.276842	0.261687	0.247784	0.230438	0.219584	0.201362	0.189564	0.173094	0.159645	0.146549
0.836759	0.830805	0.819652	0.813187	0.8021	0.791985	0.783848	0.768305	0.762708	0.747207	0.73829	0.724494	0.709103	0.698058	0.67972	0.670138	0.653164	0.64042	0.626753	0.608836	0.597266	0.57743	0.565573	0.548251	0.534009	0.519861	0.502045	0.488689	0.469796	0.454991	0.4391	0.421446	0.408537	0.390295	0.376467	0.360209	0.343696	0.3297	0.311994	0.29967	0.282373	0.26725	0.25368	0.23653	0.225537	0.207732	0.196066	0.179695	0.166	0.152937
0.849519	0.844066	0.832971	0.828555	0.817671	0.808832	0.800949	0.785404	0.780673	0.765658	0.757547	0.745051	0.731301	0.723235	0.705059	0.698141	0.68161	0.670425	0.658586	0.640809	0.632282	0.61317	0.603035	0.586608	0.57341	0.560813	0.544336	0.532607	0.515675	0.501769	0.488348	0.470458	0.459718	0.441213	0.429247	0.413677	0.398553	0.387066	0.369656	0.359486	0.337291	0.323819	0.310109	0.293784	0.283407	0.266361	0.254847	0.23959	0.226148	0.214088
0.825902	0.820434	0.809007	0.803905	0.792908	0.783265	0.775121	0.760794	0.753011	0.737443	0.728585	0.71491	0.700964	0.691531	0.673284	0.665374	0.64812	0.63613	0.623549	0.605863	0.595595	0.575807	0.564548	0.547274	0.533506	0.519932	0.502616	0.489884	0.472207	0.45799	0.443262	0.424964	0.413154	0.394504	0.382094	0.365575	0.350087	0.338033	0.320516	0.309856	0.293451	0.279746	0.265714	0.249124	0.238135	0.221125	0.209183	0.193631	0.179961	0.167764
0.846275	0.84129	0.830218	0.825961	0.815041	0.806256	0.798571	0.784915	0.778055	0.763311	0.755384	0.7425	0.729366	0.721384	0.703051	0.696079	0.679868	0.67001	0.656834	0.639674	0.630588	0.611398	0.60099	0.584976	0.571249	0.558821	0.542201	0.530486	0.513416	0.499917	0.486243	0.468091	0.457099	0.438744	0.427063	0.411274	0.396158	0.384442	0.36751	0.357421	0.341003	0.327519	0.314172	0.297754	0.287363	0.270146	0.258659	0.243382	0.229972	0.217829
0.838598	0.833393	0.822133	0.817597	0.806042	0.797129	0.788869	0.774819	0.767585	0.752086	0.743823	0.730314	0.71658	0.707489	0.689382	0.681713	0.664889	0.654683	0.640669	0.62316	0.611376	0.591309	0.580383	0.563179	0.54942	0.536132	0.518987	0.506965	0.489062	0.474736	0.460606	0.442378	0.430808	0.411485	0.399611	0.383317	0.367914	0.355891	0.338203	0.327447	0.310859	0.297209	0.283067	0.266186	0.255612	0.238278	0.226519	0.210783	0.196984	0.18459
0.845879	0.841046	0.829742	0.825214	0.813739	0.804998	0.796677	0.782709	0.776023	0.759845	0.752626	0.739861	0.72584	0.717536	0.698778	0.691639	0.674698	0.664856	0.65109	0.632779	0.623826	0.603838	0.593503	0.576889	0.563084	0.549733	0.532314	0.52055	0.502753	0.488961	0.474496	0.45641	0.444978	0.426211	0.41408	0.397578	0.382277	0.370243	0.352764	0.342469	0.325408	0.31196	0.297791	0.281323	0.27064	0.253092	0.241593	0.225747	0.212199	0.199539
0.852598	0.848079	0.836687	0.832443	0.820971	0.812	0.804607	0.790723	0.785597	0.770839	0.764423	0.750869	0.737286	0.728115	0.70965	0.703549	0.686648	0.676583	0.66511	0.648152	0.639176	0.618932	0.608836	0.591734	0.578866	0.567271	0.550382	0.539751	0.521338	0.507781	0.493302	0.475653	0.465389	0.446697	0.436056	0.420056	0.404639	0.392367	0.374377	0.364062	0.348002	0.334985	0.321885	0.30547	0.295799	0.277664	0.266479	0.250425	0.237018	0.225083
0.864183	0.860178	0.848736	0.845414	0.834025	0.825568	0.818498	0.805019	0.800344	0.785863	0.779641	0.767324	0.753501	0.745097	0.726737	0.721059	0.704612	0.694853	0.684463	0.667797	0.65854	0.638637	0.629006	0.613185	0.600102	0.589143	0.572596	0.562207	0.544344	0.531373	0.517489	0.499715	0.490005	0.471637	0.461324	0.445743	0.430517	0.41888	0.400884	0.390931	0.374993	0.362144	0.349441	0.333299	0.323783	0.306104	0.295036	0.279175	0.26565	0.253987
0.86715	0.86346	0.852193	0.848622	0.837486	0.8292	0.82258	0.806994	0.80465	0.790281	0.784099	0.771989	0.758221	0.750602	0.731945	0.726358	0.710294	0.702324	0.690372	0.673831	0.665391	0.645812	0.636142	0.620658	0.607638	0.596995	0.580326	0.570088	0.552702	0.5398	0.525846	0.508407	0.498576	0.480793	0.470575	0.45478	0.439681	0.428103	0.410425	0.400908	0.384558	0.371873	0.359012	0.342966	0.333878	0.316097	0.305045	0.289375	0.275926	0.264542
0.86827	0.864558	0.853377	0.850022	0.838615	0.830534	0.823604	0.810297	0.805796	0.790742	0.785499	0.772757	0.759495	0.751259	0.733043	0.727662	0.711479	0.703908	0.69139	0.675042	0.666747	0.647015	0.63729	0.621532	0.609102	0.598418	0.581951	0.570994	0.554094	0.541263	0.527569	0.510052	0.500624	0.482467	0.47205	0.45648	0.441408	0.429562	0.411568	0.402081	0.386028	0.37344	0.360802	0.344644	0.335497	0.317411	0.306721	0.290859	0.277575	0.26616
0.865202	0.861523	0.849112	0.846328	0.834287	0.826768	0.819208	0.806305	0.801361	0.785645	0.780419	0.767459	0.754534	0.747304	0.727975	0.723304	0.706114	0.696703	0.685247	0.667905	0.661074	0.641527	0.632537	0.616826	0.603558	0.592478	0.57563	0.565143	0.548285	0.535016	0.522827	0.504774	0.496757	0.477414	0.46764	0.451253	0.436393	0.424993	0.406832	0.398094	0.380735	0.368899	0.355036	0.339917	0.329657	0.312552	0.301374	0.286069	0.272997	0.261805
0.868471	0.864907	0.85265	0.849971	0.837714	0.830339	0.822882	0.809977	0.805062	0.790486	0.784411	0.772385	0.758846	0.751155	0.732823	0.727763	0.711003	0.701397	0.690282	0.673905	0.666096	0.646924	0.638	0.622385	0.609312	0.598413	0.581617	0.571234	0.554523	0.541469	0.529585	0.511325	0.50366	0.483998	0.474489	0.45836	0.443569	0.432619	0.413921	0.405298	0.387928	0.375925	0.362553	0.34673	0.337252	0.319827	0.308925	0.293926	0.280774	0.269956
0.856949	0.852954	0.840163	0.837309	0.82422	0.816239	0.808075	0.792316	0.788505	0.773232	0.766292	0.752984	0.739224	0.730342	0.711532	0.705202	0.687651	0.679111	0.665457	0.647078	0.639417	0.619266	0.609188	0.59301	0.578673	0.566982	0.549388	0.537981	0.520434	0.506387	0.49359	0.474783	0.465571	0.445756	0.435561	0.41864	0.403164	0.391036	0.372246	0.363048	0.3453	0.332928	0.31882	0.302993	0.292293	0.274547	0.263037	0.247566	0.234033	0.222702
0.847483	0.843302	0.829998	0.826542	0.813515	0.804916	0.796299	0.781915	0.776118	0.759118	0.75274	0.739139	0.724401	0.715596	0.695223	0.688813	0.670319	0.659389	0.646857	0.62915	0.619704	0.599023	0.588177	0.571377	0.556856	0.54431	0.52635	0.514183	0.496108	0.481679	0.468164	0.449084	0.439655	0.418975	0.408338	0.391015	0.375132	0.362863	0.343873	0.333637	0.316094	0.303275	0.288694	0.272759	0.261783	0.244086	0.23247	0.216693	0.203195	0.191454
0.844806	0.840348	0.827311	0.823231	0.810381	0.801986	0.793135	0.77658	0.772276	0.755486	0.749024	0.734666	0.720474	0.710611	0.690707	0.683775	0.665488	0.656245	0.641701	0.622933	0.614113	0.593478	0.582862	0.565139	0.551186	0.537972	0.519865	0.507549	0.489442	0.475092	0.461284	0.442137	0.432286	0.411715	0.401185	0.383638	0.367816	0.355471	0.336118	0.326061	0.308254	0.295356	0.280774	0.264792	0.253693	0.23601	0.224001	0.208447	0.194623	0.182939
0.849131	0.84472	0.831901	0.828577	0.815272	0.806785	0.798162	0.783979	0.778166	0.761962	0.754848	0.74151	0.726754	0.717611	0.697795	0.691079	0.672975	0.663839	0.649699	0.631234	0.622581	0.60199	0.59125	0.574401	0.560058	0.547495	0.529534	0.517772	0.499586	0.48548	0.471792	0.452852	0.443661	0.422745	0.411966	0.395062	0.379252	0.366819	0.347975	0.337954	0.319993	0.3074	0.292913	0.2769	0.265862	0.248072	0.236402	0.221053	0.207163	0.195702
0.875365	0.881632	0.863156	0.871994	0.857614	0.855908	0.85489	0.838598	0.84722	0.828884	0.831354	0.824525	0.811022	0.816922	0.795592	0.802685	0.785844	0.782908	0.78035	0.760718	0.768934	0.748656	0.750558	0.741458	0.728332	0.733412	0.712287	0.718549	0.702905	0.696613	0.695409	0.675527	0.682953	0.661014	0.661835	0.653109	0.639092	0.644016	0.621457	0.628317	0.60999	0.606511	0.602126	0.58442	0.588338	0.568592	0.568739	0.558878	0.547963	0.550181
0.87648	0.882674	0.86394	0.872971	0.858304	0.856701	0.855726	0.840856	0.848102	0.830348	0.832132	0.825288	0.811652	0.817846	0.796273	0.803254	0.786645	0.782356	0.781055	0.761442	0.769462	0.749196	0.750832	0.742469	0.728957	0.733856	0.71257	0.719055	0.703242	0.696843	0.695837	0.675864	0.683493	0.661528	0.662381	0.653666	0.639578	0.644926	0.621742	0.628566	0.610156	0.606091	0.601898	0.5843	0.588283	0.568482	0.568694	0.558915	0.54745	0.549774
0.877141	0.883484	0.864716	0.873609	0.859093	0.857449	0.856508	0.840051	0.849032	0.831122	0.832872	0.825859	0.812392	0.819346	0.796965	0.804132	0.787444	0.782919	0.781609	0.762732	0.769689	0.749273	0.751213	0.742525	0.728693	0.733659	0.712333	0.718892	0.703218	0.696975	0.695891	0.675908	0.683805	0.661422	0.66247	0.653705	0.63952	0.644709	0.621523	0.62803	0.609719	0.605769	0.601396	0.583642	0.587578	0.567682	0.567929	0.557877	0.546915	0.548791
0.878992	0.885371	0.866373	0.875375	0.860745	0.859298	0.85815	0.843475	0.851022	0.832979	0.834868	0.82791	0.814639	0.821368	0.798988	0.806387	0.789359	0.786179	0.783701	0.764689	0.772021	0.75124	0.753036	0.74436	0.730664	0.735688	0.714086	0.720831	0.705115	0.698919	0.697961	0.678035	0.686061	0.663328	0.664823	0.655857	0.641772	0.646937	0.623573	0.630467	0.612515	0.608766	0.604167	0.586503	0.590602	0.570489	0.570773	0.56085	0.54974	0.552258
0.879334	0.885566	0.866705	0.875699	0.860909	0.85935	0.858567	0.842221	0.851426	0.832613	0.835304	0.828312	0.814946	0.821151	0.799321	0.806846	0.789785	0.786415	0.783955	0.763882	0.771851	0.75103	0.75288	0.743751	0.730321	0.73545	0.713779	0.720582	0.704709	0.698757	0.697712	0.677608	0.685479	0.663253	0.664742	0.655652	0.641415	0.646262	0.623189	0.630252	0.611331	0.607342	0.603119	0.585054	0.589255	0.569044	0.569465	0.559759	0.548403	0.550631
0.885139	0.89249	0.874262	0.883964	0.869857	0.868733	0.86896	0.852875	0.863425	0.84509	0.848394	0.842257	0.829288	0.837487	0.815167	0.823646	0.807268	0.804441	0.802768	0.783871	0.792118	0.771442	0.773949	0.76553	0.751771	0.758266	0.736563	0.744577	0.729032	0.723375	0.723564	0.703314	0.712531	0.690528	0.692468	0.684252	0.670279	0.676159	0.652895	0.660628	0.640418	0.636686	0.633018	0.615307	0.620236	0.599906	0.601178	0.591744	0.580448	0.583941
0.897905	0.905561	0.887011	0.897746	0.883811	0.883241	0.88425	0.868152	0.879518	0.862093	0.865429	0.859952	0.84743	0.855906	0.834625	0.843812	0.828207	0.825809	0.825205	0.806618	0.816096	0.795734	0.798677	0.791267	0.778192	0.785921	0.764265	0.773564	0.758376	0.753602	0.754922	0.734663	0.745562	0.723481	0.726579	0.719216	0.705314	0.71299	0.689289	0.697955	0.680267	0.676893	0.674823	0.656347	0.663248	0.643126	0.645425	0.636565	0.626162	0.630907
0.862756	0.869035	0.84955	0.858299	0.842731	0.841048	0.839348	0.822317	0.831027	0.812192	0.813272	0.805406	0.791096	0.796433	0.773532	0.779891	0.761638	0.757266	0.753422	0.733589	0.739214	0.717297	0.717713	0.707582	0.692463	0.696153	0.67365	0.679	0.662114	0.654708	0.652446	0.631516	0.637679	0.61482	0.614508	0.604152	0.588937	0.592398	0.567653	0.573359	0.553041	0.548417	0.542116	0.523906	0.526281	0.50559	0.504606	0.493485	0.481416	0.482254
0.87091	0.877285	0.857779	0.866973	0.851508	0.849955	0.848724	0.831762	0.841059	0.821597	0.824019	0.816379	0.802395	0.808202	0.785436	0.792572	0.77461	0.770793	0.767434	0.747666	0.754224	0.73237	0.733394	0.723651	0.709235	0.713542	0.691089	0.697373	0.68053	0.673724	0.672054	0.651253	0.658646	0.635603	0.63592	0.625996	0.610897	0.614911	0.590667	0.596964	0.576771	0.57245	0.566734	0.548296	0.551724	0.530906	0.530399	0.519796	0.507852	0.509751
0.875262	0.881749	0.862356	0.871332	0.855884	0.854398	0.85323	0.836366	0.845869	0.826471	0.828983	0.821497	0.807541	0.813727	0.791063	0.798374	0.780467	0.776479	0.773571	0.753928	0.760564	0.73865	0.739982	0.729856	0.715629	0.72041	0.697943	0.704426	0.687861	0.681137	0.679793	0.659044	0.666643	0.643574	0.6443	0.63442	0.619436	0.623874	0.599485	0.606119	0.585122	0.581018	0.575425	0.557181	0.560731	0.539913	0.53986	0.52923	0.517584	0.5193
0.870226	0.876909	0.857221	0.867025	0.851144	0.849713	0.847921	0.832544	0.839841	0.820789	0.822911	0.816018	0.801243	0.808482	0.784227	0.792102	0.773674	0.769505	0.767969	0.74772	0.755531	0.733292	0.734592	0.724339	0.709904	0.714481	0.692229	0.69823	0.681938	0.674214	0.673463	0.650934	0.659238	0.63453	0.636978	0.626068	0.611832	0.615827	0.591391	0.597561	0.57759	0.573573	0.567874	0.550274	0.553495	0.532855	0.532161	0.522272	0.509292	0.511612
0.870818	0.877598	0.857711	0.86735	0.851281	0.849811	0.847863	0.832361	0.839674	0.820862	0.822214	0.815029	0.800488	0.807521	0.782909	0.790714	0.77215	0.769131	0.766088	0.746676	0.753405	0.730908	0.732049	0.721405	0.706767	0.711396	0.688772	0.694974	0.678075	0.670381	0.669127	0.646658	0.65494	0.629941	0.632082	0.621135	0.6069	0.611229	0.586012	0.591992	0.572027	0.567981	0.562037	0.544119	0.547391	0.526556	0.52536	0.515274	0.502159	0.504482
0.879081	0.886243	0.866389	0.876686	0.860687	0.859532	0.858248	0.842736	0.850973	0.832153	0.834193	0.827514	0.813041	0.820976	0.796529	0.805096	0.787004	0.78321	0.782296	0.76293	0.770556	0.74821	0.749935	0.740162	0.725673	0.731128	0.708636	0.715778	0.699145	0.692082	0.691583	0.669007	0.678384	0.653797	0.656614	0.646448	0.632244	0.637639	0.612777	0.619674	0.597453	0.593686	0.588261	0.570386	0.574409	0.553653	0.552865	0.543095	0.530009	0.532778
0.879189	0.886157	0.86632	0.876471	0.86038	0.859006	0.857632	0.840281	0.849581	0.830354	0.832675	0.825827	0.811358	0.818797	0.794285	0.802389	0.784328	0.780133	0.779103	0.75853	0.767013	0.744643	0.746102	0.736075	0.721513	0.726897	0.704188	0.711001	0.694475	0.686771	0.686515	0.663711	0.672846	0.648073	0.650782	0.640459	0.626146	0.631446	0.60629	0.61318	0.593634	0.589679	0.584459	0.56618	0.570419	0.549538	0.548894	0.539238	0.525957	0.528489
0.879098	0.886194	0.866272	0.876477	0.86054	0.859533	0.858067	0.842403	0.850236	0.83102	0.833471	0.826845	0.812255	0.819497	0.795713	0.804205	0.786212	0.783323	0.781246	0.760687	0.76927	0.746714	0.748675	0.738728	0.724149	0.729835	0.707241	0.714584	0.697804	0.690442	0.690019	0.667391	0.676684	0.652369	0.654857	0.644497	0.630434	0.635775	0.610766	0.617787	0.597895	0.594137	0.588855	0.570923	0.574883	0.554024	0.553227	0.543501	0.530636	0.533393
0.888377	0.896144	0.875813	0.886791	0.871276	0.869925	0.870062	0.85247	0.863226	0.843428	0.847129	0.840566	0.826738	0.834714	0.811395	0.820928	0.803448	0.799306	0.799849	0.778908	0.789308	0.767356	0.77001	0.761232	0.746766	0.754009	0.730572	0.739574	0.722803	0.717171	0.717203	0.695483	0.705533	0.681786	0.684978	0.676258	0.662194	0.669645	0.644639	0.65337	0.634325	0.630863	0.627393	0.60851	0.615167	0.593906	0.595793	0.586349	0.574678	0.578761
0.895434	0.903329	0.883007	0.893979	0.878657	0.877736	0.87779	0.860029	0.871236	0.852117	0.855518	0.849317	0.835338	0.84426	0.820331	0.830168	0.812994	0.808912	0.809885	0.788852	0.799844	0.777914	0.780702	0.77239	0.758026	0.76606	0.742655	0.752361	0.735745	0.73001	0.730803	0.708922	0.719538	0.696025	0.699034	0.690722	0.676618	0.684571	0.659585	0.668788	0.649945	0.646706	0.643725	0.624951	0.632016	0.610817	0.613042	0.603767	0.59219	0.596922
0.899232	0.907245	0.886934	0.89781	0.882448	0.881631	0.881847	0.86404	0.875632	0.856401	0.859978	0.853567	0.83993	0.849064	0.825091	0.835176	0.818045	0.815455	0.815202	0.794161	0.805554	0.783564	0.786673	0.778608	0.764051	0.772399	0.748774	0.759016	0.741967	0.736712	0.737704	0.71582	0.727088	0.702896	0.706499	0.698386	0.684342	0.692616	0.667709	0.67698	0.657937	0.654772	0.652021	0.632987	0.640479	0.619059	0.621601	0.612535	0.601172	0.606108
0.902127	0.910243	0.88973	0.900881	0.885516	0.884668	0.885112	0.867447	0.879054	0.859774	0.863439	0.857182	0.843486	0.853003	0.828971	0.839242	0.822176	0.819515	0.819576	0.799587	0.809877	0.788188	0.791587	0.783329	0.768896	0.777391	0.753744	0.764175	0.747324	0.742441	0.743417	0.721627	0.733024	0.7091	0.712944	0.704992	0.690974	0.69925	0.674418	0.683906	0.665533	0.662239	0.659474	0.640676	0.648626	0.627197	0.629895	0.621193	0.609776	0.614984
0.904934	0.91303	0.892577	0.903976	0.888443	0.887375	0.888286	0.872109	0.882353	0.862384	0.866913	0.860616	0.846883	0.856747	0.83245	0.843027	0.825973	0.823545	0.823803	0.803662	0.814346	0.792376	0.795752	0.787856	0.773245	0.782432	0.758771	0.768996	0.752855	0.747704	0.749139	0.727204	0.738942	0.715023	0.719022	0.711127	0.697076	0.705618	0.680841	0.690625	0.672255	0.669135	0.666809	0.64772	0.656095	0.634587	0.637544	0.629	0.617554	0.623182
0.931209	0.929932	0.925186	0.923992	0.919437	0.916958	0.913604	0.909181	0.906957	0.90188	0.898757	0.895012	0.890545	0.888835	0.882372	0.880197	0.874647	0.869344	0.86646	0.859465	0.857478	0.851191	0.848049	0.842977	0.837667	0.834013	0.828448	0.824991	0.81936	0.813885	0.81008	0.803022	0.800446	0.793572	0.789757	0.783473	0.777677	0.77364	0.766365	0.762221	0.753192	0.748138	0.74327	0.737032	0.732587	0.726201	0.721373	0.717047	0.710242	0.706175
0.953189	0.952587	0.948558	0.948045	0.944489	0.942765	0.940429	0.93679	0.935672	0.932422	0.92958	0.927237	0.923523	0.923101	0.917498	0.916558	0.912394	0.908201	0.906721	0.900749	0.900212	0.895176	0.893452	0.889992	0.885696	0.883534	0.879117	0.876267	0.872916	0.86874	0.86676	0.861256	0.860326	0.854648	0.852483	0.847986	0.84347	0.840802	0.835189	0.832641	0.821103	0.817137	0.814017	0.808773	0.806587	0.801209	0.798017	0.795472	0.790072	0.788061
0.957271	0.956936	0.952883	0.95266	0.949099	0.947617	0.945106	0.941475	0.940715	0.93664	0.934673	0.932339	0.92886	0.928045	0.923479	0.922706	0.918437	0.914401	0.913109	0.907229	0.906822	0.902125	0.900303	0.896755	0.892614	0.890969	0.886477	0.884573	0.880782	0.876831	0.874921	0.869241	0.86882	0.863037	0.861158	0.856947	0.852188	0.850448	0.844556	0.842182	0.837502	0.833908	0.831229	0.826257	0.823899	0.818676	0.815742	0.813311	0.807836	0.80565
0.955961	0.955351	0.951392	0.951052	0.947304	0.945482	0.943111	0.941036	0.938259	0.934068	0.931978	0.929521	0.925642	0.925381	0.919746	0.919046	0.914531	0.910224	0.908935	0.902746	0.903876	0.898875	0.897214	0.893622	0.88942	0.887502	0.882912	0.880833	0.876968	0.873137	0.871168	0.865354	0.864712	0.859006	0.856852	0.852554	0.847978	0.845786	0.83987	0.837467	0.832496	0.828782	0.826013	0.820729	0.818618	0.813202	0.810249	0.807383	0.801988	0.799485
0.956403	0.955893	0.95163	0.951727	0.947886	0.946182	0.943677	0.939777	0.938784	0.935459	0.932551	0.930114	0.926308	0.925861	0.920075	0.919219	0.914735	0.910406	0.909004	0.90299	0.90266	0.897616	0.89587	0.892035	0.888039	0.886097	0.881664	0.880254	0.875528	0.871549	0.869434	0.863721	0.862572	0.857674	0.855225	0.850724	0.846145	0.843915	0.837966	0.835588	0.830508	0.827011	0.823944	0.818941	0.81652	0.810696	0.807945	0.804815	0.799504	0.797571
0.892934	0.890755	0.884056	0.88209	0.875673	0.871564	0.866551	0.860208	0.85655	0.850246	0.844485	0.838872	0.832129	0.827902	0.81969	0.815625	0.80777	0.801377	0.795048	0.787056	0.781475	0.772818	0.76816	0.760436	0.752287	0.746628	0.738532	0.732537	0.724795	0.716942	0.710917	0.701537	0.696795	0.687654	0.68172	0.673183	0.665082	0.65888	0.649508	0.642921	0.634091	0.626956	0.619729	0.611322	0.604876	0.596261	0.589199	0.583074	0.574193	0.568208
0.901282	0.899093	0.892817	0.890763	0.884297	0.88045	0.875482	0.869347	0.865973	0.859613	0.854074	0.84876	0.842292	0.838827	0.829866	0.826275	0.8185	0.812608	0.806391	0.797479	0.793111	0.784519	0.779766	0.772757	0.764754	0.759272	0.75139	0.745902	0.738075	0.730727	0.724709	0.715529	0.711157	0.702385	0.696321	0.688112	0.680455	0.674547	0.66583	0.659973	0.652283	0.645429	0.638609	0.630153	0.624174	0.615744	0.608948	0.602908	0.594271	0.58873
0.902958	0.900728	0.894223	0.892258	0.885611	0.881881	0.876607	0.870135	0.866507	0.860163	0.854545	0.849119	0.842034	0.8383	0.829566	0.825903	0.817722	0.810342	0.804972	0.796904	0.791453	0.782345	0.7776	0.77008	0.762328	0.756623	0.748481	0.743192	0.73493	0.727518	0.721272	0.711933	0.707388	0.698192	0.692077	0.683415	0.675356	0.669078	0.659995	0.653845	0.645092	0.638027	0.631233	0.622207	0.616227	0.607379	0.60059	0.594302	0.585234	0.579936
0.903696	0.901382	0.894831	0.892537	0.886157	0.882348	0.877143	0.870596	0.867039	0.859947	0.854923	0.849485	0.842487	0.838631	0.83022	0.826426	0.818298	0.812338	0.805803	0.797577	0.792372	0.783377	0.778848	0.770999	0.763335	0.757482	0.749449	0.744055	0.735664	0.72797	0.72199	0.712343	0.707687	0.698345	0.692209	0.683525	0.675205	0.668916	0.659537	0.653531	0.644687	0.637698	0.630794	0.622346	0.616363	0.607375	0.60086	0.594949	0.586363	0.580891
0.908075	0.90612	0.898937	0.897121	0.890698	0.886923	0.881682	0.875271	0.871739	0.865225	0.859817	0.854278	0.847433	0.843772	0.835173	0.831732	0.823699	0.817607	0.81115	0.80308	0.797976	0.788963	0.784226	0.776814	0.769248	0.763654	0.755514	0.750627	0.742169	0.734771	0.728779	0.719242	0.715243	0.705317	0.699815	0.691266	0.683213	0.6776	0.667876	0.661966	0.653134	0.646433	0.63946	0.630877	0.624874	0.615865	0.60927	0.603196	0.594242	0.588964
0.897966	0.895585	0.888745	0.886823	0.879989	0.875856	0.870419	0.865808	0.860309	0.85299	0.847831	0.842033	0.835211	0.831191	0.822375	0.81857	0.810306	0.80389	0.797482	0.788906	0.783424	0.774175	0.769573	0.761617	0.753426	0.747795	0.739594	0.733637	0.725359	0.717859	0.7118	0.702064	0.697102	0.687532	0.681495	0.672916	0.664578	0.658382	0.648702	0.642902	0.63368	0.626726	0.619598	0.610751	0.604554	0.595438	0.588483	0.582068	0.572795	0.566934
0.901172	0.899126	0.892104	0.890155	0.883284	0.879202	0.873978	0.869138	0.863904	0.856442	0.851616	0.84603	0.838974	0.835259	0.826597	0.822793	0.81483	0.807383	0.802281	0.792535	0.788496	0.779244	0.774715	0.767327	0.759153	0.753706	0.745455	0.740198	0.731909	0.724355	0.718233	0.708629	0.704069	0.694696	0.68863	0.680149	0.671954	0.666222	0.656365	0.650623	0.641626	0.634611	0.627796	0.619204	0.613096	0.603996	0.597068	0.590824	0.581674	0.575968
0.902375	0.900087	0.892965	0.89136	0.884357	0.880282	0.875042	0.868584	0.864931	0.858264	0.852678	0.847275	0.84032	0.836491	0.827813	0.824342	0.81615	0.809964	0.803633	0.795011	0.789888	0.780764	0.776002	0.768431	0.760505	0.755167	0.746759	0.741864	0.733512	0.725971	0.719954	0.71043	0.705845	0.69641	0.690637	0.682255	0.673947	0.668007	0.658594	0.652798	0.64341	0.636982	0.630034	0.621452	0.615477	0.60634	0.599618	0.593362	0.584167	0.579115
0.903581	0.901261	0.894198	0.892332	0.885717	0.881503	0.876452	0.871473	0.866189	0.858994	0.854116	0.848541	0.841563	0.837781	0.82917	0.825537	0.817338	0.810212	0.804937	0.795248	0.79132	0.782014	0.776991	0.769872	0.761964	0.756558	0.748296	0.743308	0.734853	0.727537	0.721539	0.711951	0.707899	0.697893	0.692265	0.683936	0.675684	0.670107	0.660194	0.654525	0.645905	0.638869	0.632139	0.623593	0.617602	0.608655	0.601874	0.595637	0.586518	0.581569
0.905611	0.90372	0.896448	0.894637	0.887781	0.883803	0.878548	0.873538	0.868612	0.8618	0.856352	0.850572	0.843819	0.840794	0.831416	0.827985	0.81985	0.813724	0.807381	0.798924	0.793856	0.78442	0.779871	0.77238	0.764567	0.759314	0.750892	0.745648	0.73767	0.730461	0.724441	0.714843	0.710743	0.700919	0.695276	0.687055	0.678795	0.673493	0.663463	0.657782	0.649183	0.642236	0.635594	0.627066	0.621108	0.612075	0.605542	0.599245	0.590098	0.585237
0.889833	0.887914	0.880811	0.879335	0.872551	0.868139	0.863354	0.858234	0.853533	0.845851	0.841399	0.835783	0.829022	0.825367	0.816767	0.812878	0.805074	0.797455	0.792825	0.782876	0.77926	0.769796	0.765104	0.757866	0.749598	0.744889	0.735638	0.731545	0.722449	0.715837	0.709176	0.70011	0.695433	0.686033	0.680187	0.672238	0.663597	0.658782	0.648163	0.642802	0.632605	0.625465	0.618835	0.610047	0.604576	0.595046	0.588615	0.582053	0.573368	0.568304
0.895007	0.893344	0.886149	0.884888	0.877945	0.873836	0.86946	0.864389	0.859991	0.8523	0.848222	0.8425	0.836118	0.833109	0.824191	0.820797	0.812886	0.805339	0.801127	0.791273	0.788048	0.77898	0.774619	0.767552	0.759235	0.754996	0.746083	0.742333	0.733552	0.727173	0.720708	0.7117	0.707608	0.698461	0.692682	0.685258	0.676755	0.672131	0.661989	0.656947	0.648157	0.64121	0.634979	0.626234	0.621193	0.611871	0.605887	0.599765	0.591192	0.585907
0.899332	0.8977	0.890753	0.889395	0.882809	0.878727	0.874417	0.869469	0.865391	0.857539	0.853761	0.848314	0.842007	0.839323	0.830354	0.827197	0.819738	0.812547	0.808287	0.79971	0.795716	0.786586	0.782663	0.775509	0.767837	0.763406	0.754585	0.751044	0.742366	0.736257	0.730189	0.7215	0.717389	0.708232	0.702838	0.695637	0.687244	0.683047	0.672842	0.668007	0.659508	0.652883	0.647004	0.638052	0.633358	0.623986	0.618315	0.612283	0.604167	0.599153
0.901731	0.900096	0.893056	0.891937	0.885352	0.881296	0.877071	0.872078	0.868009	0.861043	0.856636	0.851401	0.845001	0.841892	0.83357	0.83052	0.822858	0.815834	0.811736	0.803229	0.799409	0.790361	0.786116	0.779195	0.771868	0.767652	0.758904	0.754773	0.746898	0.740749	0.734627	0.725918	0.722267	0.713182	0.707743	0.700715	0.69241	0.688211	0.67826	0.6739	0.665041	0.658507	0.652639	0.643931	0.639369	0.630259	0.624532	0.618535	0.610402	0.605483
0.904055	0.902617	0.895664	0.894657	0.888285	0.884395	0.88019	0.87364	0.871345	0.864024	0.860329	0.855141	0.848993	0.84597	0.837566	0.834833	0.827589	0.820609	0.816697	0.807411	0.804853	0.795797	0.792066	0.785384	0.777931	0.773944	0.765264	0.761719	0.753688	0.747799	0.741939	0.733273	0.729735	0.721208	0.71548	0.708582	0.70036	0.696478	0.686581	0.681865	0.671274	0.664751	0.659133	0.650229	0.646147	0.636828	0.631471	0.625532	0.617269	0.612575
0.889928	0.88794	0.880165	0.878127	0.871145	0.866558	0.861333	0.853246	0.850298	0.842457	0.83705	0.830719	0.823266	0.819075	0.809256	0.805137	0.796561	0.78978	0.78295	0.773417	0.76854	0.757873	0.75311	0.744631	0.735979	0.730809	0.720232	0.716051	0.705942	0.698572	0.691208	0.681544	0.676301	0.666037	0.659214	0.650805	0.641006	0.635751	0.624789	0.619154	0.609369	0.60151	0.594751	0.584742	0.579018	0.568181	0.561915	0.555015	0.54516	0.539438
0.893437	0.891229	0.883291	0.881309	0.874585	0.869893	0.864578	0.856567	0.853771	0.845023	0.840251	0.833906	0.826464	0.823043	0.81256	0.808641	0.799974	0.791975	0.786661	0.776033	0.771577	0.761037	0.756103	0.747758	0.738915	0.734048	0.723657	0.718945	0.709195	0.702107	0.694768	0.684809	0.679691	0.669852	0.662816	0.654626	0.644939	0.639443	0.628785	0.623205	0.613477	0.605852	0.599007	0.589094	0.583509	0.572901	0.566355	0.559304	0.549665	0.544425
0.896114	0.894372	0.886535	0.884809	0.877845	0.873275	0.868132	0.860089	0.857224	0.849311	0.843956	0.837669	0.830273	0.82693	0.816468	0.81277	0.803948	0.797256	0.79064	0.779918	0.776304	0.765642	0.760867	0.752864	0.743983	0.739059	0.728755	0.724103	0.714433	0.70715	0.700203	0.69024	0.685336	0.675098	0.668418	0.660414	0.650735	0.646023	0.634496	0.629297	0.61969	0.612084	0.605454	0.595635	0.590291	0.579498	0.573248	0.566362	0.556903	0.551501
0.89419	0.892097	0.884258	0.882281	0.875283	0.870549	0.865225	0.857106	0.854193	0.845366	0.840686	0.83412	0.826555	0.822469	0.812376	0.808625	0.799684	0.792739	0.786209	0.775176	0.771243	0.76046	0.755585	0.747535	0.738546	0.733301	0.722719	0.718154	0.708107	0.700447	0.693258	0.683178	0.678017	0.667686	0.661019	0.652585	0.642778	0.637833	0.62636	0.620785	0.611943	0.604259	0.597484	0.587562	0.582043	0.571374	0.564857	0.557931	0.548149	0.542868
0.893737	0.891652	0.883802	0.882018	0.875028	0.870527	0.865358	0.859102	0.854553	0.845792	0.840914	0.834439	0.826929	0.823318	0.812333	0.808606	0.799366	0.791311	0.785774	0.774794	0.770589	0.759413	0.754584	0.745915	0.737091	0.732007	0.72135	0.716991	0.706528	0.698862	0.691453	0.681366	0.676162	0.665852	0.659235	0.650815	0.641066	0.635558	0.624572	0.619071	0.608843	0.600951	0.593735	0.583518	0.577905	0.566813	0.560245	0.553047	0.543177	0.537879
0.913441	0.911971	0.904724	0.903705	0.897451	0.893743	0.889677	0.884355	0.881138	0.873284	0.869892	0.864925	0.858712	0.857202	0.847579	0.84583	0.838335	0.832089	0.828538	0.819162	0.819328	0.810456	0.807364	0.801318	0.794279	0.791299	0.782272	0.780449	0.771897	0.766159	0.761407	0.752542	0.750123	0.741467	0.737015	0.730651	0.72299	0.72007	0.710782	0.707428	0.699654	0.693617	0.689312	0.68089	0.677959	0.66874	0.664353	0.658992	0.650828	0.647664
0.895897	0.893943	0.886095	0.884611	0.877655	0.873547	0.868826	0.860907	0.85861	0.850813	0.845903	0.84001	0.832693	0.829457	0.819751	0.8169	0.808375	0.801234	0.796328	0.786252	0.783254	0.773082	0.769389	0.761689	0.753694	0.749529	0.7395	0.735778	0.726743	0.719872	0.713534	0.703731	0.699968	0.689762	0.684315	0.676644	0.66798	0.663453	0.652962	0.648229	0.640643	0.633405	0.627879	0.618138	0.613821	0.603834	0.597938	0.591672	0.582443	0.578136
0.891632	0.889612	0.881779	0.880147	0.872883	0.868571	0.863664	0.855932	0.853184	0.845365	0.840228	0.834263	0.826668	0.82326	0.813324	0.810047	0.801386	0.795194	0.788747	0.779643	0.775218	0.764942	0.760936	0.753491	0.744623	0.740257	0.730281	0.726169	0.716688	0.709483	0.703165	0.692995	0.6893	0.678568	0.67309	0.665018	0.655941	0.651606	0.640558	0.635813	0.626371	0.619003	0.612944	0.603143	0.598378	0.588043	0.582012	0.575466	0.566076	0.561434
0.888688	0.886592	0.878504	0.877045	0.869664	0.865179	0.86011	0.852086	0.849431	0.840497	0.83572	0.829685	0.821974	0.8184	0.808122	0.804779	0.795909	0.78808	0.78279	0.772204	0.76866	0.758285	0.753709	0.745955	0.737302	0.732566	0.722199	0.717449	0.708409	0.700973	0.694242	0.683872	0.679804	0.668954	0.662996	0.65487	0.645538	0.640561	0.62966	0.624253	0.614985	0.607162	0.601107	0.590947	0.586005	0.575442	0.569206	0.562611	0.552746	0.547801
0.889178	0.887459	0.879376	0.878038	0.870773	0.866578	0.861395	0.853391	0.850649	0.84261	0.837189	0.83114	0.823187	0.819614	0.809143	0.805935	0.796524	0.790311	0.783309	0.773784	0.770431	0.759897	0.755658	0.747889	0.739073	0.734269	0.72387	0.719589	0.710108	0.702475	0.695984	0.685573	0.681527	0.670756	0.665005	0.656698	0.647459	0.64248	0.631508	0.626372	0.616458	0.608856	0.602687	0.592613	0.587488	0.576807	0.570662	0.563951	0.554066	0.549185
0.882117	0.880184	0.872112	0.870736	0.862954	0.858554	0.853428	0.846875	0.841867	0.833221	0.82771	0.821038	0.812653	0.808422	0.79749	0.793671	0.784004	0.776784	0.769752	0.759265	0.753957	0.74209	0.737049	0.727947	0.718294	0.712428	0.701117	0.695915	0.685177	0.676395	0.66891	0.657268	0.652043	0.640151	0.633084	0.623507	0.612833	0.606673	0.59449	0.588685	0.577754	0.569335	0.561927	0.550717	0.544612	0.532987	0.52527	0.517411	0.506598	0.500692
0.899319	0.898311	0.890986	0.890613	0.883918	0.880461	0.876322	0.868833	0.866969	0.859237	0.855035	0.849388	0.842067	0.84006	0.829535	0.827195	0.81858	0.812629	0.807258	0.79802	0.794319	0.783676	0.779903	0.772275	0.764035	0.759422	0.74926	0.745309	0.735639	0.728309	0.722386	0.711785	0.707955	0.697009	0.691555	0.683159	0.673633	0.668993	0.657671	0.652957	0.642862	0.635463	0.629176	0.618322	0.613585	0.602461	0.595873	0.588771	0.578513	0.573386
0.900326	0.899724	0.891783	0.890699	0.882236	0.876865	0.87027	0.861637	0.854583	0.842571	0.835595	0.826729	0.815878	0.810088	0.797438	0.792092	0.780759	0.771005	0.763829	0.751055	0.745302	0.732916	0.727565	0.718724	0.708853	0.70314	0.692147	0.686463	0.676001	0.666754	0.658956	0.646405	0.639819	0.626978	0.618402	0.607484	0.595532	0.58804	0.574865	0.567609	0.644025	0.636014	0.62946	0.618497	0.613269	0.601806	0.594845	0.587554	0.576897	0.571656
0.87744	0.875224	0.866739	0.865418	0.857075	0.852263	0.846722	0.838138	0.834587	0.824844	0.819716	0.812867	0.803762	0.799361	0.788112	0.783957	0.773712	0.766199	0.75872	0.747871	0.742314	0.730143	0.724896	0.715352	0.704892	0.698679	0.686956	0.680996	0.669854	0.660484	0.652286	0.639946	0.633822	0.621264	0.613673	0.60355	0.592286	0.586002	0.572752	0.566045	0.554569	0.545722	0.537579	0.526163	0.519144	0.50699	0.498751	0.490356	0.478704	0.471896
0.875557	0.873239	0.864532	0.86281	0.854471	0.849536	0.843608	0.836566	0.831167	0.82119	0.815895	0.808417	0.79937	0.794891	0.783232	0.779038	0.768455	0.760683	0.753161	0.74205	0.736122	0.724035	0.718708	0.708815	0.698677	0.692118	0.680371	0.674285	0.663173	0.654199	0.645831	0.633664	0.627814	0.615596	0.607882	0.597905	0.586864	0.58065	0.567658	0.560949	0.549687	0.540843	0.532734	0.521315	0.514426	0.502561	0.494289	0.486002	0.47463	0.468581
0.862431	0.860356	0.851054	0.849322	0.840429	0.835312	0.829474	0.82026	0.817036	0.806879	0.800748	0.793135	0.783863	0.779297	0.766891	0.763058	0.75172	0.744337	0.736477	0.72496	0.719202	0.706077	0.700611	0.68972	0.679319	0.672582	0.660074	0.654298	0.641371	0.632036	0.623282	0.61061	0.604032	0.591895	0.583563	0.57336	0.562025	0.555164	0.542092	0.534921	0.52281	0.513787	0.504831	0.492812	0.485809	0.473213	0.464767	0.455777	0.443896	0.43723
0.87045	0.868518	0.859225	0.857739	0.849157	0.844514	0.839151	0.832213	0.828259	0.818716	0.8131	0.805784	0.796263	0.791787	0.77925	0.775348	0.764279	0.755517	0.749263	0.737774	0.732212	0.719456	0.713757	0.704121	0.69417	0.689143	0.678041	0.673359	0.661773	0.652754	0.645	0.633162	0.62733	0.615864	0.607808	0.597965	0.586734	0.58046	0.567557	0.5613	0.549783	0.540807	0.532701	0.520678	0.51422	0.501571	0.493339	0.484363	0.47261	0.466292
0.868411	0.8662	0.856649	0.854976	0.845824	0.840738	0.835034	0.825468	0.822224	0.812295	0.806378	0.798441	0.788813	0.784325	0.771415	0.767676	0.756278	0.748869	0.741006	0.729519	0.723784	0.710651	0.705139	0.695013	0.684328	0.678285	0.666209	0.660495	0.648191	0.63882	0.630003	0.61746	0.611076	0.598761	0.591049	0.580521	0.569219	0.562512	0.549606	0.542716	0.530878	0.521936	0.513426	0.501492	0.494753	0.482051	0.473743	0.464821	0.452975	0.446456
0.875174	0.873437	0.86389	0.862713	0.853792	0.84938	0.844035	0.836417	0.832123	0.82172	0.816687	0.809357	0.799981	0.795798	0.783141	0.779716	0.768392	0.759947	0.753829	0.742686	0.73731	0.724524	0.719468	0.709956	0.699822	0.694363	0.682765	0.677154	0.665812	0.657071	0.649125	0.63705	0.630982	0.619167	0.611942	0.601855	0.591021	0.58447	0.571651	0.564951	0.553368	0.544441	0.536666	0.524904	0.518844	0.506547	0.498715	0.490391	0.479071	0.473259
0.871297	0.86935	0.860015	0.858512	0.849521	0.844848	0.839498	0.830113	0.827357	0.81759	0.811922	0.804399	0.795062	0.79091	0.778381	0.77486	0.763507	0.756551	0.748713	0.736471	0.731911	0.718897	0.713085	0.703658	0.693283	0.687892	0.675878	0.670682	0.65885	0.649912	0.641698	0.629437	0.62373	0.611432	0.604321	0.594072	0.583087	0.577007	0.563865	0.557194	0.545545	0.536466	0.528499	0.516462	0.510408	0.497991	0.490216	0.481632	0.470106	0.463698
0.870495	0.868523	0.858894	0.857557	0.848861	0.844034	0.838824	0.831353	0.826789	0.816917	0.811236	0.803917	0.794671	0.790562	0.778261	0.774788	0.763926	0.756383	0.74924	0.737683	0.729697	0.715207	0.708094	0.696474	0.684433	0.677114	0.662196	0.653483	0.638465	0.62615	0.614227	0.598939	0.589809	0.575974	0.567084	0.555986	0.544313	0.537431	0.523981	0.516654	0.504981	0.495776	0.48717	0.475117	0.468575	0.455561	0.447204	0.437899	0.425976	0.418902
0.860138	0.858241	0.848203	0.846576	0.837256	0.832104	0.826296	0.81815	0.813156	0.801926	0.796344	0.787912	0.778379	0.774117	0.760566	0.756286	0.74467	0.735415	0.72856	0.715433	0.709905	0.696263	0.690165	0.679301	0.66753	0.660727	0.647319	0.641543	0.628281	0.618715	0.609677	0.596913	0.589835	0.577109	0.568418	0.557604	0.545667	0.538373	0.524875	0.517489	0.505384	0.496057	0.48756	0.474966	0.468253	0.454992	0.44636	0.437096	0.42503	0.41754
0.870542	0.868752	0.859148	0.85807	0.849203	0.844777	0.83936	0.831805	0.827566	0.816946	0.812171	0.804527	0.795649	0.792334	0.77954	0.776162	0.765303	0.756898	0.751234	0.73904	0.734967	0.722408	0.717287	0.707577	0.697326	0.691887	0.679651	0.6752	0.663129	0.654374	0.64662	0.634715	0.628973	0.617629	0.609996	0.600339	0.589636	0.583583	0.571012	0.564717	0.553778	0.545246	0.537844	0.526415	0.521016	0.508587	0.501202	0.492629	0.481422	0.475586
0.899578	0.899492	0.891425	0.892223	0.88521	0.882091	0.879014	0.873211	0.871156	0.862456	0.860064	0.854839	0.847761	0.846473	0.836327	0.835526	0.8269	0.82218	0.817885	0.807359	0.806861	0.796241	0.793688	0.786624	0.778679	0.776311	0.766125	0.764307	0.755155	0.749419	0.744475	0.734658	0.732581	0.722815	0.718436	0.711495	0.702853	0.700205	0.689111	0.685641	0.676834	0.670387	0.665773	0.655756	0.652842	0.642045	0.637043	0.630739	0.621435	0.617877
0.891535	0.891161	0.882694	0.882929	0.875575	0.872101	0.868519	0.860373	0.859631	0.850969	0.846975	0.840922	0.833378	0.831301	0.820418	0.8187	0.809537	0.804048	0.798896	0.788932	0.785604	0.774168	0.77097	0.762674	0.753765	0.750262	0.73916	0.736374	0.726076	0.719436	0.713422	0.702971	0.699579	0.689498	0.683901	0.675866	0.66655	0.662506	0.651195	0.647027	0.637523	0.630479	0.624699	0.614186	0.610384	0.599249	0.593185	0.586146	0.575895	0.571434
0.907427	0.907018	0.898425	0.899028	0.891414	0.888189	0.884741	0.878332	0.875939	0.866751	0.864016	0.858146	0.850677	0.849741	0.838289	0.83742	0.82842	0.821994	0.818701	0.807889	0.806717	0.795776	0.792705	0.785388	0.777069	0.773892	0.763499	0.760644	0.751298	0.744681	0.739359	0.728999	0.726725	0.716476	0.711758	0.704453	0.695448	0.692473	0.680999	0.676887	0.666538	0.659732	0.654249	0.644383	0.641039	0.630529	0.625467	0.619753	0.61019	0.606984
0.909989	0.909752	0.901189	0.901756	0.894289	0.891279	0.887573	0.881569	0.879094	0.870068	0.867352	0.861682	0.854268	0.853415	0.842325	0.841341	0.832314	0.825997	0.822606	0.812056	0.810377	0.799555	0.796852	0.789594	0.781128	0.778214	0.767825	0.765672	0.755862	0.749266	0.744342	0.734016	0.731723	0.721517	0.717015	0.709778	0.700973	0.698048	0.686534	0.682572	0.673313	0.666544	0.661208	0.651217	0.648144	0.637956	0.632843	0.627138	0.617656	0.614313
0.912527	0.912315	0.903921	0.904266	0.897228	0.894139	0.891117	0.883187	0.882841	0.874662	0.871155	0.865706	0.858467	0.857187	0.846909	0.846124	0.837327	0.832549	0.827978	0.818576	0.815842	0.805086	0.802881	0.795451	0.78721	0.784615	0.774429	0.772541	0.762953	0.756475	0.751849	0.741753	0.739465	0.729697	0.725249	0.718143	0.709311	0.706033	0.695213	0.691638	0.682406	0.675584	0.670585	0.661053	0.658049	0.648171	0.643262	0.637649	0.628621	0.625532
0.91365	0.913383	0.904931	0.905779	0.89844	0.895559	0.892302	0.886206	0.884287	0.875297	0.872826	0.867664	0.860122	0.85906	0.848693	0.848219	0.839349	0.833405	0.830139	0.819641	0.818067	0.807393	0.804946	0.79748	0.789408	0.786909	0.776637	0.774486	0.765224	0.759241	0.754254	0.744219	0.742458	0.732313	0.72811	0.721147	0.712476	0.709702	0.698705	0.695092	0.686024	0.679245	0.674468	0.664537	0.661787	0.651665	0.646872	0.641297	0.632038	0.629294
0.917162	0.917113	0.908741	0.909555	0.902392	0.899497	0.896481	0.890592	0.888826	0.879971	0.877356	0.872179	0.865024	0.863959	0.853874	0.85343	0.844709	0.838913	0.835944	0.825411	0.824796	0.814379	0.81202	0.805214	0.797005	0.794819	0.78461	0.782671	0.773655	0.767935	0.763312	0.753028	0.751761	0.741895	0.73756	0.730738	0.722308	0.719534	0.708655	0.705192	0.6965	0.689825	0.685209	0.675441	0.673082	0.662949	0.658409	0.652909	0.643976	0.641604
0.92067	0.920761	0.911633	0.912566	0.90473	0.901904	0.898556	0.890188	0.890625	0.88202	0.879714	0.874404	0.867056	0.865875	0.855303	0.854863	0.845776	0.840811	0.83647	0.826685	0.825373	0.814291	0.812088	0.804992	0.79673	0.794892	0.78401	0.783652	0.773566	0.768403	0.763697	0.753518	0.751751	0.741312	0.737154	0.729557	0.721103	0.718243	0.70676	0.704341	0.695255	0.68922	0.684005	0.67445	0.671954	0.661758	0.657334	0.651891	0.643137	0.640118
0.921855	0.922139	0.912801	0.914076	0.905944	0.903144	0.89988	0.891609	0.891919	0.883461	0.881013	0.875783	0.868593	0.867587	0.856793	0.856296	0.847436	0.841041	0.838243	0.828446	0.82698	0.81616	0.813956	0.806775	0.798545	0.796947	0.786161	0.784816	0.775841	0.770059	0.76588	0.755718	0.754394	0.743587	0.739427	0.732046	0.723456	0.720908	0.709471	0.70697	0.697612	0.69171	0.686607	0.676843	0.674422	0.664416	0.659851	0.654628	0.645629	0.643089
0.920967	0.921158	0.911988	0.91277	0.905033	0.901736	0.898655	0.892234	0.890806	0.88132	0.879719	0.874073	0.867022	0.866776	0.855429	0.854954	0.845708	0.839333	0.836404	0.825301	0.825078	0.813937	0.811878	0.804722	0.796466	0.7944	0.783492	0.782913	0.772983	0.767654	0.763135	0.753022	0.75146	0.740786	0.73677	0.729223	0.720596	0.71771	0.706397	0.703914	0.694876	0.688872	0.683374	0.673597	0.671403	0.661087	0.656761	0.651356	0.642585	0.639728
0.920347	0.920572	0.911172	0.912141	0.904414	0.901244	0.898112	0.891583	0.890131	0.88155	0.879111	0.873526	0.866429	0.865893	0.854491	0.854091	0.844997	0.838632	0.835688	0.825899	0.824357	0.813284	0.810896	0.8039	0.795414	0.793807	0.782737	0.781944	0.772439	0.766703	0.762345	0.752121	0.750591	0.740148	0.735737	0.728237	0.719455	0.716681	0.705611	0.702921	0.693774	0.687662	0.682119	0.67301	0.670231	0.660032	0.655479	0.650074	0.641273	0.63827
0.920116	0.920258	0.911092	0.912133	0.904075	0.900879	0.897545	0.891279	0.88985	0.880429	0.878566	0.873246	0.866093	0.865694	0.85414	0.853809	0.844589	0.837971	0.835185	0.82413	0.823748	0.812862	0.810344	0.803656	0.794723	0.793139	0.782082	0.780412	0.771615	0.765793	0.761559	0.751512	0.750094	0.73899	0.735171	0.727547	0.719	0.716449	0.704758	0.701768	0.692975	0.686683	0.68143	0.672037	0.669214	0.659021	0.654336	0.648978	0.640052	0.63735
0.879764	0.879601	0.868664	0.869171	0.859242	0.855466	0.850149	0.842883	0.839368	0.828433	0.824865	0.817382	0.808621	0.80594	0.79252	0.790076	0.778486	0.770351	0.764441	0.75245	0.748627	0.735861	0.731486	0.721912	0.711402	0.706384	0.69394	0.690068	0.678523	0.669923	0.66376	0.65056	0.647385	0.633756	0.628016	0.616873	0.606751	0.600621	0.5875	0.582397	0.570288	0.562977	0.553874	0.544075	0.536721	0.526271	0.518105	0.511364	0.500296	0.495046
0.885941	0.885714	0.874908	0.87525	0.86577	0.861947	0.856761	0.849437	0.846105	0.835364	0.831627	0.824848	0.81583	0.813376	0.800115	0.79775	0.786412	0.778604	0.77283	0.760807	0.75723	0.744688	0.740683	0.731009	0.720768	0.716151	0.703895	0.700225	0.689124	0.680335	0.674589	0.661495	0.658664	0.645101	0.639497	0.628613	0.618331	0.612613	0.599676	0.594632	0.582834	0.575483	0.566549	0.557026	0.550017	0.539671	0.531474	0.525244	0.513955	0.508973
0.887988	0.887845	0.876977	0.877612	0.86779	0.864349	0.859196	0.850084	0.848454	0.83865	0.834169	0.827401	0.818458	0.816176	0.803064	0.800769	0.789587	0.783067	0.776202	0.764233	0.761052	0.748554	0.744698	0.735249	0.724924	0.720475	0.708294	0.704162	0.693712	0.684836	0.679315	0.666213	0.663567	0.649641	0.644397	0.633675	0.623675	0.618529	0.605191	0.600383	0.588502	0.581624	0.572683	0.56312	0.556189	0.54586	0.53786	0.531498	0.520286	0.5155
0.884814	0.884687	0.873796	0.874311	0.864436	0.860696	0.85554	0.848255	0.844722	0.834072	0.830376	0.823324	0.814375	0.811843	0.798466	0.796146	0.784822	0.777133	0.771154	0.759242	0.755807	0.743085	0.738832	0.72922	0.718864	0.714401	0.702104	0.69835	0.687093	0.678117	0.672537	0.65925	0.656518	0.642565	0.637156	0.62616	0.616028	0.610193	0.597309	0.592282	0.58034	0.573195	0.564078	0.554539	0.547444	0.53679	0.528658	0.522256	0.510818	0.505853
0.882996	0.882905	0.872174	0.872668	0.862934	0.859431	0.854275	0.847012	0.843861	0.833147	0.829643	0.822356	0.813589	0.811355	0.798075	0.796026	0.784721	0.776997	0.771277	0.759456	0.756316	0.743583	0.739339	0.729865	0.71988	0.715271	0.703136	0.699045	0.688255	0.679829	0.673721	0.66061	0.657789	0.643695	0.638426	0.627496	0.617398	0.61186	0.598647	0.593516	0.581611	0.574471	0.565625	0.555747	0.548718	0.538181	0.530098	0.523425	0.512088	0.507099
0.902403	0.902141	0.893118	0.893197	0.885652	0.881708	0.878446	0.871459	0.868967	0.859403	0.856681	0.85007	0.842463	0.840576	0.829599	0.82815	0.818811	0.813065	0.807989	0.796615	0.795066	0.783652	0.780437	0.772373	0.763512	0.760449	0.749118	0.746547	0.736201	0.729983	0.723231	0.713313	0.709168	0.698475	0.692179	0.684753	0.674681	0.671246	0.659545	0.655515	0.645565	0.638371	0.632352	0.621937	0.617602	0.60716	0.600666	0.594854	0.58498	0.581296
0.904086	0.903705	0.89473	0.894556	0.887283	0.882941	0.879866	0.870896	0.870144	0.861469	0.857863	0.851576	0.843719	0.841912	0.831297	0.82951	0.820422	0.814676	0.809741	0.799384	0.795931	0.784549	0.781234	0.773865	0.764857	0.761602	0.750426	0.748205	0.737694	0.731557	0.724725	0.714892	0.710531	0.700091	0.694043	0.686474	0.676758	0.672708	0.661736	0.65781	0.648244	0.640846	0.635192	0.624506	0.620339	0.610283	0.603839	0.597991	0.588271	0.584121
0.908357	0.908052	0.899527	0.899449	0.892697	0.88856	0.885556	0.87698	0.876636	0.868088	0.864816	0.859098	0.851391	0.850541	0.83959	0.838223	0.829434	0.823842	0.819376	0.808431	0.807249	0.796483	0.793574	0.786317	0.777586	0.774834	0.763933	0.762314	0.751957	0.746084	0.740026	0.730544	0.726647	0.716798	0.710806	0.704055	0.694784	0.69112	0.680612	0.677045	0.668236	0.661237	0.656203	0.645748	0.64233	0.632493	0.62639	0.620884	0.611609	0.608478
0.91012	0.910092	0.901854	0.901578	0.894975	0.890852	0.888039	0.881238	0.879097	0.870213	0.867577	0.861956	0.854483	0.853839	0.843147	0.841729	0.833086	0.827655	0.823353	0.813585	0.811294	0.800637	0.797699	0.79039	0.782098	0.779447	0.768535	0.76691	0.757012	0.751057	0.745079	0.735679	0.731915	0.721679	0.716171	0.709357	0.700051	0.696693	0.686099	0.682658	0.674296	0.667066	0.662115	0.65176	0.648478	0.638832	0.632681	0.627493	0.618112	0.614961
0.910449	0.910231	0.901892	0.901596	0.895117	0.890845	0.888168	0.881221	0.879161	0.870324	0.867501	0.862017	0.854471	0.853792	0.843231	0.841585	0.833211	0.827688	0.823341	0.812384	0.811223	0.800753	0.797447	0.790465	0.782022	0.779448	0.768756	0.76653	0.757199	0.751177	0.745242	0.7358	0.732025	0.722243	0.716456	0.709882	0.70055	0.697395	0.686593	0.682815	0.674151	0.667001	0.661896	0.651677	0.648192	0.638409	0.632338	0.627169	0.617576	0.614586
0.924146	0.924972	0.917737	0.918079	0.912853	0.909077	0.907807	0.901984	0.900606	0.893889	0.890882	0.887177	0.880159	0.87975	0.871067	0.870304	0.863398	0.858526	0.855578	0.846938	0.845931	0.836955	0.834797	0.829006	0.821321	0.820217	0.810603	0.809938	0.801823	0.796664	0.792453	0.784109	0.781731	0.773095	0.768427	0.763047	0.754521	0.752575	0.742664	0.739632	0.722633	0.716536	0.712644	0.703238	0.70048	0.692366	0.68707	0.683339	0.674894	0.672711
0.896283	0.895641	0.887404	0.886121	0.879524	0.874396	0.87138	0.864391	0.861092	0.852234	0.848297	0.842355	0.834214	0.831676	0.821407	0.81861	0.809923	0.802025	0.798076	0.787907	0.784373	0.773732	0.769417	0.761807	0.752088	0.748491	0.737319	0.734036	0.724124	0.717022	0.7103	0.700754	0.695452	0.685466	0.678629	0.670973	0.660938	0.65595	0.645094	0.639965	0.6305	0.622704	0.616576	0.606147	0.600612	0.591144	0.583567	0.577943	0.567563	0.563262
0.929701	0.93053	0.923892	0.924031	0.919415	0.915652	0.914779	0.90942	0.908147	0.90119	0.89916	0.895658	0.889243	0.889267	0.880952	0.880425	0.874163	0.869273	0.866842	0.858345	0.857556	0.848969	0.846895	0.841673	0.834353	0.833415	0.824412	0.823878	0.816561	0.811802	0.8081	0.800344	0.79842	0.790398	0.786071	0.781259	0.773149	0.771661	0.762274	0.759634	0.752754	0.746886	0.743743	0.734656	0.732085	0.724492	0.719112	0.715911	0.707315	0.70527
0.899007	0.898442	0.890434	0.888872	0.882714	0.877602	0.874758	0.866342	0.864951	0.856957	0.85208	0.846616	0.83833	0.836516	0.825898	0.823142	0.814726	0.806825	0.803088	0.792136	0.789831	0.779596	0.775285	0.767997	0.758851	0.755106	0.74461	0.741089	0.731952	0.725402	0.718786	0.709438	0.704715	0.695054	0.687957	0.680915	0.671285	0.666728	0.65609	0.65081	0.642338	0.634804	0.628848	0.618949	0.613616	0.604512	0.596915	0.591571	0.581714	0.577605
0.907051	0.906715	0.898815	0.897406	0.891565	0.886456	0.884054	0.875489	0.874272	0.866747	0.8622	0.85729	0.849419	0.847264	0.838063	0.835722	0.828055	0.820543	0.817496	0.808105	0.805194	0.795659	0.791648	0.785031	0.776257	0.773246	0.763247	0.759647	0.751422	0.74511	0.738818	0.729834	0.725459	0.71632	0.709635	0.702695	0.693182	0.689028	0.678395	0.673015	0.66395	0.656068	0.650229	0.63976	0.634005	0.624942	0.617028	0.611679	0.60161	0.597305
0.907866	0.907386	0.90011	0.898424	0.892934	0.887167	0.885566	0.879124	0.87646	0.869641	0.865236	0.860632	0.852798	0.850631	0.841371	0.838728	0.830868	0.823158	0.819413	0.809952	0.805956	0.796013	0.791795	0.784702	0.776072	0.772874	0.762921	0.760127	0.751052	0.745604	0.739257	0.731908	0.726644	0.71935	0.711903	0.705805	0.695984	0.691595	0.681996	0.67634	0.667718	0.659265	0.654283	0.643476	0.639468	0.630503	0.623865	0.619401	0.609946	0.606553
0.911702	0.911184	0.904088	0.90181	0.897074	0.891323	0.889664	0.881947	0.881099	0.874499	0.870142	0.866083	0.85842	0.856431	0.847339	0.844846	0.837343	0.82982	0.826153	0.815631	0.813092	0.803392	0.799123	0.79273	0.784208	0.780737	0.771273	0.767361	0.759738	0.754495	0.748218	0.741001	0.736379	0.728809	0.72173	0.716114	0.706714	0.702932	0.692998	0.68731	0.680154	0.671469	0.666906	0.6561	0.652547	0.643693	0.637337	0.633247	0.624191	0.620425
0.914662	0.914002	0.907022	0.904969	0.900183	0.89462	0.892954	0.885128	0.884318	0.878224	0.873819	0.869789	0.862023	0.860279	0.851366	0.848866	0.841591	0.835223	0.830453	0.821214	0.817305	0.80812	0.804098	0.796931	0.788927	0.785719	0.776362	0.77351	0.765076	0.759934	0.754207	0.746953	0.742029	0.735183	0.728232	0.722654	0.713503	0.709173	0.700107	0.694478	0.68744	0.678986	0.674283	0.66395	0.66026	0.651319	0.6451	0.641026	0.631816	0.628677
0.915812	0.915008	0.908259	0.905957	0.901183	0.895524	0.894043	0.886314	0.885394	0.879348	0.874974	0.87108	0.863572	0.861609	0.852791	0.850314	0.843118	0.835541	0.832111	0.822	0.819186	0.809876	0.805504	0.799074	0.790965	0.787553	0.778311	0.775604	0.767141	0.761517	0.755948	0.74893	0.744247	0.737143	0.73029	0.724785	0.715381	0.711179	0.702265	0.696656	0.689593	0.681048	0.676561	0.666269	0.662467	0.653983	0.647652	0.643585	0.63456	0.631083
0.917084	0.916234	0.90952	0.906914	0.902458	0.896831	0.895179	0.88933	0.886507	0.880609	0.875966	0.872308	0.86459	0.862994	0.854234	0.851549	0.844386	0.83687	0.833487	0.823334	0.820606	0.811469	0.807137	0.801185	0.792817	0.789601	0.780608	0.777311	0.769832	0.76454	0.758869	0.751973	0.747286	0.740661	0.733252	0.727861	0.718558	0.714675	0.705075	0.699127	0.692164	0.683529	0.679049	0.668647	0.664635	0.656039	0.649802	0.645948	0.636894	0.633432
0.906375	0.907892	0.8982	0.90084	0.892705	0.890752	0.888072	0.878688	0.880896	0.869743	0.869847	0.864409	0.857097	0.856926	0.845451	0.846923	0.837422	0.832839	0.830146	0.818013	0.81852	0.80671	0.804864	0.798175	0.789019	0.789322	0.775892	0.775868	0.766222	0.760198	0.757772	0.744704	0.746265	0.732439	0.731265	0.723569	0.714901	0.715059	0.701017	0.701808	0.689183	0.684443	0.678067	0.667308	0.66565	0.652905	0.650827	0.641864	0.634579	0.631205
0.929328	0.932014	0.922602	0.92678	0.918813	0.917702	0.916652	0.908115	0.911923	0.901444	0.902855	0.898612	0.891954	0.894512	0.883113	0.886721	0.877958	0.876312	0.874139	0.862636	0.86511	0.854039	0.854188	0.84967	0.841217	0.844149	0.831184	0.833878	0.825087	0.820596	0.820458	0.808252	0.812403	0.799216	0.800231	0.794232	0.786676	0.788572	0.775919	0.778799	0.767615	0.764504	0.760384	0.750124	0.751178	0.739191	0.738966	0.73193	0.725849	0.725351
0.93571	0.939303	0.929666	0.935311	0.927358	0.9269	0.926536	0.917772	0.922958	0.91372	0.915103	0.911353	0.904899	0.908639	0.896975	0.901929	0.893434	0.892204	0.891316	0.879251	0.885309	0.874299	0.875166	0.871657	0.863544	0.868028	0.854922	0.859904	0.850466	0.847046	0.847759	0.835451	0.841373	0.828276	0.830537	0.825303	0.81789	0.821593	0.80858	0.813189	0.802176	0.799598	0.796952	0.786003	0.789468	0.777142	0.778588	0.772038	0.766845	0.767908
0.948505	0.952961	0.942844	0.949337	0.941365	0.941522	0.941885	0.933299	0.939646	0.929307	0.932814	0.929295	0.923391	0.928147	0.916908	0.922842	0.915065	0.914541	0.914536	0.90382	0.910353	0.899257	0.901454	0.898819	0.890787	0.89718	0.883851	0.889995	0.881434	0.879413	0.88082	0.86868	0.876335	0.863167	0.866193	0.862153	0.855192	0.860252	0.847558	0.853691	0.843376	0.84141	0.840435	0.829599	0.835137	0.822894	0.825745	0.820131	0.815231	0.817531
0.952368	0.957168	0.9467	0.954109	0.945754	0.946337	0.946835	0.938066	0.945316	0.93431	0.938117	0.934966	0.929118	0.934616	0.922876	0.92967	0.921649	0.921495	0.921935	0.911108	0.918471	0.907082	0.909757	0.907118	0.899874	0.906515	0.893113	0.899895	0.891641	0.889431	0.891778	0.879397	0.88794	0.874655	0.878791	0.874516	0.867834	0.873832	0.860716	0.867793	0.857514	0.855843	0.855357	0.844428	0.850776	0.838333	0.8418	0.836385	0.831579	0.83453
0.924686	0.928531	0.916384	0.922043	0.912238	0.911422	0.910194	0.900164	0.904993	0.891509	0.893781	0.888546	0.880172	0.883265	0.868926	0.873503	0.862617	0.860136	0.857679	0.844035	0.847805	0.833288	0.833366	0.827347	0.817025	0.820631	0.803969	0.808241	0.795623	0.791035	0.789497	0.774094	0.779015	0.762104	0.762972	0.755149	0.744951	0.747414	0.730392	0.734119	0.748834	0.746158	0.741794	0.729366	0.731793	0.716564	0.717386	0.708918	0.701334	0.701222
0.91705	0.92094	0.9085	0.914694	0.904168	0.903304	0.902053	0.892012	0.896912	0.883464	0.885874	0.880081	0.872072	0.875844	0.861254	0.866532	0.855547	0.853428	0.851672	0.837261	0.843309	0.829009	0.829701	0.824244	0.813854	0.818076	0.801599	0.807073	0.794359	0.790138	0.789821	0.774692	0.780656	0.764545	0.76615	0.759211	0.749786	0.753745	0.736905	0.74201	0.727653	0.724791	0.720507	0.707745	0.7105	0.695339	0.696211	0.687815	0.681091	0.681233
0.923701	0.928048	0.915098	0.921938	0.911615	0.910946	0.910024	0.899736	0.905348	0.891692	0.894492	0.889252	0.881296	0.88587	0.870971	0.876852	0.866061	0.863048	0.8631	0.849657	0.855784	0.841577	0.84277	0.837656	0.827286	0.832822	0.816139	0.822593	0.810436	0.806242	0.80687	0.791642	0.79858	0.782194	0.78478	0.778279	0.768994	0.773458	0.7568	0.763171	0.749183	0.746406	0.743154	0.729908	0.733835	0.71839	0.720429	0.712259	0.705775	0.706335
0.921833	0.926215	0.913281	0.920204	0.909703	0.908956	0.908059	0.896597	0.903093	0.890221	0.892266	0.886895	0.878491	0.883022	0.867771	0.873897	0.862783	0.860521	0.859691	0.844657	0.851525	0.836915	0.837931	0.832635	0.822454	0.828164	0.811023	0.816681	0.805007	0.801118	0.801245	0.785616	0.792574	0.775872	0.778408	0.771637	0.761874	0.766865	0.749519	0.755729	0.741675	0.738897	0.73531	0.721811	0.725634	0.709624	0.711267	0.702629	0.695701	0.696683
0.91761	0.921896	0.908425	0.915574	0.904611	0.90366	0.902442	0.890929	0.897107	0.88278	0.885563	0.880029	0.871411	0.875447	0.860163	0.866038	0.854622	0.852227	0.850926	0.835575	0.842308	0.827281	0.827888	0.823029	0.812429	0.817563	0.800131	0.805685	0.79356	0.788989	0.789138	0.773112	0.77996	0.762944	0.764947	0.758035	0.748105	0.752965	0.734852	0.741115	0.72587	0.722739	0.718793	0.705088	0.708558	0.692237	0.693784	0.685066	0.677972	0.678788
0.884255	0.887996	0.873124	0.879063	0.866777	0.86453	0.862198	0.848599	0.854103	0.837676	0.83927	0.831739	0.82155	0.824135	0.806942	0.811034	0.797728	0.793536	0.790648	0.773438	0.77869	0.761935	0.761765	0.754004	0.741684	0.745366	0.726184	0.730543	0.716515	0.711003	0.709174	0.691742	0.696921	0.678021	0.678671	0.669872	0.65782	0.661137	0.64119	0.646089	0.628515	0.624287	0.61799	0.602921	0.604279	0.586513	0.58644	0.575982	0.567529	0.566457
0.883647	0.887628	0.872178	0.87851	0.865633	0.863686	0.860883	0.846998	0.852676	0.837042	0.83792	0.830394	0.820333	0.822759	0.805506	0.809785	0.796206	0.790494	0.788646	0.771028	0.776348	0.758865	0.758575	0.75068	0.738184	0.741757	0.721932	0.726057	0.711599	0.705451	0.703036	0.68499	0.689697	0.67013	0.670542	0.661585	0.649494	0.653101	0.632588	0.63805	0.61788	0.613334	0.605677	0.59054	0.591912	0.573984	0.573594	0.562824	0.55428	0.55274
0.876665	0.880447	0.864861	0.870499	0.857533	0.855002	0.851731	0.837326	0.842429	0.825057	0.8266	0.818248	0.807842	0.809871	0.792688	0.79672	0.782622	0.778282	0.774958	0.757774	0.76236	0.743976	0.742533	0.7341	0.720168	0.722546	0.701084	0.703931	0.687239	0.679293	0.675315	0.655741	0.659196	0.638324	0.637497	0.627207	0.613966	0.616499	0.594669	0.599281	0.581004	0.576682	0.569151	0.55454	0.555527	0.53754	0.537885	0.52724	0.519044	0.517551
0.876575	0.880165	0.864264	0.870085	0.856661	0.854031	0.850705	0.83675	0.840893	0.823049	0.824391	0.815503	0.804616	0.805931	0.787662	0.791179	0.776115	0.771016	0.767056	0.748413	0.752881	0.734104	0.733067	0.723766	0.710437	0.71296	0.691687	0.69585	0.679089	0.672645	0.669213	0.650328	0.654762	0.633916	0.633654	0.623531	0.610579	0.613081	0.591203	0.595766	0.576278	0.571734	0.563626	0.547905	0.548216	0.529251	0.528343	0.516545	0.507152	0.504889
0.868605	0.872518	0.856054	0.86205	0.848394	0.845672	0.841972	0.826868	0.831813	0.812875	0.814065	0.804411	0.793004	0.794293	0.774725	0.778117	0.762218	0.755122	0.751704	0.733278	0.736376	0.717285	0.71574	0.706242	0.692141	0.694386	0.672352	0.675734	0.65867	0.65162	0.647175	0.627343	0.631018	0.609119	0.608401	0.597395	0.583442	0.585201	0.562427	0.566472	0.545822	0.541103	0.532047	0.516031	0.515697	0.496247	0.495002	0.482502	0.472961	0.470167
0.900448	0.906251	0.88968	0.898812	0.88566	0.884678	0.883764	0.869498	0.877939	0.861377	0.864323	0.857473	0.847328	0.853179	0.834208	0.8419	0.828021	0.823735	0.824338	0.806431	0.814817	0.796454	0.798274	0.792379	0.779429	0.786748	0.76521	0.773312	0.758337	0.753908	0.754416	0.735508	0.744446	0.724003	0.727275	0.719648	0.707411	0.714601	0.692149	0.70126	0.682886	0.680285	0.67581	0.659671	0.665265	0.645887	0.649136	0.638926	0.631011	0.633161
0.907878	0.91396	0.897138	0.906626	0.893243	0.892623	0.891871	0.877211	0.886531	0.868463	0.872957	0.866308	0.856036	0.862061	0.842756	0.851067	0.837162	0.832893	0.83361	0.814706	0.823482	0.804371	0.806819	0.800695	0.787574	0.795379	0.773296	0.781864	0.766686	0.762082	0.762741	0.743348	0.753016	0.731945	0.735493	0.727745	0.715369	0.722764	0.700062	0.709757	0.691148	0.688746	0.684604	0.667839	0.673854	0.654064	0.657526	0.647256	0.638929	0.641054
0.907528	0.913861	0.896712	0.906292	0.8925	0.891755	0.891409	0.877257	0.885995	0.867522	0.872329	0.865827	0.855121	0.861562	0.842196	0.850636	0.836445	0.833484	0.833285	0.814701	0.823514	0.804262	0.806759	0.799881	0.786486	0.794737	0.772062	0.781525	0.764983	0.760663	0.760998	0.74116	0.751179	0.729403	0.733052	0.725434	0.712742	0.720411	0.697583	0.707433	0.689088	0.686396	0.682268	0.665461	0.671669	0.651178	0.655244	0.644779	0.636827	0.639446
0.886856	0.892836	0.875203	0.884339	0.870118	0.868708	0.867302	0.851599	0.86018	0.840841	0.844506	0.836286	0.825217	0.830018	0.809831	0.817073	0.801807	0.797783	0.79598	0.776661	0.784084	0.763889	0.764905	0.756627	0.742272	0.748922	0.725795	0.733626	0.716482	0.711755	0.710751	0.690626	0.699361	0.677275	0.68022	0.671399	0.658061	0.664736	0.640824	0.649607	0.62944	0.626081	0.620192	0.602885	0.606822	0.585677	0.587824	0.576104	0.567105	0.567731
0.88755	0.893501	0.875204	0.884716	0.870187	0.868953	0.867342	0.851373	0.860168	0.841585	0.844422	0.836463	0.82528	0.830578	0.810004	0.817395	0.801708	0.79771	0.796275	0.775833	0.786435	0.765861	0.767037	0.759761	0.745096	0.752333	0.728789	0.736346	0.7202	0.71465	0.714319	0.693768	0.702936	0.680474	0.683161	0.674548	0.660969	0.667879	0.643302	0.652336	0.632159	0.629069	0.623462	0.606276	0.611393	0.5903	0.592766	0.5814	0.57212	0.573027
0.927932	0.937121	0.918408	0.931529	0.917404	0.918087	0.920237	0.9056	0.918387	0.898864	0.906397	0.90086	0.890303	0.901209	0.879794	0.89273	0.877991	0.87525	0.879973	0.860363	0.874713	0.854425	0.860089	0.855047	0.841423	0.854521	0.830443	0.84446	0.828615	0.826276	0.83046	0.809348	0.824492	0.801591	0.808581	0.803175	0.790058	0.803024	0.777911	0.792132	0.77438	0.773194	0.774039	0.754752	0.767089	0.743938	0.751767	0.742332	0.734514	0.741387
0.934867	0.944402	0.925241	0.939197	0.924659	0.925874	0.928267	0.912112	0.926829	0.906975	0.914704	0.909601	0.899042	0.910922	0.888594	0.902233	0.887701	0.886942	0.890799	0.870043	0.886189	0.865491	0.871799	0.867022	0.854135	0.867869	0.843232	0.858087	0.842576	0.840169	0.845635	0.824086	0.840038	0.817218	0.824914	0.819482	0.80666	0.820349	0.795092	0.810347	0.793405	0.792577	0.794234	0.774655	0.788106	0.76492	0.773342	0.764385	0.756905	0.764909
0.931415	0.940642	0.921151	0.934769	0.919778	0.920735	0.92277	0.907063	0.920426	0.901068	0.90754	0.901846	0.890852	0.902223	0.879592	0.893071	0.877924	0.875324	0.880141	0.858732	0.874653	0.853211	0.859017	0.854398	0.840333	0.853828	0.828747	0.84377	0.826898	0.824666	0.829031	0.807068	0.822955	0.79918	0.806531	0.800611	0.787057	0.800744	0.774662	0.790288	0.77098	0.770013	0.770746	0.75107	0.763948	0.739908	0.747866	0.738322	0.73065	0.738078
0.926177	0.9354	0.915293	0.929108	0.91352	0.913905	0.915906	0.898946	0.913044	0.892325	0.899623	0.893775	0.882467	0.893451	0.870324	0.883626	0.86797	0.866284	0.869321	0.84804	0.86338	0.841615	0.847408	0.84214	0.827752	0.841246	0.815691	0.830408	0.81338	0.810763	0.814848	0.792446	0.807732	0.783647	0.790128	0.784055	0.769678	0.782574	0.756024	0.770568	0.750396	0.748925	0.748938	0.728843	0.741163	0.717101	0.724378	0.714569	0.706454	0.713628
0.925398	0.934751	0.913993	0.927783	0.911975	0.912548	0.914239	0.896984	0.911064	0.889935	0.897471	0.891021	0.879452	0.89026	0.86707	0.880163	0.864063	0.860686	0.864934	0.842605	0.857894	0.835081	0.840504	0.834899	0.81997	0.833473	0.807565	0.821678	0.805173	0.802607	0.806487	0.784049	0.799608	0.775076	0.782265	0.775737	0.761444	0.774756	0.747391	0.76283	0.74234	0.741129	0.740578	0.720153	0.732375	0.707864	0.715303	0.705163	0.696714	0.703812
0.873216	0.880926	0.859799	0.871315	0.854831	0.854064	0.853641	0.835072	0.846887	0.824291	0.829672	0.821148	0.808535	0.816144	0.791946	0.802315	0.784155	0.780382	0.780149	0.75681	0.768997	0.745055	0.747816	0.739291	0.723004	0.732365	0.705084	0.715589	0.696717	0.691944	0.692096	0.668588	0.679509	0.653638	0.657445	0.647884	0.631784	0.641262	0.612245	0.624346	0.601169	0.598743	0.593764	0.573979	0.581045	0.555825	0.559657	0.546771	0.5374	0.540143
0.88317	0.891266	0.869979	0.882262	0.865419	0.864819	0.865164	0.847464	0.85927	0.83649	0.842517	0.834412	0.821303	0.830308	0.805711	0.817019	0.798919	0.794093	0.796091	0.773329	0.785773	0.761534	0.765169	0.757169	0.740982	0.751721	0.724012	0.735662	0.717044	0.712218	0.713589	0.689614	0.701742	0.675583	0.680328	0.671366	0.655385	0.665501	0.636377	0.649492	0.625697	0.623597	0.619428	0.598658	0.607366	0.581912	0.586637	0.574074	0.564716	0.568631
0.888294	0.896779	0.875083	0.887617	0.870616	0.870254	0.870496	0.852544	0.864746	0.842475	0.848009	0.839642	0.826661	0.835873	0.810749	0.822551	0.80422	0.799576	0.801696	0.778595	0.791573	0.766954	0.770782	0.763005	0.746682	0.757614	0.729702	0.742858	0.722521	0.718256	0.719691	0.695599	0.708323	0.682008	0.68677	0.677656	0.661446	0.672134	0.642928	0.656346	0.632999	0.631232	0.627037	0.606363	0.615437	0.58948	0.594912	0.582273	0.573016	0.577005
0.884605	0.893042	0.870562	0.883396	0.865541	0.864933	0.864956	0.846492	0.858773	0.834715	0.840837	0.832154	0.81892	0.827512	0.802285	0.813735	0.794823	0.789798	0.791486	0.767823	0.780552	0.7554	0.759268	0.750551	0.733381	0.744227	0.715734	0.727656	0.707966	0.703434	0.704111	0.679479	0.691986	0.664742	0.669483	0.659724	0.643115	0.653685	0.623667	0.636896	0.61294	0.610863	0.606042	0.585273	0.593908	0.567494	0.572681	0.559494	0.549822	0.553453
0.895148	0.904219	0.881733	0.895567	0.878029	0.878236	0.878799	0.860569	0.873952	0.850822	0.857151	0.849036	0.835999	0.846093	0.820427	0.833648	0.814817	0.811971	0.813574	0.789779	0.804295	0.778973	0.783689	0.775848	0.759257	0.771568	0.742736	0.757054	0.736555	0.73265	0.735135	0.710407	0.724532	0.697347	0.703229	0.694437	0.678315	0.69047	0.660133	0.675149	0.649355	0.647943	0.644751	0.623243	0.63362	0.606845	0.613315	0.6004	0.591111	0.595961
0.899445	0.909794	0.886632	0.902072	0.884406	0.884934	0.886705	0.868103	0.882889	0.858645	0.866934	0.859353	0.846422	0.858243	0.831793	0.846138	0.827823	0.825284	0.828227	0.803154	0.8201	0.794419	0.800332	0.793359	0.776748	0.790783	0.761237	0.776673	0.757062	0.753334	0.757022	0.731425	0.747695	0.719534	0.727119	0.718631	0.70224	0.716119	0.685091	0.701726	0.678025	0.676748	0.675061	0.652655	0.665642	0.637554	0.645921	0.633565	0.624154	0.631049
0.909316	0.920463	0.89724	0.913571	0.895689	0.89692	0.899247	0.880574	0.896341	0.872133	0.881242	0.87418	0.861068	0.87416	0.847591	0.863525	0.845005	0.841354	0.846864	0.82238	0.840021	0.81416	0.821212	0.814753	0.798258	0.813638	0.783847	0.801172	0.781233	0.777848	0.782837	0.756879	0.774933	0.746493	0.75482	0.747323	0.731198	0.746233	0.715365	0.73292	0.709823	0.708918	0.708562	0.685718	0.700362	0.672327	0.681344	0.669394	0.660537	0.668316
0.917765	0.929434	0.906132	0.923507	0.905409	0.90688	0.909639	0.890014	0.907789	0.883407	0.892991	0.886454	0.87362	0.88763	0.860786	0.877532	0.859477	0.858037	0.862647	0.837807	0.856905	0.830977	0.838547	0.833006	0.816456	0.833234	0.803205	0.821161	0.801859	0.799222	0.805244	0.779105	0.798442	0.769803	0.779296	0.772169	0.756123	0.772711	0.741447	0.760239	0.73642	0.735775	0.736822	0.713329	0.729422	0.700817	0.711025	0.69955	0.690525	0.699621
0.920873	0.933053	0.909196	0.926889	0.90904	0.91044	0.913632	0.894799	0.912121	0.888677	0.897778	0.891257	0.87827	0.892929	0.865786	0.883083	0.865023	0.863738	0.868802	0.843888	0.863383	0.837124	0.8454	0.839799	0.823129	0.840719	0.810331	0.829096	0.809422	0.807375	0.81341	0.787144	0.807393	0.778282	0.788062	0.781538	0.765405	0.782246	0.750974	0.770074	0.747506	0.746873	0.748276	0.724434	0.74166	0.71264	0.723213	0.712018	0.703346	0.713095
0.921129	0.933327	0.909404	0.927235	0.909078	0.910685	0.913909	0.893696	0.912146	0.888443	0.897603	0.891164	0.878306	0.892869	0.865339	0.882998	0.864624	0.861462	0.868406	0.843244	0.862773	0.83634	0.844179	0.839057	0.822156	0.839572	0.808869	0.827938	0.807836	0.80522	0.811897	0.785147	0.805144	0.776266	0.786314	0.779309	0.763017	0.780216	0.748251	0.768209	0.745436	0.744855	0.746469	0.722495	0.739807	0.710618	0.721678	0.710244	0.701265	0.711038
0.88152	0.892346	0.86728	0.883452	0.863839	0.864103	0.865053	0.843652	0.860195	0.834455	0.842181	0.833233	0.818834	0.830485	0.802029	0.817012	0.79671	0.792217	0.795924	0.769403	0.785699	0.757409	0.763368	0.755016	0.736964	0.751142	0.719272	0.735917	0.713164	0.709066	0.71218	0.684374	0.701327	0.670456	0.677793	0.667739	0.650133	0.664112	0.630548	0.647915	0.62162	0.620458	0.616862	0.59346	0.605653	0.575901	0.584081	0.570336	0.560433	0.566357
0.882205	0.893142	0.867661	0.884276	0.864234	0.864779	0.865932	0.845226	0.860943	0.834164	0.842811	0.834065	0.81965	0.831635	0.802975	0.818227	0.797866	0.794721	0.797361	0.77003	0.787468	0.759062	0.765448	0.757068	0.739172	0.753679	0.72133	0.738079	0.715791	0.711539	0.714914	0.686913	0.704171	0.672955	0.680685	0.670617	0.652807	0.666963	0.633316	0.650895	0.624672	0.623556	0.620062	0.596883	0.609366	0.579582	0.587827	0.574015	0.564251	0.5705
0.856717	0.866513	0.84069	0.855758	0.835284	0.834691	0.834564	0.813682	0.828216	0.800855	0.808618	0.798414	0.783131	0.792772	0.763462	0.77676	0.754642	0.748658	0.749782	0.721997	0.728445	0.69908	0.702898	0.692136	0.673531	0.685297	0.652582	0.666192	0.642609	0.637214	0.637667	0.60965	0.623349	0.591999	0.597608	0.586042	0.567962	0.579513	0.546191	0.56149	0.536234	0.535339	0.529227	0.506118	0.515164	0.485185	0.491179	0.475912	0.465407	0.468551
0.889016	0.901372	0.875857	0.893717	0.87442	0.875954	0.878726	0.858359	0.875579	0.848601	0.85829	0.849689	0.834837	0.848294	0.818692	0.83495	0.814384	0.811277	0.814606	0.786286	0.804484	0.775216	0.782102	0.774158	0.756174	0.772856	0.740346	0.759351	0.737814	0.735859	0.741981	0.714336	0.734176	0.702343	0.711252	0.702089	0.684199	0.700399	0.665814	0.684767	0.634853	0.633671	0.631214	0.606989	0.620917	0.590419	0.599562	0.585697	0.575216	0.58186
0.916303	0.930538	0.904655	0.924964	0.905326	0.907557	0.911763	0.889866	0.910942	0.885213	0.895961	0.889542	0.875527	0.892199	0.862571	0.882293	0.862815	0.860184	0.868299	0.840232	0.863145	0.834612	0.844459	0.839054	0.821182	0.841526	0.808325	0.829712	0.808544	0.806404	0.814313	0.785449	0.809278	0.777761	0.789571	0.782672	0.765613	0.785722	0.751691	0.774337	0.745892	0.746125	0.748637	0.722931	0.743135	0.712237	0.725678	0.714514	0.705574	0.717703
0.891067	0.904585	0.877081	0.896469	0.875227	0.876596	0.87935	0.856353	0.876743	0.849355	0.859384	0.850938	0.8359	0.850659	0.819453	0.837916	0.81663	0.81301	0.819454	0.790599	0.811187	0.780776	0.788778	0.7814	0.762244	0.780241	0.745118	0.765521	0.741199	0.737908	0.743004	0.712837	0.733856	0.70113	0.711093	0.701769	0.683443	0.700887	0.664537	0.685614	0.658022	0.657912	0.656585	0.630669	0.647365	0.614971	0.625486	0.611183	0.600913	0.609365
0.895299	0.9092	0.881375	0.901203	0.879853	0.881591	0.884537	0.861245	0.882211	0.85426	0.864892	0.856439	0.841468	0.856802	0.825045	0.8443	0.823113	0.819654	0.826412	0.797259	0.818797	0.787887	0.796512	0.789406	0.770218	0.78905	0.753619	0.77374	0.750433	0.747351	0.752888	0.722628	0.744447	0.711082	0.721794	0.712659	0.694276	0.712491	0.675662	0.697806	0.669474	0.669541	0.668604	0.642692	0.659916	0.627044	0.638208	0.623747	0.613565	0.622733
0.903037	0.917526	0.889358	0.91025	0.888429	0.890697	0.894118	0.871768	0.892425	0.864511	0.875539	0.867644	0.852429	0.868904	0.836924	0.857228	0.836144	0.834462	0.840666	0.810739	0.833845	0.802947	0.812166	0.805537	0.786222	0.806305	0.7703	0.791866	0.768598	0.765496	0.772299	0.741683	0.764675	0.731439	0.742892	0.73444	0.715845	0.735836	0.698501	0.721939	0.694309	0.694672	0.695311	0.668078	0.687163	0.653292	0.666167	0.651981	0.641939	0.652133
0.909142	0.924126	0.895752	0.917106	0.895759	0.897999	0.901869	0.879642	0.901193	0.872181	0.88498	0.877296	0.862085	0.879491	0.84731	0.868238	0.847407	0.84621	0.852918	0.822903	0.846977	0.816025	0.825845	0.819857	0.800593	0.821775	0.785513	0.808857	0.785037	0.782235	0.789797	0.758748	0.783212	0.749112	0.76143	0.753611	0.734886	0.755805	0.718422	0.742385	0.715267	0.715557	0.717126	0.68988	0.710213	0.676173	0.689579	0.675835	0.665674	0.67719
0.9039	0.918692	0.889708	0.91097	0.88857	0.890479	0.893721	0.869805	0.891926	0.863199	0.874497	0.866093	0.850497	0.86694	0.834326	0.854796	0.833218	0.82999	0.837537	0.807099	0.830442	0.798681	0.808232	0.801422	0.781786	0.802119	0.765562	0.787551	0.763438	0.760653	0.76694	0.735885	0.759042	0.725355	0.736376	0.727728	0.708643	0.72867	0.690843	0.714368	0.690795	0.69122	0.691795	0.664472	0.684016	0.64984	0.662689	0.64833	0.638182	0.648635
0.863394	0.877248	0.846188	0.866807	0.842288	0.843044	0.844691	0.819653	0.839563	0.807222	0.818462	0.807589	0.790504	0.804933	0.770091	0.789064	0.76411	0.761113	0.76448	0.732062	0.753838	0.719277	0.727587	0.716922	0.695311	0.712497	0.673155	0.693611	0.665635	0.661073	0.663957	0.630848	0.650808	0.614324	0.623377	0.611511	0.590382	0.607621	0.567288	0.588966	0.557239	0.557142	0.552727	0.525474	0.540634	0.505425	0.51531	0.498375	0.486757	0.493692
0.865461	0.879372	0.848046	0.868958	0.844367	0.845151	0.846875	0.820543	0.842118	0.809289	0.82062	0.810097	0.792492	0.807504	0.772051	0.791274	0.76624	0.763004	0.766623	0.734031	0.75591	0.7215	0.729749	0.719506	0.698008	0.71571	0.676136	0.697289	0.66919	0.6653	0.66854	0.635404	0.65645	0.619699	0.629222	0.618151	0.597101	0.615066	0.574341	0.596636	0.56347	0.563273	0.55915	0.5315	0.546624	0.511122	0.521315	0.503992	0.492469	0.500031
0.845687	0.858517	0.826457	0.845932	0.82044	0.82004	0.820321	0.794601	0.813039	0.779424	0.78919	0.776807	0.758592	0.770742	0.73504	0.752042	0.725598	0.7208	0.721964	0.688539	0.707077	0.671617	0.677053	0.664558	0.642083	0.656533	0.616555	0.635047	0.606007	0.601377	0.602224	0.569492	0.586569	0.549568	0.55718	0.544923	0.523932	0.540005	0.499979	0.520783	0.500717	0.500134	0.493666	0.467067	0.479585	0.444298	0.452526	0.434565	0.422705	0.428318
0.840448	0.853592	0.821707	0.841187	0.815822	0.81588	0.816129	0.790399	0.809264	0.775567	0.78569	0.773377	0.755438	0.768079	0.732491	0.749897	0.723454	0.719197	0.720814	0.688082	0.70706	0.672131	0.678162	0.666447	0.644154	0.659394	0.619542	0.637636	0.609314	0.60424	0.604939	0.572008	0.590008	0.553165	0.560648	0.54777	0.526115	0.541864	0.501176	0.521381	0.487957	0.487481	0.480628	0.45396	0.466477	0.431332	0.439396	0.421035	0.409273	0.414215
0.836678	0.849887	0.817805	0.837286	0.811572	0.811494	0.811569	0.784658	0.804217	0.771188	0.780396	0.767638	0.749283	0.761627	0.725586	0.74306	0.71613	0.711536	0.712579	0.679572	0.699553	0.664347	0.670542	0.658013	0.636039	0.65092	0.610986	0.628985	0.600511	0.595471	0.596151	0.563177	0.5807	0.543748	0.551267	0.53809	0.516272	0.531604	0.490414	0.510437	0.476375	0.475438	0.467869	0.441141	0.452549	0.417247	0.424939	0.406351	0.394022	0.398184
[truncated: 152 more columns]
